# Supplementary material for: Comprehensive analysis of lysine crotonylation in proteome of maintenance hemodialysis patients
Source: Medicine (Baltimore). 2018 Sep 14;97(37):e12035. doi: 10.1097/MD.0000000000012035 (PMC6156053; doi:10.1097/MD.0000000000012035)
Supplement: Supplemental Digital Content [file medi-97-e12035-s001.xlsx]

## Sheet: Annotation_Combine
Table S1. Detailed information for all identified crotonylated peptides and their corresponding proteins.
Protein accession	Position	Amino acid	Protein description	Gene name	Localization probability	PEP	Score	Modified sequence	Charge	Mass error [ppm]	MS/MS Count	NC	MHP	NC	MHP	NC	MHP	MHP/NC Ratio	Subcellular localization	Biological Process	Cellular Component	Molecular Function	KEGG KO No.	KEGG Gene	KEGG pathway	IPR ID	Domain description
O00151	22	K	PDZ and LIM domain protein 1	PDLIM1	1	2.49911e-17	135.55	LVGGK(1)DFEQPLAISR	2	-0.039224	1	0.643	1.042	1.462	0.774	0.439808	1.34625	3.061	cytoplasm	regulation of cellular process; regulation of gene expression; regulation of transcription, DNA-templated; response to stress; regulation of cellular biosynthetic process; regulation of primary metabolic process; response to abiotic stimulus; regulation of macromolecule metabolic process; regulation of nucleobase-containing compound metabolic process; cell-cell adhesion; regulation of macromolecu…	intracellular organelle; intracellular non-membrane-bounded organelle; cell junction; cytoplasm; anchoring junction; macromolecular complex; intracellular part; cell-cell adherens junction; transcription factor complex; cell-cell junction; cell; non-membrane-bounded organelle; organelle; cytoskeleton; focal adhesion; intracellular; cell part; adherens junction; cell-substrate junction; protein co…	ion binding; protein binding; zinc ion binding; transcription cofactor activity; protein binding involved in cell-cell adhesion; cell adhesion molecule binding; cadherin binding involved in cell-cell adhesion; protein binding involved in cell adhesion; transition metal ion binding; binding; cadherin binding; transcription factor activity, transcription factor binding; cation binding; metal ion bi…				IPR001781; IPR006643; IPR001478; IPR031847;	Zinc finger, LIM-type; Zasp-like motif; PDZ domain; Domain of unknown function DUF4749;
O00299	131	K	Chloride intracellular channel protein 1	CLIC1	1	9.45193e-08	103.13	NSNPALNDNLEK(1)GLLK	3	-0.48842	1	1.162	0.513	1.129	1.038	1.02923	0.49422	0.480184	cytoplasm	single organism signaling; inorganic anion transmembrane transport; regulation of biological quality; blood coagulation; single-organism process; establishment of localization; response to wounding; biological adhesion; single organismal cell-cell adhesion; signal transduction; cell communication; positive regulation of multicellular organismal process; regulation of localization; cell adhesion; …	membrane; cluster of actin-based cell projections; extracellular space; extracellular region part; brush border; organelle membrane; cell periphery; cytoplasm; vesicle; macromolecular complex; intrinsic component of membrane; intracellular part; cell; organelle part; extracellular exosome; nuclear membrane; membrane part; cell part; intracellular; extracellular vesicle; perinuclear region of cyto…	ion transmembrane transporter activity; passive transmembrane transporter activity; anion channel activity; substrate-specific transporter activity; protein binding; chloride channel activity; channel activity; inorganic anion transmembrane transporter activity; substrate-specific transmembrane transporter activity; chloride transmembrane transporter activity; cell adhesion molecule binding; volt…	K05021			IPR010987; IPR004045; IPR012336;	Glutathione S-transferase, C-terminal-like; Glutathione S-transferase, N-terminal; Thioredoxin-like fold;
O00299	192	K	Chloride intracellular channel protein 1	CLIC1	1	3.68387e-06	95.502	LHIVQVVCK(1)K	3	-0.75892	1	1.231	0.689	1.129	1.038	1.09035	0.663776	0.608776	cytoplasm	single organism signaling; inorganic anion transmembrane transport; regulation of biological quality; blood coagulation; single-organism process; establishment of localization; response to wounding; biological adhesion; single organismal cell-cell adhesion; signal transduction; cell communication; positive regulation of multicellular organismal process; regulation of localization; cell adhesion; …	membrane; cluster of actin-based cell projections; extracellular space; extracellular region part; brush border; organelle membrane; cell periphery; cytoplasm; vesicle; macromolecular complex; intrinsic component of membrane; intracellular part; cell; organelle part; extracellular exosome; nuclear membrane; membrane part; cell part; intracellular; extracellular vesicle; perinuclear region of cyto…	ion transmembrane transporter activity; passive transmembrane transporter activity; anion channel activity; substrate-specific transporter activity; protein binding; chloride channel activity; channel activity; inorganic anion transmembrane transporter activity; substrate-specific transmembrane transporter activity; chloride transmembrane transporter activity; cell adhesion molecule binding; volt…	K05021			IPR010987; IPR004045; IPR012336;	Glutathione S-transferase, C-terminal-like; Glutathione S-transferase, N-terminal; Thioredoxin-like fold;
O00399	38	K	Dynactin subunit 6	DCTN6	1	0.0189315	45.382	TVIHPK(1)AR	3	-0.36778	1			0.939	1.154				cytoplasm	intracellular transport; vesicle-mediated transport; antigen processing and presentation of peptide antigen; Golgi vesicle transport; immune system process; antigen processing and presentation of peptide antigen via MHC class II; cellular localization; establishment of localization; transport; antigen processing and presentation of exogenous antigen; antigen processing and presentation; establish…	cytoplasm; macromolecular complex; dynactin complex; intracellular part; cell; condensed chromosome kinetochore; organelle part; chromosomal part; non-membrane-bounded organelle; condensed chromosome; cytoskeleton; microtubule organizing center; microtubule cytoskeleton; intracellular; cell part; chromosome; kinetochore; intracellular organelle; intracellular non-membrane-bounded organelle; cytos…		K10428	DCTN6; dynactin 6	hsa04962 Vasopressin-regulated water reabsorption - Homo sapiens (human);	IPR011004;	Trimeric LpxA-like;
O00429	255	K	Dynamin-1-like protein	DNM1L	1	0.000257759	91.549	SQLDINNK(1)K	2	1.2533	1	0.939	0.662	1.154	1.044	0.813692	0.6341	0.779287	cytoplasm	single organism signaling; cellular component biogenesis; regulation of cell death; cellular component morphogenesis; regulation of protein oligomerization; regulation of mitochondrion organization; response to external stimulus; response to flavonoid; response to hypobaric hypoxia; positive regulation of multicellular organismal process; macromolecular complex assembly; regulation of localizatio…	membrane; outer membrane; cluster of actin-based cell projections; organelle membrane; cytoplasm; cytoplasmic vesicle part; macromolecular complex; supramolecular complex; cell; organelle part; non-membrane-bounded organelle; exocytic vesicle; synaptic vesicle; intracellular; secretory vesicle; membrane region; membrane-bounded organelle; neuron part; endoplasmic reticulum membrane; polymeric cyt…	nucleoside phosphate binding; ubiquitin protein ligase binding; nucleoside-triphosphatase regulator activity; GTPase regulator activity; protein dimerization activity; hydrolase activity, acting on acid anhydrides; hydrolase activity; protein binding; molecular function regulator; Rab GTPase binding; organic cyclic compound binding; heterocyclic compound binding; cytoskeletal protein binding; ide…	K17065	DNM1L; dynamin 1-like protein [EC:3.6.5.5]	hsa04668 TNF signaling pathway - Homo sapiens (human); hsa04621 NOD-like receptor signaling pathway - Homo sapiens (human);	IPR030381; IPR003130; IPR001401; IPR027417; IPR020850; IPR000375;	Dynamin-type guanine nucleotide-binding (G) domain; Dynamin GTPase effector; Dynamin, GTPase domain; P-loop containing nucleoside triphosphate hydrolase; GTPase effector domain; Dynamin central domain;
O00483	10	K	Cytochrome c oxidase subunit NDUFA4	NDUFA4	1	0.00373757	79.474	QIIGQAK(1)K	2	1.1003	1			1.269	0.556				mitochondria	nucleoside metabolic process; purine nucleoside metabolic process; mitochondrial electron transport, cytochrome c to oxygen; purine ribonucleoside monophosphate metabolic process; nucleotide metabolic process; single-organism process; cellular metabolic process; phosphate-containing compound metabolic process; establishment of localization; metabolic process; generation of precursor metabolites a…	membrane; extracellular region part; inner mitochondrial membrane protein complex; organelle membrane; membrane protein complex; vesicle; cytoplasm; macromolecular complex; respiratory chain complex I; intracellular part; mitochondrial protein complex; mitochondrial respiratory chain complex I; cell; mitochondrial membrane part; organelle part; extracellular exosome; mitochondrial envelope; catal…	oxidoreductase activity, acting on NAD(P)H; NADH dehydrogenase activity; catalytic activity; binding; macromolecular complex binding; NADH dehydrogenase (quinone) activity; protein binding; oxidoreductase activity, acting on NAD(P)H, quinone or similar compound as acceptor; NADH dehydrogenase (ubiquinone) activity; protein complex binding; oxidoreductase activity;	K03948	NDUFA4; NADH dehydrogenase (ubiquinone) 1 alpha subcomplex subunit 4	hsa05010 Alzheimer's disease - Homo sapiens (human); hsa05016 Huntington's disease - Homo sapiens (human); hsa04932 Non-alcoholic fatty liver disease (NAFLD) - Homo sapiens (human); hsa01100 Metabolic pathways - Homo sapiens (human); hsa00190 Oxidative phosphorylation - Homo sapiens (human); hsa05012 Parkinson's disease - Homo sapiens (human);
O14617	29	K	AP-3 complex subunit delta-1	AP3D1	1	0.0198363	44.349	NHK(1)EDEAK	3	0.27518	1	1.102	0.901	1.139	0.906	0.967515	0.994481	1.02787	cytoplasm	regulation of leukocyte activation; developmental maturation; regulation of biological quality; protein transport; response to external stimulus; vesicle-mediated transport in synapse; metabolic process; positive regulation of multicellular organismal process; regulation of localization; synaptic vesicle transport along microtubule; protein localization to organelle; positive regulation of lympho…	membrane; AP-type membrane coat adaptor complex; organelle membrane; cytoplasmic vesicle; membrane protein complex; presynaptic endosome; cytoplasmic region; cytoplasm; vesicle; cell projection cytoplasm; cytoplasmic vesicle part; macromolecular complex; intracellular part; cell; axon terminus; organelle part; AP-3 adaptor complex; lysosomal membrane; membrane part; presynapse; cell part; intrace…	binding; transporter activity;	K12396	AP3D; AP-3 complex subunit delta	hsa04142 Lysosome - Homo sapiens (human);	IPR011989; IPR016024; IPR002553;	Armadillo-like helical; Armadillo-type fold; Clathrin/coatomer adaptor, adaptin-like, N-terminal;
O14818	52	K	Proteasome subunit alpha type-7	PSMA7	1	0.0169519	59.265	SVAK(1)LQDER	2	0.64648	1	1.418	0.618	0.813	1.234	1.74416	0.50081	0.287136	cytoplasm	single organism signaling; regulation of biological quality; positive regulation of cellular protein metabolic process; innate immune response activating cell surface receptor signaling pathway; cell surface receptor signaling pathway; posttranscriptional regulation of gene expression; positive regulation of ubiquitin-protein transferase activity; regulation of defense response; cellular response…	extracellular region part; vesicle; cytoplasm; macromolecular complex; intracellular part; cell; organelle part; endopeptidase complex; membrane-enclosed lumen; extracellular exosome; catalytic complex; nucleoplasm; intracellular organelle lumen; intracellular; cell part; extracellular vesicle; peptidase complex; membrane-bounded organelle; synapse part; organelle lumen; intracellular organelle; …	endopeptidase activity; threonine-type endopeptidase activity; peptidase activity; identical protein binding; threonine-type peptidase activity; catalytic activity; binding; peptidase activity, acting on L-amino acid peptides; hydrolase activity; protein binding;	K02731	PSMA7; 20S proteasome subunit alpha 4 [EC:3.4.25.1]	hsa03050 Proteasome - Homo sapiens (human);	IPR029055; IPR000426;	Nucleophile aminohydrolases, N-terminal; Proteasome alpha-subunit, N-terminal domain;
O14818	236	K	Proteasome subunit alpha type-7	PSMA7	1	0.0198666	71.451	EK(1)EENEK	2	0.82935	1	0.421	0.563	0.813	1.234	0.517835	0.45624	0.881052	cytoplasm	single organism signaling; regulation of biological quality; positive regulation of cellular protein metabolic process; innate immune response activating cell surface receptor signaling pathway; cell surface receptor signaling pathway; posttranscriptional regulation of gene expression; positive regulation of ubiquitin-protein transferase activity; regulation of defense response; cellular response…	extracellular region part; vesicle; cytoplasm; macromolecular complex; intracellular part; cell; organelle part; endopeptidase complex; membrane-enclosed lumen; extracellular exosome; catalytic complex; nucleoplasm; intracellular organelle lumen; intracellular; cell part; extracellular vesicle; peptidase complex; membrane-bounded organelle; synapse part; organelle lumen; intracellular organelle; …	endopeptidase activity; threonine-type endopeptidase activity; peptidase activity; identical protein binding; threonine-type peptidase activity; catalytic activity; binding; peptidase activity, acting on L-amino acid peptides; hydrolase activity; protein binding;	K02731	PSMA7; 20S proteasome subunit alpha 4 [EC:3.4.25.1]	hsa03050 Proteasome - Homo sapiens (human);	IPR029055; IPR000426;	Nucleophile aminohydrolases, N-terminal; Proteasome alpha-subunit, N-terminal domain;
O14979	212	K	Heterogeneous nuclear ribonucleoprotein D-like	HNRNPDL	1	0.0198498	50.703	EHK(1)LDGK	3	1.7334	1	0.993	0.796						nucleus	regulation of cellular process; cellular aromatic compound metabolic process; nucleic acid-templated transcription; regulation of macromolecule metabolic process; regulation of nucleobase-containing compound metabolic process; biosynthetic process; cellular metabolic process; organic substance metabolic process; regulation of RNA biosynthetic process; metabolic process; heterocycle metabolic proc…	intracellular organelle; extracellular region part; vesicle; intracellular organelle part; cytoplasm; nuclear lumen; macromolecular complex; intracellular part; spliceosomal complex; cell; extracellular region; organelle part; membrane-enclosed lumen; extracellular exosome; organelle; intracellular membrane-bounded organelle; nucleoplasm; nucleus; intracellular organelle lumen; intracellular; cel…	poly(A) binding; DNA binding; RNA binding; nucleoside phosphate binding; double-stranded DNA binding; single-stranded DNA binding; protein binding; nucleotide binding; poly-purine tract binding; single-stranded RNA binding; heterocyclic compound binding; organic cyclic compound binding; binding; nucleic acid binding; poly(G) binding; small molecule binding;	K13044			IPR000504; IPR012677;	RNA recognition motif domain; Nucleotide-binding alpha-beta plait domain;
O14980	339	K	Exportin-1	XPO1	1	0.00893163	60.398	EHDQLIEK(1)R	3	-0.71467	1	0.896	1.133	0.913	1.245	0.98138	0.91004	0.927307	cytoplasm	cellular component biogenesis; RNA transport; regulation of biological quality; ribonucleoprotein complex biogenesis; posttranscriptional regulation of gene expression; nuclear transport; rRNA-containing ribonucleoprotein complex export from nucleus; regulation of cell cycle process; protein transport; multi-organism intracellular transport; regulation of localization; regulation of centrosome du…	membrane; nuclear outer membrane-endoplasmic reticulum membrane network; organelle membrane; cytoplasm; macromolecular complex; intracellular part; nuclear body; cell; organelle part; Cajal body; non-membrane-bounded organelle; chromosomal part; membrane-enclosed lumen; nuclear membrane; nucleoplasm; intracellular organelle lumen; annulate lamellae; membrane part; intracellular; cell part; chromo…	small GTPase binding; RNA binding; nucleocytoplasmic transporter activity; protein transporter activity; substrate-specific transporter activity; protein binding; nuclear export signal receptor activity; heterocyclic compound binding; organic cyclic compound binding; Ras GTPase binding; binding; nucleic acid binding; Ran GTPase binding; protein domain specific binding; GTPase binding; enzyme bind…	K14290	XPO1; exportin-1	hsa05166 HTLV-I infection - Homo sapiens (human); hsa03008 Ribosome biogenesis in eukaryotes - Homo sapiens (human); hsa05169 Epstein-Barr virus infection - Homo sapiens (human); hsa03013 RNA transport - Homo sapiens (human); hsa05164 Influenza A - Homo sapiens (human);	IPR001494; IPR014877; IPR013598; IPR011989; IPR016024;	Importin-beta, N-terminal domain; CRM1 C-terminal domain; Exportin-1/Importin-beta-like; Armadillo-like helical; Armadillo-type fold;
O15117	720	K	FYN-binding protein	FYB	1	0.000112969	100.88	VTTSITSK(1)K	2	-1.8208	1	1.677	0.703	1.183	0.83	1.41758	0.846988	0.597488	nucleus	single organism signaling; endomembrane system organization; NLS-bearing protein import into nucleus; establishment of protein localization to organelle; cell surface receptor signaling pathway; protein import; single-organism process; nuclear transport; cellular metabolic process; phosphate-containing compound metabolic process; protein transport; establishment of localization; protein targeting…	membrane; intracellular organelle; intracellular non-membrane-bounded organelle; cell periphery; cell junction; cytoplasm; intracellular part; cell; cytosol; actin cytoskeleton; plasma membrane; non-membrane-bounded organelle; intracellular membrane-bounded organelle; cytoskeleton; organelle; nucleus; intracellular; cell part; membrane-bounded organelle; cytoplasmic part;	protein binding; receptor binding; binding; protein complex binding; macromolecular complex binding;	K17698	FYB; FYN binding protein	hsa04015 Rap1 signaling pathway - Homo sapiens (human);	IPR011511; IPR001452; IPR029294;	Variant SH3 domain; SH3 domain; Helically-extended SH3 domain;
O15143	367	K	Actin-related protein 2/3 complex subunit 1B	ARPC1B	1	1.77214e-07	119.39	SLESALK(1)DLK	3	1.9633	2	0.836	0.452	1.049	1.108	0.796949	0.407942	0.51188	cytoplasm	single organism signaling; regulation of actin filament polymerization; Arp2/3 complex-mediated actin nucleation; regulation of biological quality; positive regulation of protein polymerization; cell surface receptor signaling pathway; response to estrogen; Fc-gamma receptor signaling pathway; single-organism process; regulation of actin filament length; establishment of localization; phagocytosi…	extracellular region part; cell junction; vesicle; cytoplasm; macromolecular complex; intracellular part; cell; organelle part; non-membrane-bounded organelle; cytoskeleton; extracellular exosome; Arp2/3 protein complex; focal adhesion; intracellular; cell part; adherens junction; extracellular vesicle; tubulobulbar complex; cell-substrate junction; membrane-bounded organelle; cell-substrate adhe…	cytoskeletal protein binding; structural constituent of cytoskeleton; binding; macromolecular complex binding; actin binding; protein binding; structural molecule activity; protein complex binding;	K05757	ARPC1A_B; actin related protein 2/3 complex, subunit 1A/1B	hsa05100 Bacterial invasion of epithelial cells - Homo sapiens (human); hsa05132 Salmonella infection - Homo sapiens (human); hsa04666 Fc gamma R-mediated phagocytosis - Homo sapiens (human); hsa04144 Endocytosis - Homo sapiens (human); hsa05130 Pathogenic Escherichia coli infection - Homo sapiens (human); hsa05131 Shigellosis - Homo sapiens (human); hsa04810 Regulation of actin cytoskeleton - Ho…	IPR017986; IPR015943;	WD40-repeat-containing domain; WD40/YVTN repeat-like-containing domain;
O15143	289	K	Actin-related protein 2/3 complex subunit 1B	ARPC1B	1	0.0244856	52.247	LDVPK(1)QSSQR	2	-1.2531	1	0.77	0.688	1.049	1.108	0.734032	0.620939	0.845928	cytoplasm	single organism signaling; regulation of actin filament polymerization; Arp2/3 complex-mediated actin nucleation; regulation of biological quality; positive regulation of protein polymerization; cell surface receptor signaling pathway; response to estrogen; Fc-gamma receptor signaling pathway; single-organism process; regulation of actin filament length; establishment of localization; phagocytosi…	extracellular region part; cell junction; vesicle; cytoplasm; macromolecular complex; intracellular part; cell; organelle part; non-membrane-bounded organelle; cytoskeleton; extracellular exosome; Arp2/3 protein complex; focal adhesion; intracellular; cell part; adherens junction; extracellular vesicle; tubulobulbar complex; cell-substrate junction; membrane-bounded organelle; cell-substrate adhe…	cytoskeletal protein binding; structural constituent of cytoskeleton; binding; macromolecular complex binding; actin binding; protein binding; structural molecule activity; protein complex binding;	K05757	ARPC1A_B; actin related protein 2/3 complex, subunit 1A/1B	hsa05100 Bacterial invasion of epithelial cells - Homo sapiens (human); hsa05132 Salmonella infection - Homo sapiens (human); hsa04666 Fc gamma R-mediated phagocytosis - Homo sapiens (human); hsa04144 Endocytosis - Homo sapiens (human); hsa05130 Pathogenic Escherichia coli infection - Homo sapiens (human); hsa05131 Shigellosis - Homo sapiens (human); hsa04810 Regulation of actin cytoskeleton - Ho…	IPR017986; IPR015943;	WD40-repeat-containing domain; WD40/YVTN repeat-like-containing domain;
O15143	307	K	Actin-related protein 2/3 complex subunit 1B	ARPC1B	1	0.0046792	89.698	FQNLDK(1)K	2	0.90275	1	1.13	0.613	1.049	1.108	1.07722	0.553249	0.513591	cytoplasm	single organism signaling; regulation of actin filament polymerization; Arp2/3 complex-mediated actin nucleation; regulation of biological quality; positive regulation of protein polymerization; cell surface receptor signaling pathway; response to estrogen; Fc-gamma receptor signaling pathway; single-organism process; regulation of actin filament length; establishment of localization; phagocytosi…	extracellular region part; cell junction; vesicle; cytoplasm; macromolecular complex; intracellular part; cell; organelle part; non-membrane-bounded organelle; cytoskeleton; extracellular exosome; Arp2/3 protein complex; focal adhesion; intracellular; cell part; adherens junction; extracellular vesicle; tubulobulbar complex; cell-substrate junction; membrane-bounded organelle; cell-substrate adhe…	cytoskeletal protein binding; structural constituent of cytoskeleton; binding; macromolecular complex binding; actin binding; protein binding; structural molecule activity; protein complex binding;	K05757	ARPC1A_B; actin related protein 2/3 complex, subunit 1A/1B	hsa05100 Bacterial invasion of epithelial cells - Homo sapiens (human); hsa05132 Salmonella infection - Homo sapiens (human); hsa04666 Fc gamma R-mediated phagocytosis - Homo sapiens (human); hsa04144 Endocytosis - Homo sapiens (human); hsa05130 Pathogenic Escherichia coli infection - Homo sapiens (human); hsa05131 Shigellosis - Homo sapiens (human); hsa04810 Regulation of actin cytoskeleton - Ho…	IPR017986; IPR015943;	WD40-repeat-containing domain; WD40/YVTN repeat-like-containing domain;
O15143	44	K	Actin-related protein 2/3 complex subunit 1B	ARPC1B	1	0.00209702	74.92	WTK(1)VHELK	3	-1.5319	1	0.729	0.666	1.049	1.108	0.694948	0.601083	0.864933	cytoplasm	single organism signaling; regulation of actin filament polymerization; Arp2/3 complex-mediated actin nucleation; regulation of biological quality; positive regulation of protein polymerization; cell surface receptor signaling pathway; response to estrogen; Fc-gamma receptor signaling pathway; single-organism process; regulation of actin filament length; establishment of localization; phagocytosi…	extracellular region part; cell junction; vesicle; cytoplasm; macromolecular complex; intracellular part; cell; organelle part; non-membrane-bounded organelle; cytoskeleton; extracellular exosome; Arp2/3 protein complex; focal adhesion; intracellular; cell part; adherens junction; extracellular vesicle; tubulobulbar complex; cell-substrate junction; membrane-bounded organelle; cell-substrate adhe…	cytoskeletal protein binding; structural constituent of cytoskeleton; binding; macromolecular complex binding; actin binding; protein binding; structural molecule activity; protein complex binding;	K05757	ARPC1A_B; actin related protein 2/3 complex, subunit 1A/1B	hsa05100 Bacterial invasion of epithelial cells - Homo sapiens (human); hsa05132 Salmonella infection - Homo sapiens (human); hsa04666 Fc gamma R-mediated phagocytosis - Homo sapiens (human); hsa04144 Endocytosis - Homo sapiens (human); hsa05130 Pathogenic Escherichia coli infection - Homo sapiens (human); hsa05131 Shigellosis - Homo sapiens (human); hsa04810 Regulation of actin cytoskeleton - Ho…	IPR017986; IPR015943;	WD40-repeat-containing domain; WD40/YVTN repeat-like-containing domain;
O15144	269	K	Actin-related protein 2/3 complex subunit 2	ARPC2	1	0.00310994	88.495	AK(1)TSDFLK	2	-0.60007	1	0.825	0.621	1.038	1.044	0.794798	0.594828	0.748401	cytoplasm	single organism signaling; regulation of actin filament polymerization; Arp2/3 complex-mediated actin nucleation; regulation of biological quality; positive regulation of protein polymerization; regulation of cell projection assembly; cell surface receptor signaling pathway; Fc-gamma receptor signaling pathway; single-organism process; regulation of actin filament length; establishment of localiz…	membrane; extracellular region part; cytoplasmic vesicle; cell periphery; cell junction; vesicle; cytoplasm; muscle cell projection membrane; macromolecular complex; intracellular part; cell; organelle part; non-membrane-bounded organelle; extracellular exosome; cytoskeleton; Arp2/3 protein complex; focal adhesion; plasma membrane region; cell part; membrane part; intracellular; adherens junction…	actin binding; protein binding; cytoskeletal protein binding; structural constituent of cytoskeleton; structural molecule activity; binding;	K05758	ARPC2; actin related protein 2/3 complex, subunit 2	hsa05100 Bacterial invasion of epithelial cells - Homo sapiens (human); hsa05132 Salmonella infection - Homo sapiens (human); hsa04666 Fc gamma R-mediated phagocytosis - Homo sapiens (human); hsa04144 Endocytosis - Homo sapiens (human); hsa05130 Pathogenic Escherichia coli infection - Homo sapiens (human); hsa05131 Shigellosis - Homo sapiens (human); hsa04810 Regulation of actin cytoskeleton - Ho…
O15144	136	K	Actin-related protein 2/3 complex subunit 2	ARPC2	1	5.18483e-05	90.707	YFQFQEEGK(1)EGENR	2	0.85633	1	1.203	0.863	1.038	1.044	1.15896	0.826628	0.71325	cytoplasm	single organism signaling; regulation of actin filament polymerization; Arp2/3 complex-mediated actin nucleation; regulation of biological quality; positive regulation of protein polymerization; regulation of cell projection assembly; cell surface receptor signaling pathway; Fc-gamma receptor signaling pathway; single-organism process; regulation of actin filament length; establishment of localiz…	membrane; extracellular region part; cytoplasmic vesicle; cell periphery; cell junction; vesicle; cytoplasm; muscle cell projection membrane; macromolecular complex; intracellular part; cell; organelle part; non-membrane-bounded organelle; extracellular exosome; cytoskeleton; Arp2/3 protein complex; focal adhesion; plasma membrane region; cell part; membrane part; intracellular; adherens junction…	actin binding; protein binding; cytoskeletal protein binding; structural constituent of cytoskeleton; structural molecule activity; binding;	K05758	ARPC2; actin related protein 2/3 complex, subunit 2	hsa05100 Bacterial invasion of epithelial cells - Homo sapiens (human); hsa05132 Salmonella infection - Homo sapiens (human); hsa04666 Fc gamma R-mediated phagocytosis - Homo sapiens (human); hsa04144 Endocytosis - Homo sapiens (human); hsa05130 Pathogenic Escherichia coli infection - Homo sapiens (human); hsa05131 Shigellosis - Homo sapiens (human); hsa04810 Regulation of actin cytoskeleton - Ho…
O15144	286	K	Actin-related protein 2/3 complex subunit 2	ARPC2	1	0.0362855	52.482	ARPDAEK(1)K	3	0.63588	1	0.431	0.496	1.038	1.044	0.415222	0.475096	1.1442	cytoplasm	single organism signaling; regulation of actin filament polymerization; Arp2/3 complex-mediated actin nucleation; regulation of biological quality; positive regulation of protein polymerization; regulation of cell projection assembly; cell surface receptor signaling pathway; Fc-gamma receptor signaling pathway; single-organism process; regulation of actin filament length; establishment of localiz…	membrane; extracellular region part; cytoplasmic vesicle; cell periphery; cell junction; vesicle; cytoplasm; muscle cell projection membrane; macromolecular complex; intracellular part; cell; organelle part; non-membrane-bounded organelle; extracellular exosome; cytoskeleton; Arp2/3 protein complex; focal adhesion; plasma membrane region; cell part; membrane part; intracellular; adherens junction…	actin binding; protein binding; cytoskeletal protein binding; structural constituent of cytoskeleton; structural molecule activity; binding;	K05758	ARPC2; actin related protein 2/3 complex, subunit 2	hsa05100 Bacterial invasion of epithelial cells - Homo sapiens (human); hsa05132 Salmonella infection - Homo sapiens (human); hsa04666 Fc gamma R-mediated phagocytosis - Homo sapiens (human); hsa04144 Endocytosis - Homo sapiens (human); hsa05130 Pathogenic Escherichia coli infection - Homo sapiens (human); hsa05131 Shigellosis - Homo sapiens (human); hsa04810 Regulation of actin cytoskeleton - Ho…
O15144	186	K	Actin-related protein 2/3 complex subunit 2	ARPC2	1	0.000597042	75.819	VFMQEFK(1)EGR	2	-0.72876	1	1.163	0.618	1.038	1.044	1.12042	0.591954	0.52833	cytoplasm	single organism signaling; regulation of actin filament polymerization; Arp2/3 complex-mediated actin nucleation; regulation of biological quality; positive regulation of protein polymerization; regulation of cell projection assembly; cell surface receptor signaling pathway; Fc-gamma receptor signaling pathway; single-organism process; regulation of actin filament length; establishment of localiz…	membrane; extracellular region part; cytoplasmic vesicle; cell periphery; cell junction; vesicle; cytoplasm; muscle cell projection membrane; macromolecular complex; intracellular part; cell; organelle part; non-membrane-bounded organelle; extracellular exosome; cytoskeleton; Arp2/3 protein complex; focal adhesion; plasma membrane region; cell part; membrane part; intracellular; adherens junction…	actin binding; protein binding; cytoskeletal protein binding; structural constituent of cytoskeleton; structural molecule activity; binding;	K05758	ARPC2; actin related protein 2/3 complex, subunit 2	hsa05100 Bacterial invasion of epithelial cells - Homo sapiens (human); hsa05132 Salmonella infection - Homo sapiens (human); hsa04666 Fc gamma R-mediated phagocytosis - Homo sapiens (human); hsa04144 Endocytosis - Homo sapiens (human); hsa05130 Pathogenic Escherichia coli infection - Homo sapiens (human); hsa05131 Shigellosis - Homo sapiens (human); hsa04810 Regulation of actin cytoskeleton - Ho…
O15144	157	K	Actin-related protein 2/3 complex subunit 2	ARPC2	1	9.61703e-07	98.105	DDETMYVESK(1)K	2	0.26529	1	1.235	0.431	1.038	1.044	1.18979	0.412835	0.346982	cytoplasm	single organism signaling; regulation of actin filament polymerization; Arp2/3 complex-mediated actin nucleation; regulation of biological quality; positive regulation of protein polymerization; regulation of cell projection assembly; cell surface receptor signaling pathway; Fc-gamma receptor signaling pathway; single-organism process; regulation of actin filament length; establishment of localiz…	membrane; extracellular region part; cytoplasmic vesicle; cell periphery; cell junction; vesicle; cytoplasm; muscle cell projection membrane; macromolecular complex; intracellular part; cell; organelle part; non-membrane-bounded organelle; extracellular exosome; cytoskeleton; Arp2/3 protein complex; focal adhesion; plasma membrane region; cell part; membrane part; intracellular; adherens junction…	actin binding; protein binding; cytoskeletal protein binding; structural constituent of cytoskeleton; structural molecule activity; binding;	K05758	ARPC2; actin related protein 2/3 complex, subunit 2	hsa05100 Bacterial invasion of epithelial cells - Homo sapiens (human); hsa05132 Salmonella infection - Homo sapiens (human); hsa04666 Fc gamma R-mediated phagocytosis - Homo sapiens (human); hsa04144 Endocytosis - Homo sapiens (human); hsa05130 Pathogenic Escherichia coli infection - Homo sapiens (human); hsa05131 Shigellosis - Homo sapiens (human); hsa04810 Regulation of actin cytoskeleton - Ho…
O15144	275	K	Actin-related protein 2/3 complex subunit 2	ARPC2	1	0.00152544	68.107	TSDFLK(1)VLNR	2	-0.26858	1	0.809	0.651	1.038	1.044	0.779383	0.623563	0.800072	cytoplasm	single organism signaling; regulation of actin filament polymerization; Arp2/3 complex-mediated actin nucleation; regulation of biological quality; positive regulation of protein polymerization; regulation of cell projection assembly; cell surface receptor signaling pathway; Fc-gamma receptor signaling pathway; single-organism process; regulation of actin filament length; establishment of localiz…	membrane; extracellular region part; cytoplasmic vesicle; cell periphery; cell junction; vesicle; cytoplasm; muscle cell projection membrane; macromolecular complex; intracellular part; cell; organelle part; non-membrane-bounded organelle; extracellular exosome; cytoskeleton; Arp2/3 protein complex; focal adhesion; plasma membrane region; cell part; membrane part; intracellular; adherens junction…	actin binding; protein binding; cytoskeletal protein binding; structural constituent of cytoskeleton; structural molecule activity; binding;	K05758	ARPC2; actin related protein 2/3 complex, subunit 2	hsa05100 Bacterial invasion of epithelial cells - Homo sapiens (human); hsa05132 Salmonella infection - Homo sapiens (human); hsa04666 Fc gamma R-mediated phagocytosis - Homo sapiens (human); hsa04144 Endocytosis - Homo sapiens (human); hsa05130 Pathogenic Escherichia coli infection - Homo sapiens (human); hsa05131 Shigellosis - Homo sapiens (human); hsa04810 Regulation of actin cytoskeleton - Ho…
O15144	65	K	Actin-related protein 2/3 complex subunit 2	ARPC2	1	4.89829e-07	97.291	FYK(1)ELQAHGADELLK	3	-0.13954	1	1.201	0.797	1.038	1.044	1.15703	0.76341	0.6598	cytoplasm	single organism signaling; regulation of actin filament polymerization; Arp2/3 complex-mediated actin nucleation; regulation of biological quality; positive regulation of protein polymerization; regulation of cell projection assembly; cell surface receptor signaling pathway; Fc-gamma receptor signaling pathway; single-organism process; regulation of actin filament length; establishment of localiz…	membrane; extracellular region part; cytoplasmic vesicle; cell periphery; cell junction; vesicle; cytoplasm; muscle cell projection membrane; macromolecular complex; intracellular part; cell; organelle part; non-membrane-bounded organelle; extracellular exosome; cytoskeleton; Arp2/3 protein complex; focal adhesion; plasma membrane region; cell part; membrane part; intracellular; adherens junction…	actin binding; protein binding; cytoskeletal protein binding; structural constituent of cytoskeleton; structural molecule activity; binding;	K05758	ARPC2; actin related protein 2/3 complex, subunit 2	hsa05100 Bacterial invasion of epithelial cells - Homo sapiens (human); hsa05132 Salmonella infection - Homo sapiens (human); hsa04666 Fc gamma R-mediated phagocytosis - Homo sapiens (human); hsa04144 Endocytosis - Homo sapiens (human); hsa05130 Pathogenic Escherichia coli infection - Homo sapiens (human); hsa05131 Shigellosis - Homo sapiens (human); hsa04810 Regulation of actin cytoskeleton - Ho…
O15145	123	K	Actin-related protein 2/3 complex subunit 3	ARPC3	1	3.05668e-05	88.021	PANK(1)QEDEVMR	2	-1.5566	2	1.051	0.615	0.977	1.153	1.07574	0.533391	0.495836	cytoplasm	single organism signaling; regulation of actin filament polymerization; Arp2/3 complex-mediated actin nucleation; regulation of biological quality; positive regulation of protein polymerization; cell surface receptor signaling pathway; Fc-gamma receptor signaling pathway; single-organism process; cellular response to growth factor stimulus; regulation of actin filament length; establishment of lo…	membrane; extracellular region part; cell junction; vesicle; cytoplasm; macromolecular complex; supramolecular fiber; growth cone; intracellular part; supramolecular complex; cell; organelle part; non-membrane-bounded organelle; extracellular exosome; cytoskeleton; Arp2/3 protein complex; focal adhesion; cell part; intracellular; lamellipodium; adherens junction; extracellular vesicle; neuron pro…	actin binding; protein binding; cytoskeletal protein binding; structural constituent of cytoskeleton; structural molecule activity; binding;	K05756	ARPC3; actin related protein 2/3 complex, subunit 3	hsa05100 Bacterial invasion of epithelial cells - Homo sapiens (human); hsa05132 Salmonella infection - Homo sapiens (human); hsa04666 Fc gamma R-mediated phagocytosis - Homo sapiens (human); hsa04144 Endocytosis - Homo sapiens (human); hsa05130 Pathogenic Escherichia coli infection - Homo sapiens (human); hsa05131 Shigellosis - Homo sapiens (human); hsa04810 Regulation of actin cytoskeleton - Ho…
O15145	56	K	Actin-related protein 2/3 complex subunit 3	ARPC3	1	4.02842e-05	79.659	ANVFFK(1)NYEIK	3	-3.2074	1	0.676	1.766	0.977	1.153	0.691914	1.53166	2.21365	cytoplasm	single organism signaling; regulation of actin filament polymerization; Arp2/3 complex-mediated actin nucleation; regulation of biological quality; positive regulation of protein polymerization; cell surface receptor signaling pathway; Fc-gamma receptor signaling pathway; single-organism process; cellular response to growth factor stimulus; regulation of actin filament length; establishment of lo…	membrane; extracellular region part; cell junction; vesicle; cytoplasm; macromolecular complex; supramolecular fiber; growth cone; intracellular part; supramolecular complex; cell; organelle part; non-membrane-bounded organelle; extracellular exosome; cytoskeleton; Arp2/3 protein complex; focal adhesion; cell part; intracellular; lamellipodium; adherens junction; extracellular vesicle; neuron pro…	actin binding; protein binding; cytoskeletal protein binding; structural constituent of cytoskeleton; structural molecule activity; binding;	K05756	ARPC3; actin related protein 2/3 complex, subunit 3	hsa05100 Bacterial invasion of epithelial cells - Homo sapiens (human); hsa05132 Salmonella infection - Homo sapiens (human); hsa04666 Fc gamma R-mediated phagocytosis - Homo sapiens (human); hsa04144 Endocytosis - Homo sapiens (human); hsa05130 Pathogenic Escherichia coli infection - Homo sapiens (human); hsa05131 Shigellosis - Homo sapiens (human); hsa04810 Regulation of actin cytoskeleton - Ho…
O15145	29	K	Actin-related protein 2/3 complex subunit 3	ARPC3	1	0.000294567	93.096	SQFK(1)GPAPR	2	-1.5228	2	0.923	1.173	0.977	1.153	0.944729	1.01735	1.07687	cytoplasm	single organism signaling; regulation of actin filament polymerization; Arp2/3 complex-mediated actin nucleation; regulation of biological quality; positive regulation of protein polymerization; cell surface receptor signaling pathway; Fc-gamma receptor signaling pathway; single-organism process; cellular response to growth factor stimulus; regulation of actin filament length; establishment of lo…	membrane; extracellular region part; cell junction; vesicle; cytoplasm; macromolecular complex; supramolecular fiber; growth cone; intracellular part; supramolecular complex; cell; organelle part; non-membrane-bounded organelle; extracellular exosome; cytoskeleton; Arp2/3 protein complex; focal adhesion; cell part; intracellular; lamellipodium; adherens junction; extracellular vesicle; neuron pro…	actin binding; protein binding; cytoskeletal protein binding; structural constituent of cytoskeleton; structural molecule activity; binding;	K05756	ARPC3; actin related protein 2/3 complex, subunit 3	hsa05100 Bacterial invasion of epithelial cells - Homo sapiens (human); hsa05132 Salmonella infection - Homo sapiens (human); hsa04666 Fc gamma R-mediated phagocytosis - Homo sapiens (human); hsa04144 Endocytosis - Homo sapiens (human); hsa05130 Pathogenic Escherichia coli infection - Homo sapiens (human); hsa05131 Shigellosis - Homo sapiens (human); hsa04810 Regulation of actin cytoskeleton - Ho…
O15511	87	K	Actin-related protein 2/3 complex subunit 5	ARPC5	1	7.94133e-06	90.614	VLISFK(1)ANDIEK	3	-0.79542	1			0.978	1.065				cytoplasm	single organism signaling; regulation of biological quality; leukocyte activation; cell surface receptor signaling pathway; brain development; regulation of actin filament length; actin cytoskeleton organization; regulation of cellular component size; regulation of cytoskeleton organization; orbitofrontal cortex development; single-organism transport; secretion; nervous system development; cellul…	secretory granule lumen; extracellular region part; cytoplasmic vesicle; cell junction; vesicle; cytoplasm; cytoplasmic vesicle part; macromolecular complex; growth cone; intracellular part; cell; ficolin-1-rich granule lumen; organelle part; non-membrane-bounded organelle; cytoskeleton; extracellular exosome; ficolin-1-rich granule; membrane-enclosed lumen; Arp2/3 protein complex; vesicle lumen;…	actin binding; protein binding; cytoskeletal protein binding; structural constituent of cytoskeleton; structural molecule activity; binding;	K05754	ARPC5; actin related protein 2/3 complex, subunit 5	hsa05100 Bacterial invasion of epithelial cells - Homo sapiens (human); hsa05132 Salmonella infection - Homo sapiens (human); hsa04666 Fc gamma R-mediated phagocytosis - Homo sapiens (human); hsa04144 Endocytosis - Homo sapiens (human); hsa05130 Pathogenic Escherichia coli infection - Homo sapiens (human); hsa05131 Shigellosis - Homo sapiens (human); hsa04810 Regulation of actin cytoskeleton - Ho…
O15511	72	K	Actin-related protein 2/3 complex subunit 5	ARPC5	1	0.0397621	63.816	SQAVK(1)DR	2	0.12394	1	0.827	0.718	0.978	1.065	0.845603	0.674178	0.797275	cytoplasm	single organism signaling; regulation of biological quality; leukocyte activation; cell surface receptor signaling pathway; brain development; regulation of actin filament length; actin cytoskeleton organization; regulation of cellular component size; regulation of cytoskeleton organization; orbitofrontal cortex development; single-organism transport; secretion; nervous system development; cellul…	secretory granule lumen; extracellular region part; cytoplasmic vesicle; cell junction; vesicle; cytoplasm; cytoplasmic vesicle part; macromolecular complex; growth cone; intracellular part; cell; ficolin-1-rich granule lumen; organelle part; non-membrane-bounded organelle; cytoskeleton; extracellular exosome; ficolin-1-rich granule; membrane-enclosed lumen; Arp2/3 protein complex; vesicle lumen;…	actin binding; protein binding; cytoskeletal protein binding; structural constituent of cytoskeleton; structural molecule activity; binding;	K05754	ARPC5; actin related protein 2/3 complex, subunit 5	hsa05100 Bacterial invasion of epithelial cells - Homo sapiens (human); hsa05132 Salmonella infection - Homo sapiens (human); hsa04666 Fc gamma R-mediated phagocytosis - Homo sapiens (human); hsa04144 Endocytosis - Homo sapiens (human); hsa05130 Pathogenic Escherichia coli infection - Homo sapiens (human); hsa05131 Shigellosis - Homo sapiens (human); hsa04810 Regulation of actin cytoskeleton - Ho…
O43526	453	K	Potassium voltage-gated channel subfamily KQT member 2	KCNQ2	1	0.0149413	52.683	GVAAK(1)GK	2	-0.77718	1								plasma membrane	single organism signaling; single-multicellular organism process; ion transmembrane transport; metal ion transport; cellular potassium ion transport; single-organism process; establishment of localization; potassium ion transport; single-organism localization; cell communication; cation transport; regulation of localization; trans-synaptic signaling; anterograde trans-synaptic signaling; multicel…	membrane; intrinsic component of plasma membrane; cell projection; axon initial segment; cell periphery; cation channel complex; macromolecular complex; intrinsic component of membrane; integral component of plasma membrane; transmembrane transporter complex; cell; cell projection part; integral component of membrane; axon part; potassium channel complex; plasma membrane; voltage-gated potassium …	ion transmembrane transporter activity; passive transmembrane transporter activity; substrate-specific transporter activity; monovalent inorganic cation transmembrane transporter activity; protein binding; ankyrin binding; channel activity; potassium ion transmembrane transporter activity; substrate-specific transmembrane transporter activity; voltage-gated potassium channel activity; metal ion t…	K04927	KCNQ2; potassium voltage-gated channel KQT-like subfamily member 2	hsa04725 Cholinergic synapse - Homo sapiens (human);	IPR005821; IPR013821;	Ion transport domain; Potassium channel, voltage dependent, KCNQ, C-terminal;
O43707	625	K	Alpha-actinin-4	ACTN4	1	0.00262204	56.404	WEK(1)VQQLVPK	3	1.7994	1	1.297	0.65	0.959	1.019	1.35245	0.63788	0.471648	cytoplasm	regulation of vesicle-mediated transport; cellular component biogenesis; single organism signaling; regulation of cell death; positive regulation of cell migration; positive regulation of NIK/NF-kappaB signaling; protein transport; positive regulation of pinocytosis; actin cytoskeleton organization; regulation of localization; positive regulation of molecular function; intracellular receptor sign…	cluster of actin-based cell projections; extracellular region part; cytoplasmic region; cytoplasm; cytoplasmic vesicle part; macromolecular complex; supramolecular complex; cell; I band; pseudopodium; organelle part; non-membrane-bounded organelle; extracellular exosome; nucleoplasm; focal adhesion; intracellular; secretory vesicle; neuron projection; cell-substrate junction; membrane-bounded org…	actin filament binding; protein N-terminus binding; chromatin DNA binding; receptor binding; double-stranded DNA binding; protein dimerization activity; integrin binding; protein binding; hormone receptor binding; chromatin binding; regulatory region DNA binding; heterocyclic compound binding; organic cyclic compound binding; retinoic acid receptor binding; identical protein binding; cytoskeletal…	K05699	ACTN1_4; actinin alpha 1/4	hsa05322 Systemic lupus erythematosus - Homo sapiens (human); hsa04530 Tight junction - Homo sapiens (human); hsa05146 Amoebiasis - Homo sapiens (human); hsa04810 Regulation of actin cytoskeleton - Homo sapiens (human); hsa05203 Viral carcinogenesis - Homo sapiens (human); hsa04670 Leukocyte transendothelial migration - Homo sapiens (human); hsa04510 Focal adhesion - Homo sapiens (human); hsa0452…	IPR014837; IPR002048; IPR001715; IPR011992;	EF-hand, Ca insensitive; EF-hand domain; Calponin homology domain; EF-hand domain pair;
O43707	592	K	Alpha-actinin-4	ACTN4	1	0.00145192	59.227	EAILAIHK(1)EAQR	3	0.31558	1	1.081	0.662	0.959	1.019	1.12722	0.649657	0.576337	cytoplasm	regulation of vesicle-mediated transport; cellular component biogenesis; single organism signaling; regulation of cell death; positive regulation of cell migration; positive regulation of NIK/NF-kappaB signaling; protein transport; positive regulation of pinocytosis; actin cytoskeleton organization; regulation of localization; positive regulation of molecular function; intracellular receptor sign…	cluster of actin-based cell projections; extracellular region part; cytoplasmic region; cytoplasm; cytoplasmic vesicle part; macromolecular complex; supramolecular complex; cell; I band; pseudopodium; organelle part; non-membrane-bounded organelle; extracellular exosome; nucleoplasm; focal adhesion; intracellular; secretory vesicle; neuron projection; cell-substrate junction; membrane-bounded org…	actin filament binding; protein N-terminus binding; chromatin DNA binding; receptor binding; double-stranded DNA binding; protein dimerization activity; integrin binding; protein binding; hormone receptor binding; chromatin binding; regulatory region DNA binding; heterocyclic compound binding; organic cyclic compound binding; retinoic acid receptor binding; identical protein binding; cytoskeletal…	K05699	ACTN1_4; actinin alpha 1/4	hsa05322 Systemic lupus erythematosus - Homo sapiens (human); hsa04530 Tight junction - Homo sapiens (human); hsa05146 Amoebiasis - Homo sapiens (human); hsa04810 Regulation of actin cytoskeleton - Homo sapiens (human); hsa05203 Viral carcinogenesis - Homo sapiens (human); hsa04670 Leukocyte transendothelial migration - Homo sapiens (human); hsa04510 Focal adhesion - Homo sapiens (human); hsa0452…	IPR014837; IPR002048; IPR001715; IPR011992;	EF-hand, Ca insensitive; EF-hand domain; Calponin homology domain; EF-hand domain pair;
O43707	437	K	Alpha-actinin-4	ACTN4	1	0.0383871	50.966	EAMLK(1)HR	3	-0.10728	1	0.807	1.187	0.959	1.019	0.841502	1.16487	1.38427	cytoplasm	regulation of vesicle-mediated transport; cellular component biogenesis; single organism signaling; regulation of cell death; positive regulation of cell migration; positive regulation of NIK/NF-kappaB signaling; protein transport; positive regulation of pinocytosis; actin cytoskeleton organization; regulation of localization; positive regulation of molecular function; intracellular receptor sign…	cluster of actin-based cell projections; extracellular region part; cytoplasmic region; cytoplasm; cytoplasmic vesicle part; macromolecular complex; supramolecular complex; cell; I band; pseudopodium; organelle part; non-membrane-bounded organelle; extracellular exosome; nucleoplasm; focal adhesion; intracellular; secretory vesicle; neuron projection; cell-substrate junction; membrane-bounded org…	actin filament binding; protein N-terminus binding; chromatin DNA binding; receptor binding; double-stranded DNA binding; protein dimerization activity; integrin binding; protein binding; hormone receptor binding; chromatin binding; regulatory region DNA binding; heterocyclic compound binding; organic cyclic compound binding; retinoic acid receptor binding; identical protein binding; cytoskeletal…	K05699	ACTN1_4; actinin alpha 1/4	hsa05322 Systemic lupus erythematosus - Homo sapiens (human); hsa04530 Tight junction - Homo sapiens (human); hsa05146 Amoebiasis - Homo sapiens (human); hsa04810 Regulation of actin cytoskeleton - Homo sapiens (human); hsa05203 Viral carcinogenesis - Homo sapiens (human); hsa04670 Leukocyte transendothelial migration - Homo sapiens (human); hsa04510 Focal adhesion - Homo sapiens (human); hsa0452…	IPR014837; IPR002048; IPR001715; IPR011992;	EF-hand, Ca insensitive; EF-hand domain; Calponin homology domain; EF-hand domain pair;
O43707	214	K	Alpha-actinin-4	ACTN4	1	0.00102701	63.091	HRPELIEYDK(1)LR	3	0.087933	2	0.779	0.698	0.959	1.019	0.812304	0.684985	0.843262	cytoplasm	regulation of vesicle-mediated transport; cellular component biogenesis; single organism signaling; regulation of cell death; positive regulation of cell migration; positive regulation of NIK/NF-kappaB signaling; protein transport; positive regulation of pinocytosis; actin cytoskeleton organization; regulation of localization; positive regulation of molecular function; intracellular receptor sign…	cluster of actin-based cell projections; extracellular region part; cytoplasmic region; cytoplasm; cytoplasmic vesicle part; macromolecular complex; supramolecular complex; cell; I band; pseudopodium; organelle part; non-membrane-bounded organelle; extracellular exosome; nucleoplasm; focal adhesion; intracellular; secretory vesicle; neuron projection; cell-substrate junction; membrane-bounded org…	actin filament binding; protein N-terminus binding; chromatin DNA binding; receptor binding; double-stranded DNA binding; protein dimerization activity; integrin binding; protein binding; hormone receptor binding; chromatin binding; regulatory region DNA binding; heterocyclic compound binding; organic cyclic compound binding; retinoic acid receptor binding; identical protein binding; cytoskeletal…	K05699	ACTN1_4; actinin alpha 1/4	hsa05322 Systemic lupus erythematosus - Homo sapiens (human); hsa04530 Tight junction - Homo sapiens (human); hsa05146 Amoebiasis - Homo sapiens (human); hsa04810 Regulation of actin cytoskeleton - Homo sapiens (human); hsa05203 Viral carcinogenesis - Homo sapiens (human); hsa04670 Leukocyte transendothelial migration - Homo sapiens (human); hsa04510 Focal adhesion - Homo sapiens (human); hsa0452…	IPR014837; IPR002048; IPR001715; IPR011992;	EF-hand, Ca insensitive; EF-hand domain; Calponin homology domain; EF-hand domain pair;
O43707	632	K	Alpha-actinin-4	ACTN4	1	0.00269549	82.452	VQQLVPK(1)R	2	1.2224	1	1.115	0.978	0.959	1.019	1.16267	0.959764	0.825484	cytoplasm	regulation of vesicle-mediated transport; cellular component biogenesis; single organism signaling; regulation of cell death; positive regulation of cell migration; positive regulation of NIK/NF-kappaB signaling; protein transport; positive regulation of pinocytosis; actin cytoskeleton organization; regulation of localization; positive regulation of molecular function; intracellular receptor sign…	cluster of actin-based cell projections; extracellular region part; cytoplasmic region; cytoplasm; cytoplasmic vesicle part; macromolecular complex; supramolecular complex; cell; I band; pseudopodium; organelle part; non-membrane-bounded organelle; extracellular exosome; nucleoplasm; focal adhesion; intracellular; secretory vesicle; neuron projection; cell-substrate junction; membrane-bounded org…	actin filament binding; protein N-terminus binding; chromatin DNA binding; receptor binding; double-stranded DNA binding; protein dimerization activity; integrin binding; protein binding; hormone receptor binding; chromatin binding; regulatory region DNA binding; heterocyclic compound binding; organic cyclic compound binding; retinoic acid receptor binding; identical protein binding; cytoskeletal…	K05699	ACTN1_4; actinin alpha 1/4	hsa05322 Systemic lupus erythematosus - Homo sapiens (human); hsa04530 Tight junction - Homo sapiens (human); hsa05146 Amoebiasis - Homo sapiens (human); hsa04810 Regulation of actin cytoskeleton - Homo sapiens (human); hsa05203 Viral carcinogenesis - Homo sapiens (human); hsa04670 Leukocyte transendothelial migration - Homo sapiens (human); hsa04510 Focal adhesion - Homo sapiens (human); hsa0452…	IPR014837; IPR002048; IPR001715; IPR011992;	EF-hand, Ca insensitive; EF-hand domain; Calponin homology domain; EF-hand domain pair;
O43707	108	K	Alpha-actinin-4	ACTN4	1	0.000136004	87.639	VHK(1)INNVNK	3	0.78722	1	0.847	1.369	0.959	1.019	0.883212	1.34347	1.52112	cytoplasm	regulation of vesicle-mediated transport; cellular component biogenesis; single organism signaling; regulation of cell death; positive regulation of cell migration; positive regulation of NIK/NF-kappaB signaling; protein transport; positive regulation of pinocytosis; actin cytoskeleton organization; regulation of localization; positive regulation of molecular function; intracellular receptor sign…	cluster of actin-based cell projections; extracellular region part; cytoplasmic region; cytoplasm; cytoplasmic vesicle part; macromolecular complex; supramolecular complex; cell; I band; pseudopodium; organelle part; non-membrane-bounded organelle; extracellular exosome; nucleoplasm; focal adhesion; intracellular; secretory vesicle; neuron projection; cell-substrate junction; membrane-bounded org…	actin filament binding; protein N-terminus binding; chromatin DNA binding; receptor binding; double-stranded DNA binding; protein dimerization activity; integrin binding; protein binding; hormone receptor binding; chromatin binding; regulatory region DNA binding; heterocyclic compound binding; organic cyclic compound binding; retinoic acid receptor binding; identical protein binding; cytoskeletal…	K05699	ACTN1_4; actinin alpha 1/4	hsa05322 Systemic lupus erythematosus - Homo sapiens (human); hsa04530 Tight junction - Homo sapiens (human); hsa05146 Amoebiasis - Homo sapiens (human); hsa04810 Regulation of actin cytoskeleton - Homo sapiens (human); hsa05203 Viral carcinogenesis - Homo sapiens (human); hsa04670 Leukocyte transendothelial migration - Homo sapiens (human); hsa04510 Focal adhesion - Homo sapiens (human); hsa0452…	IPR014837; IPR002048; IPR001715; IPR011992;	EF-hand, Ca insensitive; EF-hand domain; Calponin homology domain; EF-hand domain pair;
O43707	122	K	Alpha-actinin-4	ACTN4	1	1.37718e-08	127.56	ALDFIASK(1)GVK	2	-1.1393	1	1.492	0.549	0.959	1.019	1.55579	0.538763	0.346296	cytoplasm	regulation of vesicle-mediated transport; cellular component biogenesis; single organism signaling; regulation of cell death; positive regulation of cell migration; positive regulation of NIK/NF-kappaB signaling; protein transport; positive regulation of pinocytosis; actin cytoskeleton organization; regulation of localization; positive regulation of molecular function; intracellular receptor sign…	cluster of actin-based cell projections; extracellular region part; cytoplasmic region; cytoplasm; cytoplasmic vesicle part; macromolecular complex; supramolecular complex; cell; I band; pseudopodium; organelle part; non-membrane-bounded organelle; extracellular exosome; nucleoplasm; focal adhesion; intracellular; secretory vesicle; neuron projection; cell-substrate junction; membrane-bounded org…	actin filament binding; protein N-terminus binding; chromatin DNA binding; receptor binding; double-stranded DNA binding; protein dimerization activity; integrin binding; protein binding; hormone receptor binding; chromatin binding; regulatory region DNA binding; heterocyclic compound binding; organic cyclic compound binding; retinoic acid receptor binding; identical protein binding; cytoskeletal…	K05699	ACTN1_4; actinin alpha 1/4	hsa05322 Systemic lupus erythematosus - Homo sapiens (human); hsa04530 Tight junction - Homo sapiens (human); hsa05146 Amoebiasis - Homo sapiens (human); hsa04810 Regulation of actin cytoskeleton - Homo sapiens (human); hsa05203 Viral carcinogenesis - Homo sapiens (human); hsa04670 Leukocyte transendothelial migration - Homo sapiens (human); hsa04510 Focal adhesion - Homo sapiens (human); hsa0452…	IPR014837; IPR002048; IPR001715; IPR011992;	EF-hand, Ca insensitive; EF-hand domain; Calponin homology domain; EF-hand domain pair;
O60234	35	K	Glia maturation factor gamma	GMFG	0.999942	2.74033e-09	110.04	ETDNAAIIMK(1)VDKDR	3	0.037892	1	0.945	0.729	0.844	0.967	1.11967	0.753878	0.673305	cytoplasm	regulation of actin filament polymerization; regulation of biological quality; leukocyte activation; negative regulation of cellular component organization; single-organism process; regulation of Arp2/3 complex-mediated actin nucleation; regulation of actin filament length; cellular metabolic process; negative regulation of protein modification process; phosphate-containing compound metabolic pro…	secretory granule lumen; intracellular organelle; intracellular vesicle; cytoplasmic vesicle; vesicle; cytoplasm; intracellular organelle part; cytoplasmic vesicle part; endomembrane system; intracellular part; cell; extracellular region; ficolin-1-rich granule lumen; organelle part; ficolin-1-rich granule; membrane-enclosed lumen; organelle; vesicle lumen; intracellular organelle lumen; cytoplas…	growth factor activity; receptor binding; Arp2/3 complex binding; macromolecular complex binding; protein kinase inhibitor activity; protein binding; protein kinase regulator activity; kinase regulator activity; enzyme inhibitor activity; molecular function regulator; cytoskeletal protein binding; enzyme regulator activity; kinase inhibitor activity; binding; actin binding; enzyme activator activ…				IPR029006; IPR002108;	ADF-H/Gelsolin-like domain; Actin-depolymerising factor homology domain;
O60610	559	K	Protein diaphanous homolog 1	DIAPH1	1	0.0207123	66.351	ELEDAK(1)K	2	1.38	1	0.927	1.217	1.047	1.113	0.885387	1.09344	1.23499	nucleus	cellular component biogenesis; regulation of biological quality; positive regulation of cell migration; leukocyte activation; positive regulation of locomotion; single-organism process; neurological system process; actin filament polymerization; establishment of localization; actin cytoskeleton organization; cellular component assembly; regulation of cell shape; macromolecular complex assembly; r…	membrane; organelle membrane; cytoplasmic vesicle; cell periphery; ruffle membrane; vesicle; cytoplasm; cytoplasmic vesicle part; intracellular part; cell; organelle part; non-membrane-bounded organelle; cytoskeleton; mitotic spindle; microtubule organizing center; plasma membrane region; microtubule cytoskeleton; leading edge membrane; intracellular; cell part; membrane part; whole membrane; sec…	small GTPase binding; organic cyclic compound binding; heterocyclic compound binding; Rho GTPase binding; RNA binding; cytoskeletal protein binding; Ras GTPase binding; receptor binding; binding; nucleic acid binding; actin binding; ion channel binding; protein binding; GTPase binding; enzyme binding;	K05740	DIAPH1; diaphanous 1	hsa04510 Focal adhesion - Homo sapiens (human); hsa04933 AGE-RAGE signaling pathway in diabetic complications - Homo sapiens (human); hsa05131 Shigellosis - Homo sapiens (human); hsa04810 Regulation of actin cytoskeleton - Homo sapiens (human);	IPR010473; IPR010472; IPR015425; IPR010465; IPR014767; IPR014768; IPR016024; IPR009408;	Formin, GTPase-binding domain; Formin, FH3 domain; Formin, FH2 domain; DRF autoregulatory; Diaphanous autoregulatory (DAD) domain; Rho GTPase-binding/formin homology 3 (GBD/FH3) domain; Armadillo-type fold; Formin Homology 1;
O60610	503	K	Protein diaphanous homolog 1	DIAPH1	1	0.0101712	58.699	HELQVEMK(1)K	3	-1.2334	1	1.042	0.811	1.047	1.113	0.995224	0.728661	0.732158	nucleus	cellular component biogenesis; regulation of biological quality; positive regulation of cell migration; leukocyte activation; positive regulation of locomotion; single-organism process; neurological system process; actin filament polymerization; establishment of localization; actin cytoskeleton organization; cellular component assembly; regulation of cell shape; macromolecular complex assembly; r…	membrane; organelle membrane; cytoplasmic vesicle; cell periphery; ruffle membrane; vesicle; cytoplasm; cytoplasmic vesicle part; intracellular part; cell; organelle part; non-membrane-bounded organelle; cytoskeleton; mitotic spindle; microtubule organizing center; plasma membrane region; microtubule cytoskeleton; leading edge membrane; intracellular; cell part; membrane part; whole membrane; sec…	small GTPase binding; organic cyclic compound binding; heterocyclic compound binding; Rho GTPase binding; RNA binding; cytoskeletal protein binding; Ras GTPase binding; receptor binding; binding; nucleic acid binding; actin binding; ion channel binding; protein binding; GTPase binding; enzyme binding;	K05740	DIAPH1; diaphanous 1	hsa04510 Focal adhesion - Homo sapiens (human); hsa04933 AGE-RAGE signaling pathway in diabetic complications - Homo sapiens (human); hsa05131 Shigellosis - Homo sapiens (human); hsa04810 Regulation of actin cytoskeleton - Homo sapiens (human);	IPR010473; IPR010472; IPR015425; IPR010465; IPR014767; IPR014768; IPR016024; IPR009408;	Formin, GTPase-binding domain; Formin, FH3 domain; Formin, FH2 domain; DRF autoregulatory; Diaphanous autoregulatory (DAD) domain; Rho GTPase-binding/formin homology 3 (GBD/FH3) domain; Armadillo-type fold; Formin Homology 1;
O60610	486	K	Protein diaphanous homolog 1	DIAPH1	1	0.00555848	82.452	AAELEK(1)K	2	-0.37035	2	0.929	0.767	1.047	1.113	0.887297	0.689128	0.77666	nucleus	cellular component biogenesis; regulation of biological quality; positive regulation of cell migration; leukocyte activation; positive regulation of locomotion; single-organism process; neurological system process; actin filament polymerization; establishment of localization; actin cytoskeleton organization; cellular component assembly; regulation of cell shape; macromolecular complex assembly; r…	membrane; organelle membrane; cytoplasmic vesicle; cell periphery; ruffle membrane; vesicle; cytoplasm; cytoplasmic vesicle part; intracellular part; cell; organelle part; non-membrane-bounded organelle; cytoskeleton; mitotic spindle; microtubule organizing center; plasma membrane region; microtubule cytoskeleton; leading edge membrane; intracellular; cell part; membrane part; whole membrane; sec…	small GTPase binding; organic cyclic compound binding; heterocyclic compound binding; Rho GTPase binding; RNA binding; cytoskeletal protein binding; Ras GTPase binding; receptor binding; binding; nucleic acid binding; actin binding; ion channel binding; protein binding; GTPase binding; enzyme binding;	K05740	DIAPH1; diaphanous 1	hsa04510 Focal adhesion - Homo sapiens (human); hsa04933 AGE-RAGE signaling pathway in diabetic complications - Homo sapiens (human); hsa05131 Shigellosis - Homo sapiens (human); hsa04810 Regulation of actin cytoskeleton - Homo sapiens (human);	IPR010473; IPR010472; IPR015425; IPR010465; IPR014767; IPR014768; IPR016024; IPR009408;	Formin, GTPase-binding domain; Formin, FH3 domain; Formin, FH2 domain; DRF autoregulatory; Diaphanous autoregulatory (DAD) domain; Rho GTPase-binding/formin homology 3 (GBD/FH3) domain; Armadillo-type fold; Formin Homology 1;
O60610	480	K	Protein diaphanous homolog 1	DIAPH1	1	1.73244e-06	105.65	SEAK(1)AAELEK	2	-0.18391	1	1.09	0.61	1.047	1.113	1.04107	0.548068	0.526447	nucleus	cellular component biogenesis; regulation of biological quality; positive regulation of cell migration; leukocyte activation; positive regulation of locomotion; single-organism process; neurological system process; actin filament polymerization; establishment of localization; actin cytoskeleton organization; cellular component assembly; regulation of cell shape; macromolecular complex assembly; r…	membrane; organelle membrane; cytoplasmic vesicle; cell periphery; ruffle membrane; vesicle; cytoplasm; cytoplasmic vesicle part; intracellular part; cell; organelle part; non-membrane-bounded organelle; cytoskeleton; mitotic spindle; microtubule organizing center; plasma membrane region; microtubule cytoskeleton; leading edge membrane; intracellular; cell part; membrane part; whole membrane; sec…	small GTPase binding; organic cyclic compound binding; heterocyclic compound binding; Rho GTPase binding; RNA binding; cytoskeletal protein binding; Ras GTPase binding; receptor binding; binding; nucleic acid binding; actin binding; ion channel binding; protein binding; GTPase binding; enzyme binding;	K05740	DIAPH1; diaphanous 1	hsa04510 Focal adhesion - Homo sapiens (human); hsa04933 AGE-RAGE signaling pathway in diabetic complications - Homo sapiens (human); hsa05131 Shigellosis - Homo sapiens (human); hsa04810 Regulation of actin cytoskeleton - Homo sapiens (human);	IPR010473; IPR010472; IPR015425; IPR010465; IPR014767; IPR014768; IPR016024; IPR009408;	Formin, GTPase-binding domain; Formin, FH3 domain; Formin, FH2 domain; DRF autoregulatory; Diaphanous autoregulatory (DAD) domain; Rho GTPase-binding/formin homology 3 (GBD/FH3) domain; Armadillo-type fold; Formin Homology 1;
O60610	1063	K	Protein diaphanous homolog 1	DIAPH1	1	0.0119463	73.26	NLDQMK(1)K	2	0.51116	1	1.374	0.563	1.047	1.113	1.31232	0.50584	0.385455	nucleus	cellular component biogenesis; regulation of biological quality; positive regulation of cell migration; leukocyte activation; positive regulation of locomotion; single-organism process; neurological system process; actin filament polymerization; establishment of localization; actin cytoskeleton organization; cellular component assembly; regulation of cell shape; macromolecular complex assembly; r…	membrane; organelle membrane; cytoplasmic vesicle; cell periphery; ruffle membrane; vesicle; cytoplasm; cytoplasmic vesicle part; intracellular part; cell; organelle part; non-membrane-bounded organelle; cytoskeleton; mitotic spindle; microtubule organizing center; plasma membrane region; microtubule cytoskeleton; leading edge membrane; intracellular; cell part; membrane part; whole membrane; sec…	small GTPase binding; organic cyclic compound binding; heterocyclic compound binding; Rho GTPase binding; RNA binding; cytoskeletal protein binding; Ras GTPase binding; receptor binding; binding; nucleic acid binding; actin binding; ion channel binding; protein binding; GTPase binding; enzyme binding;	K05740	DIAPH1; diaphanous 1	hsa04510 Focal adhesion - Homo sapiens (human); hsa04933 AGE-RAGE signaling pathway in diabetic complications - Homo sapiens (human); hsa05131 Shigellosis - Homo sapiens (human); hsa04810 Regulation of actin cytoskeleton - Homo sapiens (human);	IPR010473; IPR010472; IPR015425; IPR010465; IPR014767; IPR014768; IPR016024; IPR009408;	Formin, GTPase-binding domain; Formin, FH3 domain; Formin, FH2 domain; DRF autoregulatory; Diaphanous autoregulatory (DAD) domain; Rho GTPase-binding/formin homology 3 (GBD/FH3) domain; Armadillo-type fold; Formin Homology 1;
O60610	202	K	Protein diaphanous homolog 1	DIAPH1	1	9.86144e-10	109.79	LHDEK(1)EETAGSYDSR	3	-0.79443	1	1.031	0.557	1.047	1.113	0.984718	0.500449	0.508216	nucleus	cellular component biogenesis; regulation of biological quality; positive regulation of cell migration; leukocyte activation; positive regulation of locomotion; single-organism process; neurological system process; actin filament polymerization; establishment of localization; actin cytoskeleton organization; cellular component assembly; regulation of cell shape; macromolecular complex assembly; r…	membrane; organelle membrane; cytoplasmic vesicle; cell periphery; ruffle membrane; vesicle; cytoplasm; cytoplasmic vesicle part; intracellular part; cell; organelle part; non-membrane-bounded organelle; cytoskeleton; mitotic spindle; microtubule organizing center; plasma membrane region; microtubule cytoskeleton; leading edge membrane; intracellular; cell part; membrane part; whole membrane; sec…	small GTPase binding; organic cyclic compound binding; heterocyclic compound binding; Rho GTPase binding; RNA binding; cytoskeletal protein binding; Ras GTPase binding; receptor binding; binding; nucleic acid binding; actin binding; ion channel binding; protein binding; GTPase binding; enzyme binding;	K05740	DIAPH1; diaphanous 1	hsa04510 Focal adhesion - Homo sapiens (human); hsa04933 AGE-RAGE signaling pathway in diabetic complications - Homo sapiens (human); hsa05131 Shigellosis - Homo sapiens (human); hsa04810 Regulation of actin cytoskeleton - Homo sapiens (human);	IPR010473; IPR010472; IPR015425; IPR010465; IPR014767; IPR014768; IPR016024; IPR009408;	Formin, GTPase-binding domain; Formin, FH3 domain; Formin, FH2 domain; DRF autoregulatory; Diaphanous autoregulatory (DAD) domain; Rho GTPase-binding/formin homology 3 (GBD/FH3) domain; Armadillo-type fold; Formin Homology 1;
O60610	850	K	Protein diaphanous homolog 1	DIAPH1	1	0.00939782	74.841	ELK(1)VLDSK	2	-0.038481	1			1.047	1.113				nucleus	cellular component biogenesis; regulation of biological quality; positive regulation of cell migration; leukocyte activation; positive regulation of locomotion; single-organism process; neurological system process; actin filament polymerization; establishment of localization; actin cytoskeleton organization; cellular component assembly; regulation of cell shape; macromolecular complex assembly; r…	membrane; organelle membrane; cytoplasmic vesicle; cell periphery; ruffle membrane; vesicle; cytoplasm; cytoplasmic vesicle part; intracellular part; cell; organelle part; non-membrane-bounded organelle; cytoskeleton; mitotic spindle; microtubule organizing center; plasma membrane region; microtubule cytoskeleton; leading edge membrane; intracellular; cell part; membrane part; whole membrane; sec…	small GTPase binding; organic cyclic compound binding; heterocyclic compound binding; Rho GTPase binding; RNA binding; cytoskeletal protein binding; Ras GTPase binding; receptor binding; binding; nucleic acid binding; actin binding; ion channel binding; protein binding; GTPase binding; enzyme binding;	K05740	DIAPH1; diaphanous 1	hsa04510 Focal adhesion - Homo sapiens (human); hsa04933 AGE-RAGE signaling pathway in diabetic complications - Homo sapiens (human); hsa05131 Shigellosis - Homo sapiens (human); hsa04810 Regulation of actin cytoskeleton - Homo sapiens (human);	IPR010473; IPR010472; IPR015425; IPR010465; IPR014767; IPR014768; IPR016024; IPR009408;	Formin, GTPase-binding domain; Formin, FH3 domain; Formin, FH2 domain; DRF autoregulatory; Diaphanous autoregulatory (DAD) domain; Rho GTPase-binding/formin homology 3 (GBD/FH3) domain; Armadillo-type fold; Formin Homology 1;
O60610	214	K	Protein diaphanous homolog 1	DIAPH1	1	0.0128503	58.917	NK(1)HEIIR	3	-0.11939	1	0.937	0.942	1.047	1.113	0.894938	0.846361	0.945721	nucleus	cellular component biogenesis; regulation of biological quality; positive regulation of cell migration; leukocyte activation; positive regulation of locomotion; single-organism process; neurological system process; actin filament polymerization; establishment of localization; actin cytoskeleton organization; cellular component assembly; regulation of cell shape; macromolecular complex assembly; r…	membrane; organelle membrane; cytoplasmic vesicle; cell periphery; ruffle membrane; vesicle; cytoplasm; cytoplasmic vesicle part; intracellular part; cell; organelle part; non-membrane-bounded organelle; cytoskeleton; mitotic spindle; microtubule organizing center; plasma membrane region; microtubule cytoskeleton; leading edge membrane; intracellular; cell part; membrane part; whole membrane; sec…	small GTPase binding; organic cyclic compound binding; heterocyclic compound binding; Rho GTPase binding; RNA binding; cytoskeletal protein binding; Ras GTPase binding; receptor binding; binding; nucleic acid binding; actin binding; ion channel binding; protein binding; GTPase binding; enzyme binding;	K05740	DIAPH1; diaphanous 1	hsa04510 Focal adhesion - Homo sapiens (human); hsa04933 AGE-RAGE signaling pathway in diabetic complications - Homo sapiens (human); hsa05131 Shigellosis - Homo sapiens (human); hsa04810 Regulation of actin cytoskeleton - Homo sapiens (human);	IPR010473; IPR010472; IPR015425; IPR010465; IPR014767; IPR014768; IPR016024; IPR009408;	Formin, GTPase-binding domain; Formin, FH3 domain; Formin, FH2 domain; DRF autoregulatory; Diaphanous autoregulatory (DAD) domain; Rho GTPase-binding/formin homology 3 (GBD/FH3) domain; Armadillo-type fold; Formin Homology 1;
O60610	1083	K	Protein diaphanous homolog 1	DIAPH1	0.750428	3.54179e-06	90.718	DVQNFPAATDEK(0.75)DK(0.25)FVEK	3	0.70755	1	1.322	0.873	1.047	1.113	1.26266	0.784367	0.621204	nucleus	cellular component biogenesis; regulation of biological quality; positive regulation of cell migration; leukocyte activation; positive regulation of locomotion; single-organism process; neurological system process; actin filament polymerization; establishment of localization; actin cytoskeleton organization; cellular component assembly; regulation of cell shape; macromolecular complex assembly; r…	membrane; organelle membrane; cytoplasmic vesicle; cell periphery; ruffle membrane; vesicle; cytoplasm; cytoplasmic vesicle part; intracellular part; cell; organelle part; non-membrane-bounded organelle; cytoskeleton; mitotic spindle; microtubule organizing center; plasma membrane region; microtubule cytoskeleton; leading edge membrane; intracellular; cell part; membrane part; whole membrane; sec…	small GTPase binding; organic cyclic compound binding; heterocyclic compound binding; Rho GTPase binding; RNA binding; cytoskeletal protein binding; Ras GTPase binding; receptor binding; binding; nucleic acid binding; actin binding; ion channel binding; protein binding; GTPase binding; enzyme binding;	K05740	DIAPH1; diaphanous 1	hsa04510 Focal adhesion - Homo sapiens (human); hsa04933 AGE-RAGE signaling pathway in diabetic complications - Homo sapiens (human); hsa05131 Shigellosis - Homo sapiens (human); hsa04810 Regulation of actin cytoskeleton - Homo sapiens (human);	IPR010473; IPR010472; IPR015425; IPR010465; IPR014767; IPR014768; IPR016024; IPR009408;	Formin, GTPase-binding domain; Formin, FH3 domain; Formin, FH2 domain; DRF autoregulatory; Diaphanous autoregulatory (DAD) domain; Rho GTPase-binding/formin homology 3 (GBD/FH3) domain; Armadillo-type fold; Formin Homology 1;
O75083	81	K	WD repeat-containing protein 1	WDR1	1	0.00145691	59.579	YAPSGFYIASGDVSGK(1)LR	3	1.7312	1	0.776	1.348	1.102	1.044	0.704174	1.29119	1.83362	cytoplasm	morphogenesis of a polarized epithelium; cellular component biogenesis; regulation of biological quality; regulation of gliogenesis; positive regulation of protein complex disassembly; establishment or maintenance of apical/basal cell polarity; cellular component morphogenesis; regulation of actin filament length; neurological system process; actin cytoskeleton organization; regulation of cell sh…	extracellular region part; cell cortex; cell periphery; cell junction; vesicle; cytoplasmic region; cytoplasm; cortical cytoskeleton; macromolecular complex; supramolecular fiber; cortical actin cytoskeleton; intracellular part; supramolecular complex; cell-cell junction; cell; organelle part; non-membrane-bounded organelle; extracellular exosome; cytoskeleton; myelin sheath; intracellular; cell …	actin filament binding; cytoskeletal protein binding; binding; macromolecular complex binding; actin binding; protein binding; protein complex binding;				IPR017986; IPR015943; IPR011045;	WD40-repeat-containing domain; WD40/YVTN repeat-like-containing domain; Nitrous oxide reductase, N-terminal;
O75083	182	K	WD repeat-containing protein 1	WDR1	1	0.00180537	60.598	FK(1)FTIGDHSR	3	-0.62932	1	1.204	0.858	1.102	1.044	1.09256	0.821839	0.752215	cytoplasm	morphogenesis of a polarized epithelium; cellular component biogenesis; regulation of biological quality; regulation of gliogenesis; positive regulation of protein complex disassembly; establishment or maintenance of apical/basal cell polarity; cellular component morphogenesis; regulation of actin filament length; neurological system process; actin cytoskeleton organization; regulation of cell sh…	extracellular region part; cell cortex; cell periphery; cell junction; vesicle; cytoplasmic region; cytoplasm; cortical cytoskeleton; macromolecular complex; supramolecular fiber; cortical actin cytoskeleton; intracellular part; supramolecular complex; cell-cell junction; cell; organelle part; non-membrane-bounded organelle; extracellular exosome; cytoskeleton; myelin sheath; intracellular; cell …	actin filament binding; cytoskeletal protein binding; binding; macromolecular complex binding; actin binding; protein binding; protein complex binding;				IPR017986; IPR015943; IPR011045;	WD40-repeat-containing domain; WD40/YVTN repeat-like-containing domain; Nitrous oxide reductase, N-terminal;
O75083	106	K	WD repeat-containing protein 1	WDR1	1	1.88585e-06	94.717	IK(1)DIAWTEDSK	2	-1.1306	2	1.369	0.462	1.102	1.044	1.24229	0.442529	0.356221	cytoplasm	morphogenesis of a polarized epithelium; cellular component biogenesis; regulation of biological quality; regulation of gliogenesis; positive regulation of protein complex disassembly; establishment or maintenance of apical/basal cell polarity; cellular component morphogenesis; regulation of actin filament length; neurological system process; actin cytoskeleton organization; regulation of cell sh…	extracellular region part; cell cortex; cell periphery; cell junction; vesicle; cytoplasmic region; cytoplasm; cortical cytoskeleton; macromolecular complex; supramolecular fiber; cortical actin cytoskeleton; intracellular part; supramolecular complex; cell-cell junction; cell; organelle part; non-membrane-bounded organelle; extracellular exosome; cytoskeleton; myelin sheath; intracellular; cell …	actin filament binding; cytoskeletal protein binding; binding; macromolecular complex binding; actin binding; protein binding; protein complex binding;				IPR017986; IPR015943; IPR011045;	WD40-repeat-containing domain; WD40/YVTN repeat-like-containing domain; Nitrous oxide reductase, N-terminal;
O75083	484	K	WD repeat-containing protein 1	WDR1	1	0.000947747	81.625	DEGK(1)LLEAK	2	0.19572	1	0.945	1.313	1.102	1.044	0.857532	1.25766	1.46661	cytoplasm	morphogenesis of a polarized epithelium; cellular component biogenesis; regulation of biological quality; regulation of gliogenesis; positive regulation of protein complex disassembly; establishment or maintenance of apical/basal cell polarity; cellular component morphogenesis; regulation of actin filament length; neurological system process; actin cytoskeleton organization; regulation of cell sh…	extracellular region part; cell cortex; cell periphery; cell junction; vesicle; cytoplasmic region; cytoplasm; cortical cytoskeleton; macromolecular complex; supramolecular fiber; cortical actin cytoskeleton; intracellular part; supramolecular complex; cell-cell junction; cell; organelle part; non-membrane-bounded organelle; extracellular exosome; cytoskeleton; myelin sheath; intracellular; cell …	actin filament binding; cytoskeletal protein binding; binding; macromolecular complex binding; actin binding; protein binding; protein complex binding;				IPR017986; IPR015943; IPR011045;	WD40-repeat-containing domain; WD40/YVTN repeat-like-containing domain; Nitrous oxide reductase, N-terminal;
O75083	569	K	WD repeat-containing protein 1	WDR1	1	0.00183909	99.815	VK(1)IQDAHR	3	0.60063	2	1.21	0.615	1.102	1.044	1.098	0.58908	0.536501	cytoplasm	morphogenesis of a polarized epithelium; cellular component biogenesis; regulation of biological quality; regulation of gliogenesis; positive regulation of protein complex disassembly; establishment or maintenance of apical/basal cell polarity; cellular component morphogenesis; regulation of actin filament length; neurological system process; actin cytoskeleton organization; regulation of cell sh…	extracellular region part; cell cortex; cell periphery; cell junction; vesicle; cytoplasmic region; cytoplasm; cortical cytoskeleton; macromolecular complex; supramolecular fiber; cortical actin cytoskeleton; intracellular part; supramolecular complex; cell-cell junction; cell; organelle part; non-membrane-bounded organelle; extracellular exosome; cytoskeleton; myelin sheath; intracellular; cell …	actin filament binding; cytoskeletal protein binding; binding; macromolecular complex binding; actin binding; protein binding; protein complex binding;				IPR017986; IPR015943; IPR011045;	WD40-repeat-containing domain; WD40/YVTN repeat-like-containing domain; Nitrous oxide reductase, N-terminal;
O75083	480	K	WD repeat-containing protein 1	WDR1	1	1.66681e-27	170.18	LYSILGTTLK(1)DEGK	3	-0.8673	1	1.245	0.72	1.102	1.044	1.12976	0.689655	0.610442	cytoplasm	morphogenesis of a polarized epithelium; cellular component biogenesis; regulation of biological quality; regulation of gliogenesis; positive regulation of protein complex disassembly; establishment or maintenance of apical/basal cell polarity; cellular component morphogenesis; regulation of actin filament length; neurological system process; actin cytoskeleton organization; regulation of cell sh…	extracellular region part; cell cortex; cell periphery; cell junction; vesicle; cytoplasmic region; cytoplasm; cortical cytoskeleton; macromolecular complex; supramolecular fiber; cortical actin cytoskeleton; intracellular part; supramolecular complex; cell-cell junction; cell; organelle part; non-membrane-bounded organelle; extracellular exosome; cytoskeleton; myelin sheath; intracellular; cell …	actin filament binding; cytoskeletal protein binding; binding; macromolecular complex binding; actin binding; protein binding; protein complex binding;				IPR017986; IPR015943; IPR011045;	WD40-repeat-containing domain; WD40/YVTN repeat-like-containing domain; Nitrous oxide reductase, N-terminal;
O75083	115	K	WD repeat-containing protein 1	WDR1	1	0.000643285	71.896	DIAWTEDSK(1)R	2	0.28573	1	1.237	0.671	1.102	1.044	1.1225	0.64272	0.572577	cytoplasm	morphogenesis of a polarized epithelium; cellular component biogenesis; regulation of biological quality; regulation of gliogenesis; positive regulation of protein complex disassembly; establishment or maintenance of apical/basal cell polarity; cellular component morphogenesis; regulation of actin filament length; neurological system process; actin cytoskeleton organization; regulation of cell sh…	extracellular region part; cell cortex; cell periphery; cell junction; vesicle; cytoplasmic region; cytoplasm; cortical cytoskeleton; macromolecular complex; supramolecular fiber; cortical actin cytoskeleton; intracellular part; supramolecular complex; cell-cell junction; cell; organelle part; non-membrane-bounded organelle; extracellular exosome; cytoskeleton; myelin sheath; intracellular; cell …	actin filament binding; cytoskeletal protein binding; binding; macromolecular complex binding; actin binding; protein binding; protein complex binding;				IPR017986; IPR015943; IPR011045;	WD40-repeat-containing domain; WD40/YVTN repeat-like-containing domain; Nitrous oxide reductase, N-terminal;
O75116	709	K	Rho-associated protein kinase 2	ROCK2	1	1.01138e-36	172.93	VIQQSLEQEEAEHK(1)ATK	3	1.0803	1	1.096	0.744	1.186	1.013	0.924115	0.734452	0.794763	nucleus	single organism signaling; viral genome replication; positive regulation of cell migration; positive regulation of cellular protein metabolic process; cell surface receptor signaling pathway; establishment of protein localization to plasma membrane; regulation of cell cycle process; cellular metabolic process; regulation of endothelial cell migration; actin cytoskeleton organization; metabolic pr…	intracellular organelle; membrane; intracellular non-membrane-bounded organelle; cell periphery; cytoskeletal part; intracellular organelle part; cytoplasm; macromolecular complex; intracellular part; cytosol; cell; organelle part; cytoplasmic ribonucleoprotein granule; plasma membrane; non-membrane-bounded organelle; intracellular membrane-bounded organelle; cytoskeleton; organelle; nucleus; mic…	nucleoside phosphate binding; phosphotransferase activity, alcohol group as acceptor; protein binding; protein kinase activity; heterocyclic compound binding; organic cyclic compound binding; kinase activity; ribonucleotide binding; catalytic activity; Ras GTPase binding; binding; purine ribonucleoside binding; cation binding; anion binding; adenyl ribonucleotide binding; adenyl nucleotide bindin…	K17388	ROCK2; Rho-associated protein kinase 2 [EC:2.7.11.1]	hsa04921 Oxytocin signaling pathway - Homo sapiens (human); hsa05132 Salmonella infection - Homo sapiens (human); hsa04530 Tight junction - Homo sapiens (human); hsa05130 Pathogenic Escherichia coli infection - Homo sapiens (human); hsa04022 cGMP-PKG signaling pathway - Homo sapiens (human); hsa04270 Vascular smooth muscle contraction - Homo sapiens (human); hsa04024 cAMP signaling pathway - Homo…	IPR002219; IPR015008; IPR000719; IPR011993; IPR011009; IPR000961; IPR001849;	Protein kinase C-like, phorbol ester/diacylglycerol-binding domain; Rho binding domain; Protein kinase domain; PH domain-like; Protein kinase-like domain; AGC-kinase, C-terminal; Pleckstrin homology domain;
O75116	782	K	Rho-associated protein kinase 2	ROCK2	1	0.00226709	67.252	QK(1)DVLNEDVR	2	-2.3067	1	1.183	0.714	1.186	1.013	0.99747	0.704837	0.706625	nucleus	single organism signaling; viral genome replication; positive regulation of cell migration; positive regulation of cellular protein metabolic process; cell surface receptor signaling pathway; establishment of protein localization to plasma membrane; regulation of cell cycle process; cellular metabolic process; regulation of endothelial cell migration; actin cytoskeleton organization; metabolic pr…	intracellular organelle; membrane; intracellular non-membrane-bounded organelle; cell periphery; cytoskeletal part; intracellular organelle part; cytoplasm; macromolecular complex; intracellular part; cytosol; cell; organelle part; cytoplasmic ribonucleoprotein granule; plasma membrane; non-membrane-bounded organelle; intracellular membrane-bounded organelle; cytoskeleton; organelle; nucleus; mic…	nucleoside phosphate binding; phosphotransferase activity, alcohol group as acceptor; protein binding; protein kinase activity; heterocyclic compound binding; organic cyclic compound binding; kinase activity; ribonucleotide binding; catalytic activity; Ras GTPase binding; binding; purine ribonucleoside binding; cation binding; anion binding; adenyl ribonucleotide binding; adenyl nucleotide bindin…	K17388	ROCK2; Rho-associated protein kinase 2 [EC:2.7.11.1]	hsa04921 Oxytocin signaling pathway - Homo sapiens (human); hsa05132 Salmonella infection - Homo sapiens (human); hsa04530 Tight junction - Homo sapiens (human); hsa05130 Pathogenic Escherichia coli infection - Homo sapiens (human); hsa04022 cGMP-PKG signaling pathway - Homo sapiens (human); hsa04270 Vascular smooth muscle contraction - Homo sapiens (human); hsa04024 cAMP signaling pathway - Homo…	IPR002219; IPR015008; IPR000719; IPR011993; IPR011009; IPR000961; IPR001849;	Protein kinase C-like, phorbol ester/diacylglycerol-binding domain; Rho binding domain; Protein kinase domain; PH domain-like; Protein kinase-like domain; AGC-kinase, C-terminal; Pleckstrin homology domain;
O75116	958	K	Rho-associated protein kinase 2	ROCK2	1	0.00305082	69.812	HK(1)QELTEK	3	1.8499	1	1.133	0.805	1.186	1.013	0.955312	0.794669	0.831843	nucleus	single organism signaling; viral genome replication; positive regulation of cell migration; positive regulation of cellular protein metabolic process; cell surface receptor signaling pathway; establishment of protein localization to plasma membrane; regulation of cell cycle process; cellular metabolic process; regulation of endothelial cell migration; actin cytoskeleton organization; metabolic pr…	intracellular organelle; membrane; intracellular non-membrane-bounded organelle; cell periphery; cytoskeletal part; intracellular organelle part; cytoplasm; macromolecular complex; intracellular part; cytosol; cell; organelle part; cytoplasmic ribonucleoprotein granule; plasma membrane; non-membrane-bounded organelle; intracellular membrane-bounded organelle; cytoskeleton; organelle; nucleus; mic…	nucleoside phosphate binding; phosphotransferase activity, alcohol group as acceptor; protein binding; protein kinase activity; heterocyclic compound binding; organic cyclic compound binding; kinase activity; ribonucleotide binding; catalytic activity; Ras GTPase binding; binding; purine ribonucleoside binding; cation binding; anion binding; adenyl ribonucleotide binding; adenyl nucleotide bindin…	K17388	ROCK2; Rho-associated protein kinase 2 [EC:2.7.11.1]	hsa04921 Oxytocin signaling pathway - Homo sapiens (human); hsa05132 Salmonella infection - Homo sapiens (human); hsa04530 Tight junction - Homo sapiens (human); hsa05130 Pathogenic Escherichia coli infection - Homo sapiens (human); hsa04022 cGMP-PKG signaling pathway - Homo sapiens (human); hsa04270 Vascular smooth muscle contraction - Homo sapiens (human); hsa04024 cAMP signaling pathway - Homo…	IPR002219; IPR015008; IPR000719; IPR011993; IPR011009; IPR000961; IPR001849;	Protein kinase C-like, phorbol ester/diacylglycerol-binding domain; Rho binding domain; Protein kinase domain; PH domain-like; Protein kinase-like domain; AGC-kinase, C-terminal; Pleckstrin homology domain;
O75116	964	K	Rho-associated protein kinase 2	ROCK2	0.977447	0.000686902	57.484	HK(0.023)QELTEK(0.977)DATIASLEETNR	4	-1.1931	1	0.966	1.462	1.186	1.013	0.814503	1.44324	1.77193	nucleus	single organism signaling; viral genome replication; positive regulation of cell migration; positive regulation of cellular protein metabolic process; cell surface receptor signaling pathway; establishment of protein localization to plasma membrane; regulation of cell cycle process; cellular metabolic process; regulation of endothelial cell migration; actin cytoskeleton organization; metabolic pr…	intracellular organelle; membrane; intracellular non-membrane-bounded organelle; cell periphery; cytoskeletal part; intracellular organelle part; cytoplasm; macromolecular complex; intracellular part; cytosol; cell; organelle part; cytoplasmic ribonucleoprotein granule; plasma membrane; non-membrane-bounded organelle; intracellular membrane-bounded organelle; cytoskeleton; organelle; nucleus; mic…	nucleoside phosphate binding; phosphotransferase activity, alcohol group as acceptor; protein binding; protein kinase activity; heterocyclic compound binding; organic cyclic compound binding; kinase activity; ribonucleotide binding; catalytic activity; Ras GTPase binding; binding; purine ribonucleoside binding; cation binding; anion binding; adenyl ribonucleotide binding; adenyl nucleotide bindin…	K17388	ROCK2; Rho-associated protein kinase 2 [EC:2.7.11.1]	hsa04921 Oxytocin signaling pathway - Homo sapiens (human); hsa05132 Salmonella infection - Homo sapiens (human); hsa04530 Tight junction - Homo sapiens (human); hsa05130 Pathogenic Escherichia coli infection - Homo sapiens (human); hsa04022 cGMP-PKG signaling pathway - Homo sapiens (human); hsa04270 Vascular smooth muscle contraction - Homo sapiens (human); hsa04024 cAMP signaling pathway - Homo…	IPR002219; IPR015008; IPR000719; IPR011993; IPR011009; IPR000961; IPR001849;	Protein kinase C-like, phorbol ester/diacylglycerol-binding domain; Rho binding domain; Protein kinase domain; PH domain-like; Protein kinase-like domain; AGC-kinase, C-terminal; Pleckstrin homology domain;
O75116	525	K	Rho-associated protein kinase 2	ROCK2	0.999923	0.0163826	43.308	KADHEADK(1)K	4	-0.54966	1	0.888	1.03	1.186	1.013	0.748735	1.01678	1.358	nucleus	single organism signaling; viral genome replication; positive regulation of cell migration; positive regulation of cellular protein metabolic process; cell surface receptor signaling pathway; establishment of protein localization to plasma membrane; regulation of cell cycle process; cellular metabolic process; regulation of endothelial cell migration; actin cytoskeleton organization; metabolic pr…	intracellular organelle; membrane; intracellular non-membrane-bounded organelle; cell periphery; cytoskeletal part; intracellular organelle part; cytoplasm; macromolecular complex; intracellular part; cytosol; cell; organelle part; cytoplasmic ribonucleoprotein granule; plasma membrane; non-membrane-bounded organelle; intracellular membrane-bounded organelle; cytoskeleton; organelle; nucleus; mic…	nucleoside phosphate binding; phosphotransferase activity, alcohol group as acceptor; protein binding; protein kinase activity; heterocyclic compound binding; organic cyclic compound binding; kinase activity; ribonucleotide binding; catalytic activity; Ras GTPase binding; binding; purine ribonucleoside binding; cation binding; anion binding; adenyl ribonucleotide binding; adenyl nucleotide bindin…	K17388	ROCK2; Rho-associated protein kinase 2 [EC:2.7.11.1]	hsa04921 Oxytocin signaling pathway - Homo sapiens (human); hsa05132 Salmonella infection - Homo sapiens (human); hsa04530 Tight junction - Homo sapiens (human); hsa05130 Pathogenic Escherichia coli infection - Homo sapiens (human); hsa04022 cGMP-PKG signaling pathway - Homo sapiens (human); hsa04270 Vascular smooth muscle contraction - Homo sapiens (human); hsa04024 cAMP signaling pathway - Homo…	IPR002219; IPR015008; IPR000719; IPR011993; IPR011009; IPR000961; IPR001849;	Protein kinase C-like, phorbol ester/diacylglycerol-binding domain; Rho binding domain; Protein kinase domain; PH domain-like; Protein kinase-like domain; AGC-kinase, C-terminal; Pleckstrin homology domain;
O75116	901	K	Rho-associated protein kinase 2	ROCK2	1	0.0347654	53.751	K(1)QELQDER	2	-0.057169	1	1.155	0.715	1.186	1.013	0.973862	0.705824	0.724768	nucleus	single organism signaling; viral genome replication; positive regulation of cell migration; positive regulation of cellular protein metabolic process; cell surface receptor signaling pathway; establishment of protein localization to plasma membrane; regulation of cell cycle process; cellular metabolic process; regulation of endothelial cell migration; actin cytoskeleton organization; metabolic pr…	intracellular organelle; membrane; intracellular non-membrane-bounded organelle; cell periphery; cytoskeletal part; intracellular organelle part; cytoplasm; macromolecular complex; intracellular part; cytosol; cell; organelle part; cytoplasmic ribonucleoprotein granule; plasma membrane; non-membrane-bounded organelle; intracellular membrane-bounded organelle; cytoskeleton; organelle; nucleus; mic…	nucleoside phosphate binding; phosphotransferase activity, alcohol group as acceptor; protein binding; protein kinase activity; heterocyclic compound binding; organic cyclic compound binding; kinase activity; ribonucleotide binding; catalytic activity; Ras GTPase binding; binding; purine ribonucleoside binding; cation binding; anion binding; adenyl ribonucleotide binding; adenyl nucleotide bindin…	K17388	ROCK2; Rho-associated protein kinase 2 [EC:2.7.11.1]	hsa04921 Oxytocin signaling pathway - Homo sapiens (human); hsa05132 Salmonella infection - Homo sapiens (human); hsa04530 Tight junction - Homo sapiens (human); hsa05130 Pathogenic Escherichia coli infection - Homo sapiens (human); hsa04022 cGMP-PKG signaling pathway - Homo sapiens (human); hsa04270 Vascular smooth muscle contraction - Homo sapiens (human); hsa04024 cAMP signaling pathway - Homo…	IPR002219; IPR015008; IPR000719; IPR011993; IPR011009; IPR000961; IPR001849;	Protein kinase C-like, phorbol ester/diacylglycerol-binding domain; Rho binding domain; Protein kinase domain; PH domain-like; Protein kinase-like domain; AGC-kinase, C-terminal; Pleckstrin homology domain;
O75347	23	K	Tubulin-specific chaperone A	TBCA	1	0.00623414	93.649	EK(1)VMYEK	2	-1.1394	1	0.555	1.629	0.791	1.096	0.701643	1.48631	2.11833	mitochondria	cellular component biogenesis; cellular component organization; cellular macromolecular complex assembly; protein complex subunit organization; tubulin complex assembly; macromolecular complex subunit organization; protein folding; cellular component assembly; macromolecular complex assembly; protein complex biogenesis; cellular process; protein complex assembly; post-chaperonin tubulin folding p…	intracellular organelle; polymeric cytoskeletal fiber; extracellular region part; microtubule; intracellular non-membrane-bounded organelle; cytoskeletal part; cytoplasm; intracellular organelle part; vesicle; nuclear lumen; supramolecular fiber; intracellular part; nucleolus; supramolecular complex; cell; extracellular region; organelle part; supramolecular polymer; non-membrane-bounded organell…	organic cyclic compound binding; heterocyclic compound binding; RNA binding; cytoskeletal protein binding; chaperone binding; binding; nucleic acid binding; tubulin binding; beta-tubulin binding; protein binding;	K17292
O75390	327	K	"Citrate synthase, mitochondrial"	CS	1	0.0148139	68.371	DVSDEK(1)LR	2	-0.3927	1	1.054	0.682	1.054	0.828	1	0.823671	0.823671	mitochondria	tricarboxylic acid metabolic process; oxidation-reduction process; small molecule metabolic process; tricarboxylic acid cycle; single-organism cellular process; single-organism process; carbohydrate metabolic process; primary metabolic process; cellular respiration; cellular metabolic process; organic substance metabolic process; citrate metabolic process; metabolic process; generation of precurs…	mitochondrial matrix; intracellular organelle; extracellular region part; mitochondrial part; cytoplasm; intracellular organelle part; vesicle; intracellular part; cell; extracellular region; organelle part; mitochondrion; intracellular membrane-bounded organelle; membrane-enclosed lumen; organelle; extracellular exosome; nucleus; intracellular organelle lumen; intracellular; cell part; extracell…	citrate synthase activity; organic cyclic compound binding; heterocyclic compound binding; RNA binding; transferase activity, transferring acyl groups; transferase activity, transferring acyl groups, acyl groups converted into alkyl on transfer; catalytic activity; binding; nucleic acid binding; transferase activity; citrate (Si)-synthase activity;	K01647	CS; citrate synthase [EC:2.3.3.1]	hsa01210 2-Oxocarboxylic acid metabolism - Homo sapiens (human); hsa01100 Metabolic pathways - Homo sapiens (human); hsa00020 Citrate cycle (TCA cycle) - Homo sapiens (human); hsa01230 Biosynthesis of amino acids - Homo sapiens (human); hsa01200 Carbon metabolism - Homo sapiens (human); hsa00630 Glyoxylate and dicarboxylate metabolism - Homo sapiens (human);	IPR016142;	Citrate synthase-like, large alpha subdomain;
O75822	166	K	Eukaryotic translation initiation factor 3 subunit J	EIF3J	1	0.0253063	63.816	DK(1)ITQYEK	2	0.40859	1	1.037	1.41	0.81	1.101	1.28025	1.28065	1.00032	nucleus	peptide metabolic process; peptide biosynthetic process; cellular protein metabolic process; nitrogen compound metabolic process; biosynthetic process; cellular amide metabolic process; primary metabolic process; organonitrogen compound biosynthetic process; cellular metabolic process; organic substance biosynthetic process; cellular biosynthetic process; organic substance metabolic process; meta…	cell part; intracellular; cytoplasm; macromolecular complex; intracellular part; protein complex; cytosol; cell; eukaryotic translation initiation factor 3 complex; cytoplasmic part;	organic cyclic compound binding; heterocyclic compound binding; RNA binding; translation factor activity, RNA binding; binding; nucleic acid binding; translation initiation factor activity; protein binding;	K03245	EIF3J; translation initiation factor 3 subunit J	hsa03013 RNA transport - Homo sapiens (human);	IPR023194;	Eukaryotic translation initiation factor 3-like domain;
O75874	87	K	Isocitrate dehydrogenase [NADP] cytoplasmic	IDH1	1	0.00845934	81.296	VEEFK(1)LK	2	0.87986	2	1.352	0.644	0.901	1.087	1.50055	0.592456	0.394825	cytoplasm	pyridine nucleotide metabolic process; leukocyte activation; peptide metabolic process; reproductive process; regulation of lipid metabolic process; cellular metabolic process; metabolic process; generation of precursor metabolites and energy; cellular carbohydrate metabolic process; single organism reproductive process; response to steroid hormone; response to endogenous stimulus; monocarboxylic…	secretory granule lumen; tertiary granule lumen; extracellular region part; cytoplasmic vesicle; cytoplasm; vesicle; cytoplasmic vesicle part; microbody part; intracellular part; cell; ficolin-1-rich granule lumen; organelle part; extracellular exosome; ficolin-1-rich granule; membrane-enclosed lumen; vesicle lumen; intracellular organelle lumen; peroxisomal matrix; intracellular; cell part; micr…	magnesium ion binding; nucleoside phosphate binding; receptor binding; protein dimerization activity; ion binding; isocitrate dehydrogenase activity; protein binding; nucleotide binding; cofactor binding; oxidoreductase activity; organic cyclic compound binding; heterocyclic compound binding; oxidoreductase activity, acting on CH-OH group of donors; oxidoreductase activity, acting on the CH-OH gr…	K00031	IDH1; isocitrate dehydrogenase [EC:1.1.1.42]	hsa01210 2-Oxocarboxylic acid metabolism - Homo sapiens (human); hsa00480 Glutathione metabolism - Homo sapiens (human); hsa01100 Metabolic pathways - Homo sapiens (human); hsa00020 Citrate cycle (TCA cycle) - Homo sapiens (human); hsa01200 Carbon metabolism - Homo sapiens (human); hsa05230 Central carbon metabolism in cancer - Homo sapiens (human); hsa04146 Peroxisome - Homo sapiens (human); hsa…	IPR024084;	Isopropylmalate dehydrogenase-like domain;
O75915	151	K	PRA1 family protein 3	ARL6IP5	1	0.0109985	42.843	LENK(1)MEGIGLK	3	2.7411	1			1.148	1.12				plasma membrane	single organism signaling; regulation of stress-activated MAPK cascade; regulation of biological quality; regulation of cell death; positive regulation of cellular protein metabolic process; regulation of L-glutamate transport; regulation of localization; positive regulation of molecular function; positive regulation of phosphorylation; positive regulation of phosphorus metabolic process; negativ…	membrane; nuclear outer membrane-endoplasmic reticulum membrane network; extracellular region part; endoplasmic reticulum; cell periphery; vesicle; cytoplasm; intrinsic component of membrane; intracellular part; cell; organelle part; non-membrane-bounded organelle; cytoskeleton; extracellular exosome; intracellular; cell part; membrane part; extracellular vesicle; membrane-bounded organelle; endo…	protein binding; binding;	K20393
O75955	340	K	Flotillin-1	FLOT1	1	4.13775e-05	112.13	AEAEQMAK(1)K	2	1.7108	1	0.953	0.487	0.746	0.947	1.27748	0.514256	0.402555	cytoplasm	RNA transport; single organism signaling; regulation of vesicle-mediated transport; cellular component biogenesis; positive regulation of type I interferon production; positive regulation of cellular protein metabolic process; regulation of syncytium formation by plasma membrane fusion; cellular component morphogenesis; establishment of protein localization to plasma membrane; regulation of defen…	membrane; extracellular region part; microtubule organizing center part; organelle membrane; membrane microdomain; cytoplasm; macromolecular complex; cell-cell adherens junction; cell; organelle part; early endosome; non-membrane-bounded organelle; lysosomal membrane; extracellular exosome; focal adhesion; plasma membrane region; intracellular; lysosome; membrane region; lamellipodium; cell-subst…	protease binding; glutamate receptor binding; protein heterodimerization activity; receptor binding; binding; protein dimerization activity; protein binding; ionotropic glutamate receptor binding; enzyme binding;	K07192	FLOT; flotillin	hsa04910 Insulin signaling pathway - Homo sapiens (human);	IPR031905; IPR001107;	Flotillin, C-terminal domain; Band 7 domain;
O75955	277	K	Flotillin-1	FLOT1	1	0.0442792	62.546	EK(1)ELEAR	2	1.4319	1	0.95	0.59	0.746	0.947	1.27346	0.62302	0.489235	cytoplasm	RNA transport; single organism signaling; regulation of vesicle-mediated transport; cellular component biogenesis; positive regulation of type I interferon production; positive regulation of cellular protein metabolic process; regulation of syncytium formation by plasma membrane fusion; cellular component morphogenesis; establishment of protein localization to plasma membrane; regulation of defen…	membrane; extracellular region part; microtubule organizing center part; organelle membrane; membrane microdomain; cytoplasm; macromolecular complex; cell-cell adherens junction; cell; organelle part; early endosome; non-membrane-bounded organelle; lysosomal membrane; extracellular exosome; focal adhesion; plasma membrane region; intracellular; lysosome; membrane region; lamellipodium; cell-subst…	protease binding; glutamate receptor binding; protein heterodimerization activity; receptor binding; binding; protein dimerization activity; protein binding; ionotropic glutamate receptor binding; enzyme binding;	K07192	FLOT; flotillin	hsa04910 Insulin signaling pathway - Homo sapiens (human);	IPR031905; IPR001107;	Flotillin, C-terminal domain; Band 7 domain;
O94905	205	K	Erlin-2	ERLIN2	1	9.83877e-05	83.137	VVEK(1)EAETER	2	0.56437	1	1.129	0.517	0.943	0.773	1.19724	0.668823	0.558636	extracellular	single organism signaling; alcohol metabolic process; positive regulation of biosynthetic process; peptidyl-tyrosine modification; ERAD pathway; regulation of lipid metabolic process; cellular metabolic process; metabolic process; negative regulation of alcohol biosynthetic process; regulation of cholesterol metabolic process; macromolecule metabolic process; protein metabolic process; cellular r…	membrane; nuclear outer membrane-endoplasmic reticulum membrane network; extracellular region part; endoplasmic reticulum; membrane microdomain; cell periphery; vesicle; cytoplasm; macromolecular complex; intrinsic component of membrane; intracellular part; cell; organelle part; extracellular exosome; membrane part; intracellular; cell part; whole membrane; membrane region; extracellular vesicle;…	cholesterol binding; sterol binding; phosphotransferase activity, alcohol group as acceptor; ubiquitin protein ligase binding; protein tyrosine kinase activity; protein binding; protein kinase activity; steroid binding; organic cyclic compound binding; kinase activity; catalytic activity; alcohol binding; binding; lipid binding; ubiquitin-like protein ligase binding; transferase activity; enzyme …				IPR001107;	Band 7 domain;
O95197	1018	K	Reticulon-3	RTN3	1	9.9723e-05	106.4	SIVEK(1)IQAK	2	1.4663	1	1.031	1.022	0.998	0.904	1.03307	1.13053	1.09435	plasma membrane	cellular component biogenesis; cellular component organization; endomembrane system organization; endoplasmic reticulum tubular network formation; vesicle-mediated transport; endoplasmic reticulum tubular network organization; single-organism cellular process; single-organism process; symbiosis, encompassing mutualism through parasitism; multi-organism cellular process; multi-organism process; es…	membrane; nuclear outer membrane-endoplasmic reticulum membrane network; extracellular space; endoplasmic reticulum; extracellular region part; organelle membrane; cell periphery; cytoplasm; vesicle; intrinsic component of membrane; intracellular part; cell; organelle part; extracellular exosome; membrane part; intracellular; cell part; extracellular vesicle; Golgi apparatus part; membrane-bounde…	protein binding; binding;	K20723	RTN3; reticulon-3	hsa05010 Alzheimer's disease - Homo sapiens (human);	IPR003388;	Reticulon;
O95379	27	K	Tumor necrosis factor alpha-induced protein 8	TNFAIP8	1	0.010784	57.859	NLAVQAQK(1)K	3	1.0395	1	1.012	1.038						cytoplasm	negative regulation of cysteine-type endopeptidase activity involved in apoptotic process; regulation of cellular process; regulation of cell death; negative regulation of endopeptidase activity; negative regulation of programmed cell death; regulation of macromolecule metabolic process; regulation of programmed cell death; single-organism process; negative regulation of biological process; negat…	intracellular part; cell; cell part; intracellular; cytoplasm;	cysteine-type endopeptidase inhibitor activity involved in apoptotic process; enzyme regulator activity; binding; peptidase inhibitor activity; peptidase regulator activity; cysteine-type endopeptidase regulator activity involved in apoptotic process; protein binding; endopeptidase regulator activity; enzyme inhibitor activity; molecular function regulator; endopeptidase inhibitor activity; cyste…
O95782	905	K	AP-2 complex subunit alpha-1	AP2A1	1	0.00777931	42.317	ANHPMDAEVTK(1)AK	3	-1.9593	1	0.88	0.898	0.99	1.174	0.888889	0.764906	0.86052	cytoplasm	single organism signaling; regulation of polysaccharide biosynthetic process; cell surface receptor signaling pathway; single-organism process; regulation of defense response; protein transport; establishment of localization; non-canonical Wnt signaling pathway; negative regulation of hyaluronan biosynthetic process; regulation of morphogenesis of an epithelium; signal transduction; establishment…	membrane; AP-type membrane coat adaptor complex; clathrin-coated endocytic vesicle; organelle membrane; cytoplasm; cytoplasmic vesicle part; macromolecular complex; endolysosome; actin-based cell projection; cell; organelle part; lysosomal membrane; plasma membrane region; clathrin-coated vesicle; intracellular; lysosome; membrane region; filopodium; trans-Golgi network transport vesicle membrane…	protein transporter activity; binding; macromolecular complex binding; protein kinase binding; substrate-specific transporter activity; protein binding; protein C-terminus binding; kinase binding; enzyme binding; protein complex binding; transporter activity;	K11824	AP2A; AP-2 complex subunit alpha	hsa05016 Huntington's disease - Homo sapiens (human); hsa04144 Endocytosis - Homo sapiens (human); hsa04961 Endocrine and other factor-regulated calcium reabsorption - Homo sapiens (human); hsa04721 Synaptic vesicle cycle - Homo sapiens (human);	IPR008152; IPR011989; IPR013038; IPR002553; IPR003164; IPR016024; IPR015873; IPR009028; IPR013041;	Clathrin adaptor, alpha/beta/gamma-adaptin, appendage, Ig-like subdomain; Armadillo-like helical; Clathrin adaptor, alpha-adaptin, appendage, Ig-like subdomain; Clathrin/coatomer adaptor, adaptin-like, N-terminal; Clathrin adaptor, alpha-adaptin, appendage, C-terminal subdomain; Armadillo-type fold; Clathrin alpha-adaptin/coatomer adaptor, appendage, C-terminal subdomain; Coatomer/calthrin adapto…
P00338	232	K	L-lactate dehydrogenase A chain	LDHA	1	7.52882e-06	91.355	EVHK(1)QVVESAYEVIK	3	1.209	1	1.035	0.895	0.918	0.891	1.12745	1.00449	0.890938	cytoplasm	post-embryonic animal organ development; regulation of cell death; nucleoside metabolic process; nucleoside diphosphate phosphorylation; pyridine nucleotide metabolic process; glycolytic process; brain development; response to organophosphorus; ribonucleoside diphosphate metabolic process; response to glucose; cellular metabolic process; neural nucleus development; response to external stimulus; …	intracellular organelle; membrane; extracellular region part; vesicle; cytoplasm; intracellular part; cytosol; cell; extracellular region; intracellular membrane-bounded organelle; organelle; extracellular exosome; nucleus; intracellular; cell part; extracellular vesicle; membrane-bounded organelle; extracellular organelle; cytoplasmic part;	nucleoside phosphate binding; protein binding; nucleotide binding; kinase binding; cofactor binding; oxidoreductase activity; oxidoreductase activity, acting on CH-OH group of donors; heterocyclic compound binding; organic cyclic compound binding; oxidoreductase activity, acting on the CH-OH group of donors, NAD or NADP as acceptor; cell adhesion molecule binding; identical protein binding; catal…	K00016	LDH; L-lactate dehydrogenase [EC:1.1.1.27]	hsa00640 Propanoate metabolism - Homo sapiens (human); hsa00620 Pyruvate metabolism - Homo sapiens (human); hsa04066 HIF-1 signaling pathway - Homo sapiens (human); hsa01100 Metabolic pathways - Homo sapiens (human); hsa00270 Cysteine and methionine metabolism - Homo sapiens (human); hsa04922 Glucagon signaling pathway - Homo sapiens (human); hsa05230 Central carbon metabolism in cancer - Homo sa…	IPR022383; IPR016040; IPR001236; IPR015955;	Lactate/malate dehydrogenase, C-terminal; NAD(P)-binding domain; Lactate/malate dehydrogenase, N-terminal; Lactate dehydrogenase/glycoside hydrolase, family 4, C-terminal;
P00390	296	K	"Glutathione reductase, mitochondrial"	GSR	1	0.020147	66.056	FSQVK(1)EVK	2	-0.023941	1	1.183	0.68	1.005	1.216	1.17711	0.559211	0.475069	mitochondria	regulation of cellular process; regulation of biological quality; peptide metabolic process; cellular aromatic compound metabolic process; nucleobase-containing small molecule interconversion; cell redox homeostasis; response to oxygen-containing compound; single-organism process; response to stimulus; cellular metabolic process; organic substance metabolic process; homeostatic process; metabolic…	membrane; extracellular region part; external side of plasma membrane; cell periphery; vesicle; cytoplasm; intracellular part; cell; organelle part; extracellular exosome; membrane-enclosed lumen; intracellular organelle lumen; membrane part; cell part; intracellular; extracellular vesicle; membrane-bounded organelle; organelle lumen; side of membrane; intracellular organelle; mitochondrial matri…	oxidoreductase activity, acting on NAD(P)H; nucleoside phosphate binding; flavin adenine dinucleotide binding; ion binding; antioxidant activity; nucleotide binding; oxidoreductase activity, acting on a sulfur group of donors, NAD(P) as acceptor; cofactor binding; glutathione-disulfide reductase activity; oxidoreductase activity; electron carrier activity; disulfide oxidoreductase activity; heter…	K00383	GSR; glutathione reductase (NADPH) [EC:1.8.1.7]	hsa00480 Glutathione metabolism - Homo sapiens (human); hsa04918 Thyroid hormone synthesis - Homo sapiens (human);	IPR016156; IPR004099; IPR023753;	FAD/NAD-linked reductase, dimerisation domain; Pyridine nucleotide-disulphide oxidoreductase, dimerisation domain; FAD/NAD(P)-binding domain;
P00390	470	K	"Glutathione reductase, mitochondrial"	GSR	1	0.00511123	55.37	MVCANK(1)EEK	3	2.4616	1	0.978	1.394	1.005	1.216	0.973134	1.14638	1.17803	mitochondria	regulation of cellular process; regulation of biological quality; peptide metabolic process; cellular aromatic compound metabolic process; nucleobase-containing small molecule interconversion; cell redox homeostasis; response to oxygen-containing compound; single-organism process; response to stimulus; cellular metabolic process; organic substance metabolic process; homeostatic process; metabolic…	membrane; extracellular region part; external side of plasma membrane; cell periphery; vesicle; cytoplasm; intracellular part; cell; organelle part; extracellular exosome; membrane-enclosed lumen; intracellular organelle lumen; membrane part; cell part; intracellular; extracellular vesicle; membrane-bounded organelle; organelle lumen; side of membrane; intracellular organelle; mitochondrial matri…	oxidoreductase activity, acting on NAD(P)H; nucleoside phosphate binding; flavin adenine dinucleotide binding; ion binding; antioxidant activity; nucleotide binding; oxidoreductase activity, acting on a sulfur group of donors, NAD(P) as acceptor; cofactor binding; glutathione-disulfide reductase activity; oxidoreductase activity; electron carrier activity; disulfide oxidoreductase activity; heter…	K00383	GSR; glutathione reductase (NADPH) [EC:1.8.1.7]	hsa00480 Glutathione metabolism - Homo sapiens (human); hsa04918 Thyroid hormone synthesis - Homo sapiens (human);	IPR016156; IPR004099; IPR023753;	FAD/NAD-linked reductase, dimerisation domain; Pyridine nucleotide-disulphide oxidoreductase, dimerisation domain; FAD/NAD(P)-binding domain;
P00441	123	K	Superoxide dismutase [Cu-Zn]	SOD1	1	1.07602e-09	109	TLVVHEK(1)ADDLGK	3	0.79372	1	1.117	1.564	0.922	1.056	1.2115	1.48106	1.2225	cytoplasm	single organism signaling; regulation of leukocyte activation; regulation of cell death; gland development; ensheathment of neurons; reproductive process; response to antipsychotic drug; regulation of neuron apoptotic process; response to organophosphorus; cellular metabolic process; Schwann cell development; hair cell differentiation; removal of superoxide radicals; regulation of protein serine/…	dendrite; extracellular region part; cytoplasmic region; cytoplasm; cell projection cytoplasm; neuronal cell body; macromolecular complex; cell; organelle part; extracellular exosome; nucleoplasm; dendrite cytoplasm; myelin sheath; intracellular; secretory vesicle; lysosome; neuron projection; membrane-bounded organelle; neuron part; organelle lumen; lytic vacuole; mitochondrial matrix; cell proj…	superoxide dismutase activity; small GTPase binding; Rho GTPase binding; Rac GTPase binding; protein phosphatase binding; oxidoreductase activity, acting on superoxide radicals as acceptor; chaperone binding; ion binding; protein dimerization activity; antioxidant activity; protein binding; copper ion binding; zinc ion binding; oxidoreductase activity; identical protein binding; transition metal …	K04565	SOD1; superoxide dismutase, Cu-Zn family [EC:1.15.1.1]	hsa05016 Huntington's disease - Homo sapiens (human); hsa04213 Longevity regulating pathway - multiple species - Homo sapiens (human); hsa05014 Amyotrophic lateral sclerosis (ALS) - Homo sapiens (human); hsa05020 Prion diseases - Homo sapiens (human); hsa04146 Peroxisome - Homo sapiens (human);	IPR001424;	Superoxide dismutase, copper/zinc binding domain;
P00441	76	K	Superoxide dismutase [Cu-Zn]	SOD1	1	0.0118951	47.561	HGGPK(1)DEER	3	-1.2331	1	0.842	0.71	0.922	1.056	0.913232	0.672348	0.73623	cytoplasm	single organism signaling; regulation of leukocyte activation; regulation of cell death; gland development; ensheathment of neurons; reproductive process; response to antipsychotic drug; regulation of neuron apoptotic process; response to organophosphorus; cellular metabolic process; Schwann cell development; hair cell differentiation; removal of superoxide radicals; regulation of protein serine/…	dendrite; extracellular region part; cytoplasmic region; cytoplasm; cell projection cytoplasm; neuronal cell body; macromolecular complex; cell; organelle part; extracellular exosome; nucleoplasm; dendrite cytoplasm; myelin sheath; intracellular; secretory vesicle; lysosome; neuron projection; membrane-bounded organelle; neuron part; organelle lumen; lytic vacuole; mitochondrial matrix; cell proj…	superoxide dismutase activity; small GTPase binding; Rho GTPase binding; Rac GTPase binding; protein phosphatase binding; oxidoreductase activity, acting on superoxide radicals as acceptor; chaperone binding; ion binding; protein dimerization activity; antioxidant activity; protein binding; copper ion binding; zinc ion binding; oxidoreductase activity; identical protein binding; transition metal …	K04565	SOD1; superoxide dismutase, Cu-Zn family [EC:1.15.1.1]	hsa05016 Huntington's disease - Homo sapiens (human); hsa04213 Longevity regulating pathway - multiple species - Homo sapiens (human); hsa05014 Amyotrophic lateral sclerosis (ALS) - Homo sapiens (human); hsa05020 Prion diseases - Homo sapiens (human); hsa04146 Peroxisome - Homo sapiens (human);	IPR001424;	Superoxide dismutase, copper/zinc binding domain;
P00441	129	K	Superoxide dismutase [Cu-Zn]	SOD1	1	1.5499e-07	104.09	ADDLGK(1)GGNEESTK	2	1.421	2	1.334	1.352	0.922	1.056	1.44685	1.2803	0.884887	cytoplasm	single organism signaling; regulation of leukocyte activation; regulation of cell death; gland development; ensheathment of neurons; reproductive process; response to antipsychotic drug; regulation of neuron apoptotic process; response to organophosphorus; cellular metabolic process; Schwann cell development; hair cell differentiation; removal of superoxide radicals; regulation of protein serine/…	dendrite; extracellular region part; cytoplasmic region; cytoplasm; cell projection cytoplasm; neuronal cell body; macromolecular complex; cell; organelle part; extracellular exosome; nucleoplasm; dendrite cytoplasm; myelin sheath; intracellular; secretory vesicle; lysosome; neuron projection; membrane-bounded organelle; neuron part; organelle lumen; lytic vacuole; mitochondrial matrix; cell proj…	superoxide dismutase activity; small GTPase binding; Rho GTPase binding; Rac GTPase binding; protein phosphatase binding; oxidoreductase activity, acting on superoxide radicals as acceptor; chaperone binding; ion binding; protein dimerization activity; antioxidant activity; protein binding; copper ion binding; zinc ion binding; oxidoreductase activity; identical protein binding; transition metal …	K04565	SOD1; superoxide dismutase, Cu-Zn family [EC:1.15.1.1]	hsa05016 Huntington's disease - Homo sapiens (human); hsa04213 Longevity regulating pathway - multiple species - Homo sapiens (human); hsa05014 Amyotrophic lateral sclerosis (ALS) - Homo sapiens (human); hsa05020 Prion diseases - Homo sapiens (human); hsa04146 Peroxisome - Homo sapiens (human);	IPR001424;	Superoxide dismutase, copper/zinc binding domain;
P00488	483	K	Coagulation factor XIII A chain	F13A1	1	5.87545e-06	59.912	QIGGDGMMDITDTYK(1)FQEGQEEER	3	-0.13559	1	0.908	1.506	1.258	1.019	0.721781	1.47792	2.0476	cytoplasm	single-multicellular organism process; blood coagulation; regulation of biological quality; peptide cross-linking; cellular protein metabolic process; platelet degranulation; single-organism process; response to stimulus; cellular metabolic process; hemostasis; establishment of localization; organic substance metabolic process; response to wounding; metabolic process; single-organism localization…	secretory granule lumen; intracellular organelle; intracellular vesicle; extracellular region part; extracellular space; cytoplasmic vesicle; vesicle; intracellular organelle part; cytoplasm; cytoplasmic vesicle part; endomembrane system; intracellular part; cell; extracellular region; organelle part; organelle; membrane-enclosed lumen; vesicle lumen; blood microparticle; cytoplasmic vesicle lume…	transferase activity, transferring acyl groups; catalytic activity; binding; ion binding; cation binding; metal ion binding; transferase activity; protein-glutamine gamma-glutamyltransferase activity; transferase activity, transferring amino-acyl groups;	K03917	F13A1; coagulation factor XIII A1 polypeptide [EC:2.3.2.13]	hsa04610 Complement and coagulation cascades - Homo sapiens (human);	IPR008958; IPR013783; IPR002931; IPR014756; IPR001102;	Transglutaminase, C-terminal; Immunoglobulin-like fold; Transglutaminase-like; Immunoglobulin E-set; Transglutaminase, N-terminal;
P00488	514	K	Coagulation factor XIII A chain	F13A1	0.999992	0.00917997	53.136	KPLNTEGVMK(1)SR	3	-1.9825	1	1.674	0.548	1.258	1.019	1.33068	0.537782	0.40414	cytoplasm	single-multicellular organism process; blood coagulation; regulation of biological quality; peptide cross-linking; cellular protein metabolic process; platelet degranulation; single-organism process; response to stimulus; cellular metabolic process; hemostasis; establishment of localization; organic substance metabolic process; response to wounding; metabolic process; single-organism localization…	secretory granule lumen; intracellular organelle; intracellular vesicle; extracellular region part; extracellular space; cytoplasmic vesicle; vesicle; intracellular organelle part; cytoplasm; cytoplasmic vesicle part; endomembrane system; intracellular part; cell; extracellular region; organelle part; organelle; membrane-enclosed lumen; vesicle lumen; blood microparticle; cytoplasmic vesicle lume…	transferase activity, transferring acyl groups; catalytic activity; binding; ion binding; cation binding; metal ion binding; transferase activity; protein-glutamine gamma-glutamyltransferase activity; transferase activity, transferring amino-acyl groups;	K03917	F13A1; coagulation factor XIII A1 polypeptide [EC:2.3.2.13]	hsa04610 Complement and coagulation cascades - Homo sapiens (human);	IPR008958; IPR013783; IPR002931; IPR014756; IPR001102;	Transglutaminase, C-terminal; Immunoglobulin-like fold; Transglutaminase-like; Immunoglobulin E-set; Transglutaminase, N-terminal;
P00488	584	K	Coagulation factor XIII A chain	F13A1	1	0.00848468	50.897	ETFDVTLEPLSFK(1)K	3	0.62223	1	1.769	0.242	1.258	1.019	1.4062	0.237488	0.168886	cytoplasm	single-multicellular organism process; blood coagulation; regulation of biological quality; peptide cross-linking; cellular protein metabolic process; platelet degranulation; single-organism process; response to stimulus; cellular metabolic process; hemostasis; establishment of localization; organic substance metabolic process; response to wounding; metabolic process; single-organism localization…	secretory granule lumen; intracellular organelle; intracellular vesicle; extracellular region part; extracellular space; cytoplasmic vesicle; vesicle; intracellular organelle part; cytoplasm; cytoplasmic vesicle part; endomembrane system; intracellular part; cell; extracellular region; organelle part; organelle; membrane-enclosed lumen; vesicle lumen; blood microparticle; cytoplasmic vesicle lume…	transferase activity, transferring acyl groups; catalytic activity; binding; ion binding; cation binding; metal ion binding; transferase activity; protein-glutamine gamma-glutamyltransferase activity; transferase activity, transferring amino-acyl groups;	K03917	F13A1; coagulation factor XIII A1 polypeptide [EC:2.3.2.13]	hsa04610 Complement and coagulation cascades - Homo sapiens (human);	IPR008958; IPR013783; IPR002931; IPR014756; IPR001102;	Transglutaminase, C-terminal; Immunoglobulin-like fold; Transglutaminase-like; Immunoglobulin E-set; Transglutaminase, N-terminal;
P00488	622	K	Coagulation factor XIII A chain	F13A1	1	0.00564282	97.798	DVLAK(1)QK	2	-1.7693	1	1.524	0.499	1.258	1.019	1.21145	0.489696	0.404224	cytoplasm	single-multicellular organism process; blood coagulation; regulation of biological quality; peptide cross-linking; cellular protein metabolic process; platelet degranulation; single-organism process; response to stimulus; cellular metabolic process; hemostasis; establishment of localization; organic substance metabolic process; response to wounding; metabolic process; single-organism localization…	secretory granule lumen; intracellular organelle; intracellular vesicle; extracellular region part; extracellular space; cytoplasmic vesicle; vesicle; intracellular organelle part; cytoplasm; cytoplasmic vesicle part; endomembrane system; intracellular part; cell; extracellular region; organelle part; organelle; membrane-enclosed lumen; vesicle lumen; blood microparticle; cytoplasmic vesicle lume…	transferase activity, transferring acyl groups; catalytic activity; binding; ion binding; cation binding; metal ion binding; transferase activity; protein-glutamine gamma-glutamyltransferase activity; transferase activity, transferring amino-acyl groups;	K03917	F13A1; coagulation factor XIII A1 polypeptide [EC:2.3.2.13]	hsa04610 Complement and coagulation cascades - Homo sapiens (human);	IPR008958; IPR013783; IPR002931; IPR014756; IPR001102;	Transglutaminase, C-terminal; Immunoglobulin-like fold; Transglutaminase-like; Immunoglobulin E-set; Transglutaminase, N-terminal;
P00488	504	K	Coagulation factor XIII A chain	F13A1	1	0.000111816	83.182	LALETALMYGAK(1)K	3	0.25838	1	1.215	0.257	1.258	1.019	0.965819	0.252208	0.261134	cytoplasm	single-multicellular organism process; blood coagulation; regulation of biological quality; peptide cross-linking; cellular protein metabolic process; platelet degranulation; single-organism process; response to stimulus; cellular metabolic process; hemostasis; establishment of localization; organic substance metabolic process; response to wounding; metabolic process; single-organism localization…	secretory granule lumen; intracellular organelle; intracellular vesicle; extracellular region part; extracellular space; cytoplasmic vesicle; vesicle; intracellular organelle part; cytoplasm; cytoplasmic vesicle part; endomembrane system; intracellular part; cell; extracellular region; organelle part; organelle; membrane-enclosed lumen; vesicle lumen; blood microparticle; cytoplasmic vesicle lume…	transferase activity, transferring acyl groups; catalytic activity; binding; ion binding; cation binding; metal ion binding; transferase activity; protein-glutamine gamma-glutamyltransferase activity; transferase activity, transferring amino-acyl groups;	K03917	F13A1; coagulation factor XIII A1 polypeptide [EC:2.3.2.13]	hsa04610 Complement and coagulation cascades - Homo sapiens (human);	IPR008958; IPR013783; IPR002931; IPR014756; IPR001102;	Transglutaminase, C-terminal; Immunoglobulin-like fold; Transglutaminase-like; Immunoglobulin E-set; Transglutaminase, N-terminal;
P00491	179	K	Purine nucleoside phosphorylase	PNP	1	1.3751e-09	115.34	ALSTWK(1)QMGEQR	2	0.51326	1	1.064	0.896	0.876	1.497	1.21461	0.59853	0.492775	cytoplasm	regulation of leukocyte activation; nucleoside metabolic process; leukocyte activation; pyridine nucleotide metabolic process; regulation of mononuclear cell proliferation; urate biosynthetic process; cellular metabolic process; protein transport; pyridine-containing compound biosynthetic process; NAD biosynthesis via nicotinamide riboside salvage pathway; metabolic process; positive regulation o…	secretory granule lumen; extracellular region part; cytoplasmic vesicle; vesicle; cytoplasm; cytoplasmic vesicle part; intracellular part; cell; ficolin-1-rich granule lumen; organelle part; non-membrane-bounded organelle; cytoskeleton; extracellular exosome; ficolin-1-rich granule; membrane-enclosed lumen; vesicle lumen; intracellular organelle lumen; intracellular; cell part; secretory vesicle;…	transferase activity, transferring pentosyl groups; ion binding; nucleoside binding; phosphate ion binding; purine-nucleoside phosphorylase activity; drug binding; heterocyclic compound binding; organic cyclic compound binding; nucleobase binding; carbohydrate derivative binding; purine nucleobase binding; catalytic activity; binding; transferase activity, transferring glycosyl groups; anion bind…	K03783	punA; purine-nucleoside phosphorylase [EC:2.4.2.1]	hsa00760 Nicotinate and nicotinamide metabolism - Homo sapiens (human); hsa00230 Purine metabolism - Homo sapiens (human); hsa00240 Pyrimidine metabolism - Homo sapiens (human); hsa01100 Metabolic pathways - Homo sapiens (human);	IPR000845;	Nucleoside phosphorylase domain;
P00558	131	K	Phosphoglycerate kinase 1	PGK1	1	1.17482e-06	98.048	FHVEEEGK(1)GK	3	-2.4154	1	1.031	0.123	0.867	1.021	1.18916	0.12047	0.101307	cytoplasm	monosaccharide catabolic process; ATP generation from ADP; nucleoside metabolic process; purine nucleoside metabolic process; nucleoside diphosphate phosphorylation; ADP metabolic process; pyridine nucleotide metabolic process; hexose biosynthetic process; glycolytic process; purine ribonucleoside monophosphate metabolic process; cellular developmental process; nucleotide metabolic process; singl…	membrane; extracellular region part; membrane microdomain; vesicle; cytoplasm; intracellular part; cell; cytosol; extracellular region; organelle; extracellular exosome; membrane part; intracellular; cell part; whole membrane; membrane region; extracellular vesicle; membrane raft; membrane-bounded organelle; extracellular organelle; cytoplasmic part;	ATP binding; nucleoside phosphate binding; nucleoside binding; ion binding; protein binding; nucleotide binding; phosphotransferase activity, carboxyl group as acceptor; organic cyclic compound binding; heterocyclic compound binding; ribonucleoside binding; carbohydrate derivative binding; kinase activity; catalytic activity; ribonucleotide binding; binding; phosphoglycerate kinase activity; puri…	K00927	PGK; phosphoglycerate kinase [EC:2.7.2.3]	hsa04066 HIF-1 signaling pathway - Homo sapiens (human); hsa01100 Metabolic pathways - Homo sapiens (human); hsa00010 Glycolysis / Gluconeogenesis - Homo sapiens (human); hsa01230 Biosynthesis of amino acids - Homo sapiens (human); hsa01200 Carbon metabolism - Homo sapiens (human);	IPR015824; IPR015901;	Phosphoglycerate kinase, N-terminal; Phosphoglycerate kinase, C-terminal;
P00558	272	K	Phosphoglycerate kinase 1	PGK1	1	0.00212148	96.342	DLMSK(1)AEK	2	0.28017	4	1.01	0.671	0.867	1.021	1.16494	0.657199	0.56415	cytoplasm	monosaccharide catabolic process; ATP generation from ADP; nucleoside metabolic process; purine nucleoside metabolic process; nucleoside diphosphate phosphorylation; ADP metabolic process; pyridine nucleotide metabolic process; hexose biosynthetic process; glycolytic process; purine ribonucleoside monophosphate metabolic process; cellular developmental process; nucleotide metabolic process; singl…	membrane; extracellular region part; membrane microdomain; vesicle; cytoplasm; intracellular part; cell; cytosol; extracellular region; organelle; extracellular exosome; membrane part; intracellular; cell part; whole membrane; membrane region; extracellular vesicle; membrane raft; membrane-bounded organelle; extracellular organelle; cytoplasmic part;	ATP binding; nucleoside phosphate binding; nucleoside binding; ion binding; protein binding; nucleotide binding; phosphotransferase activity, carboxyl group as acceptor; organic cyclic compound binding; heterocyclic compound binding; ribonucleoside binding; carbohydrate derivative binding; kinase activity; catalytic activity; ribonucleotide binding; binding; phosphoglycerate kinase activity; puri…	K00927	PGK; phosphoglycerate kinase [EC:2.7.2.3]	hsa04066 HIF-1 signaling pathway - Homo sapiens (human); hsa01100 Metabolic pathways - Homo sapiens (human); hsa00010 Glycolysis / Gluconeogenesis - Homo sapiens (human); hsa01230 Biosynthesis of amino acids - Homo sapiens (human); hsa01200 Carbon metabolism - Homo sapiens (human);	IPR015824; IPR015901;	Phosphoglycerate kinase, N-terminal; Phosphoglycerate kinase, C-terminal;
P00558	291	K	Phosphoglycerate kinase 1	PGK1	1	5.41575e-37	172.91	ITLPVDFVTADK(1)FDENAK	3	-0.44082	1	1.127	0.356	0.867	1.021	1.29988	0.348678	0.268237	cytoplasm	monosaccharide catabolic process; ATP generation from ADP; nucleoside metabolic process; purine nucleoside metabolic process; nucleoside diphosphate phosphorylation; ADP metabolic process; pyridine nucleotide metabolic process; hexose biosynthetic process; glycolytic process; purine ribonucleoside monophosphate metabolic process; cellular developmental process; nucleotide metabolic process; singl…	membrane; extracellular region part; membrane microdomain; vesicle; cytoplasm; intracellular part; cell; cytosol; extracellular region; organelle; extracellular exosome; membrane part; intracellular; cell part; whole membrane; membrane region; extracellular vesicle; membrane raft; membrane-bounded organelle; extracellular organelle; cytoplasmic part;	ATP binding; nucleoside phosphate binding; nucleoside binding; ion binding; protein binding; nucleotide binding; phosphotransferase activity, carboxyl group as acceptor; organic cyclic compound binding; heterocyclic compound binding; ribonucleoside binding; carbohydrate derivative binding; kinase activity; catalytic activity; ribonucleotide binding; binding; phosphoglycerate kinase activity; puri…	K00927	PGK; phosphoglycerate kinase [EC:2.7.2.3]	hsa04066 HIF-1 signaling pathway - Homo sapiens (human); hsa01100 Metabolic pathways - Homo sapiens (human); hsa00010 Glycolysis / Gluconeogenesis - Homo sapiens (human); hsa01230 Biosynthesis of amino acids - Homo sapiens (human); hsa01200 Carbon metabolism - Homo sapiens (human);	IPR015824; IPR015901;	Phosphoglycerate kinase, N-terminal; Phosphoglycerate kinase, C-terminal;
P00558	97	K	Phosphoglycerate kinase 1	PGK1	1	3.21833e-05	82.59	DVLFLK(1)DCVGPEVEK	3	1.3561	1	0.734	0.691	0.867	1.021	0.846597	0.676787	0.799421	cytoplasm	monosaccharide catabolic process; ATP generation from ADP; nucleoside metabolic process; purine nucleoside metabolic process; nucleoside diphosphate phosphorylation; ADP metabolic process; pyridine nucleotide metabolic process; hexose biosynthetic process; glycolytic process; purine ribonucleoside monophosphate metabolic process; cellular developmental process; nucleotide metabolic process; singl…	membrane; extracellular region part; membrane microdomain; vesicle; cytoplasm; intracellular part; cell; cytosol; extracellular region; organelle; extracellular exosome; membrane part; intracellular; cell part; whole membrane; membrane region; extracellular vesicle; membrane raft; membrane-bounded organelle; extracellular organelle; cytoplasmic part;	ATP binding; nucleoside phosphate binding; nucleoside binding; ion binding; protein binding; nucleotide binding; phosphotransferase activity, carboxyl group as acceptor; organic cyclic compound binding; heterocyclic compound binding; ribonucleoside binding; carbohydrate derivative binding; kinase activity; catalytic activity; ribonucleotide binding; binding; phosphoglycerate kinase activity; puri…	K00927	PGK; phosphoglycerate kinase [EC:2.7.2.3]	hsa04066 HIF-1 signaling pathway - Homo sapiens (human); hsa01100 Metabolic pathways - Homo sapiens (human); hsa00010 Glycolysis / Gluconeogenesis - Homo sapiens (human); hsa01230 Biosynthesis of amino acids - Homo sapiens (human); hsa01200 Carbon metabolism - Homo sapiens (human);	IPR015824; IPR015901;	Phosphoglycerate kinase, N-terminal; Phosphoglycerate kinase, C-terminal;
P00558	139	K	Phosphoglycerate kinase 1	PGK1	1	0.00153571	103.55	DASGNK(1)VK	2	0.11001	2	0.7	0.289	0.867	1.021	0.807382	0.283056	0.350585	cytoplasm	monosaccharide catabolic process; ATP generation from ADP; nucleoside metabolic process; purine nucleoside metabolic process; nucleoside diphosphate phosphorylation; ADP metabolic process; pyridine nucleotide metabolic process; hexose biosynthetic process; glycolytic process; purine ribonucleoside monophosphate metabolic process; cellular developmental process; nucleotide metabolic process; singl…	membrane; extracellular region part; membrane microdomain; vesicle; cytoplasm; intracellular part; cell; cytosol; extracellular region; organelle; extracellular exosome; membrane part; intracellular; cell part; whole membrane; membrane region; extracellular vesicle; membrane raft; membrane-bounded organelle; extracellular organelle; cytoplasmic part;	ATP binding; nucleoside phosphate binding; nucleoside binding; ion binding; protein binding; nucleotide binding; phosphotransferase activity, carboxyl group as acceptor; organic cyclic compound binding; heterocyclic compound binding; ribonucleoside binding; carbohydrate derivative binding; kinase activity; catalytic activity; ribonucleotide binding; binding; phosphoglycerate kinase activity; puri…	K00927	PGK; phosphoglycerate kinase [EC:2.7.2.3]	hsa04066 HIF-1 signaling pathway - Homo sapiens (human); hsa01100 Metabolic pathways - Homo sapiens (human); hsa00010 Glycolysis / Gluconeogenesis - Homo sapiens (human); hsa01230 Biosynthesis of amino acids - Homo sapiens (human); hsa01200 Carbon metabolism - Homo sapiens (human);	IPR015824; IPR015901;	Phosphoglycerate kinase, N-terminal; Phosphoglycerate kinase, C-terminal;
P00558	91	K	Phosphoglycerate kinase 1	PGK1	1	4.76479e-17	122.39	SLLGK(1)DVLFLK	2	-0.72682	1			0.867	1.021				cytoplasm	monosaccharide catabolic process; ATP generation from ADP; nucleoside metabolic process; purine nucleoside metabolic process; nucleoside diphosphate phosphorylation; ADP metabolic process; pyridine nucleotide metabolic process; hexose biosynthetic process; glycolytic process; purine ribonucleoside monophosphate metabolic process; cellular developmental process; nucleotide metabolic process; singl…	membrane; extracellular region part; membrane microdomain; vesicle; cytoplasm; intracellular part; cell; cytosol; extracellular region; organelle; extracellular exosome; membrane part; intracellular; cell part; whole membrane; membrane region; extracellular vesicle; membrane raft; membrane-bounded organelle; extracellular organelle; cytoplasmic part;	ATP binding; nucleoside phosphate binding; nucleoside binding; ion binding; protein binding; nucleotide binding; phosphotransferase activity, carboxyl group as acceptor; organic cyclic compound binding; heterocyclic compound binding; ribonucleoside binding; carbohydrate derivative binding; kinase activity; catalytic activity; ribonucleotide binding; binding; phosphoglycerate kinase activity; puri…	K00927	PGK; phosphoglycerate kinase [EC:2.7.2.3]	hsa04066 HIF-1 signaling pathway - Homo sapiens (human); hsa01100 Metabolic pathways - Homo sapiens (human); hsa00010 Glycolysis / Gluconeogenesis - Homo sapiens (human); hsa01230 Biosynthesis of amino acids - Homo sapiens (human); hsa01200 Carbon metabolism - Homo sapiens (human);	IPR015824; IPR015901;	Phosphoglycerate kinase, N-terminal; Phosphoglycerate kinase, C-terminal;
P00558	267	K	Phosphoglycerate kinase 1	PGK1	1	0.00212148	96.342	IVK(1)DLMSK	2	0.14508	1	1.123	0.189	0.867	1.021	1.29527	0.185113	0.142914	cytoplasm	monosaccharide catabolic process; ATP generation from ADP; nucleoside metabolic process; purine nucleoside metabolic process; nucleoside diphosphate phosphorylation; ADP metabolic process; pyridine nucleotide metabolic process; hexose biosynthetic process; glycolytic process; purine ribonucleoside monophosphate metabolic process; cellular developmental process; nucleotide metabolic process; singl…	membrane; extracellular region part; membrane microdomain; vesicle; cytoplasm; intracellular part; cell; cytosol; extracellular region; organelle; extracellular exosome; membrane part; intracellular; cell part; whole membrane; membrane region; extracellular vesicle; membrane raft; membrane-bounded organelle; extracellular organelle; cytoplasmic part;	ATP binding; nucleoside phosphate binding; nucleoside binding; ion binding; protein binding; nucleotide binding; phosphotransferase activity, carboxyl group as acceptor; organic cyclic compound binding; heterocyclic compound binding; ribonucleoside binding; carbohydrate derivative binding; kinase activity; catalytic activity; ribonucleotide binding; binding; phosphoglycerate kinase activity; puri…	K00927	PGK; phosphoglycerate kinase [EC:2.7.2.3]	hsa04066 HIF-1 signaling pathway - Homo sapiens (human); hsa01100 Metabolic pathways - Homo sapiens (human); hsa00010 Glycolysis / Gluconeogenesis - Homo sapiens (human); hsa01230 Biosynthesis of amino acids - Homo sapiens (human); hsa01200 Carbon metabolism - Homo sapiens (human);	IPR015824; IPR015901;	Phosphoglycerate kinase, N-terminal; Phosphoglycerate kinase, C-terminal;
P00558	146	K	Phosphoglycerate kinase 1	PGK1	1	0.000699318	74.698	AEPAK(1)IEAFR	2	0.29269	2	0.974	0.469	0.867	1.021	1.12341	0.459354	0.408891	cytoplasm	monosaccharide catabolic process; ATP generation from ADP; nucleoside metabolic process; purine nucleoside metabolic process; nucleoside diphosphate phosphorylation; ADP metabolic process; pyridine nucleotide metabolic process; hexose biosynthetic process; glycolytic process; purine ribonucleoside monophosphate metabolic process; cellular developmental process; nucleotide metabolic process; singl…	membrane; extracellular region part; membrane microdomain; vesicle; cytoplasm; intracellular part; cell; cytosol; extracellular region; organelle; extracellular exosome; membrane part; intracellular; cell part; whole membrane; membrane region; extracellular vesicle; membrane raft; membrane-bounded organelle; extracellular organelle; cytoplasmic part;	ATP binding; nucleoside phosphate binding; nucleoside binding; ion binding; protein binding; nucleotide binding; phosphotransferase activity, carboxyl group as acceptor; organic cyclic compound binding; heterocyclic compound binding; ribonucleoside binding; carbohydrate derivative binding; kinase activity; catalytic activity; ribonucleotide binding; binding; phosphoglycerate kinase activity; puri…	K00927	PGK; phosphoglycerate kinase [EC:2.7.2.3]	hsa04066 HIF-1 signaling pathway - Homo sapiens (human); hsa01100 Metabolic pathways - Homo sapiens (human); hsa00010 Glycolysis / Gluconeogenesis - Homo sapiens (human); hsa01230 Biosynthesis of amino acids - Homo sapiens (human); hsa01200 Carbon metabolism - Homo sapiens (human);	IPR015824; IPR015901;	Phosphoglycerate kinase, N-terminal; Phosphoglycerate kinase, C-terminal;
P00558	191	K	Phosphoglycerate kinase 1	PGK1	1	0.024651	58.917	AGGFLMK(1)K	2	-0.4263	1	0.849	0.662	0.867	1.021	0.979239	0.648384	0.662131	cytoplasm	monosaccharide catabolic process; ATP generation from ADP; nucleoside metabolic process; purine nucleoside metabolic process; nucleoside diphosphate phosphorylation; ADP metabolic process; pyridine nucleotide metabolic process; hexose biosynthetic process; glycolytic process; purine ribonucleoside monophosphate metabolic process; cellular developmental process; nucleotide metabolic process; singl…	membrane; extracellular region part; membrane microdomain; vesicle; cytoplasm; intracellular part; cell; cytosol; extracellular region; organelle; extracellular exosome; membrane part; intracellular; cell part; whole membrane; membrane region; extracellular vesicle; membrane raft; membrane-bounded organelle; extracellular organelle; cytoplasmic part;	ATP binding; nucleoside phosphate binding; nucleoside binding; ion binding; protein binding; nucleotide binding; phosphotransferase activity, carboxyl group as acceptor; organic cyclic compound binding; heterocyclic compound binding; ribonucleoside binding; carbohydrate derivative binding; kinase activity; catalytic activity; ribonucleotide binding; binding; phosphoglycerate kinase activity; puri…	K00927	PGK; phosphoglycerate kinase [EC:2.7.2.3]	hsa04066 HIF-1 signaling pathway - Homo sapiens (human); hsa01100 Metabolic pathways - Homo sapiens (human); hsa00010 Glycolysis / Gluconeogenesis - Homo sapiens (human); hsa01230 Biosynthesis of amino acids - Homo sapiens (human); hsa01200 Carbon metabolism - Homo sapiens (human);	IPR015824; IPR015901;	Phosphoglycerate kinase, N-terminal; Phosphoglycerate kinase, C-terminal;
P00558	141	K	Phosphoglycerate kinase 1	PGK1	1	0.0442792	62.546	VK(1)AEPAK	2	0.93533	1	0.983	0.621	0.867	1.021	1.13379	0.608227	0.536453	cytoplasm	monosaccharide catabolic process; ATP generation from ADP; nucleoside metabolic process; purine nucleoside metabolic process; nucleoside diphosphate phosphorylation; ADP metabolic process; pyridine nucleotide metabolic process; hexose biosynthetic process; glycolytic process; purine ribonucleoside monophosphate metabolic process; cellular developmental process; nucleotide metabolic process; singl…	membrane; extracellular region part; membrane microdomain; vesicle; cytoplasm; intracellular part; cell; cytosol; extracellular region; organelle; extracellular exosome; membrane part; intracellular; cell part; whole membrane; membrane region; extracellular vesicle; membrane raft; membrane-bounded organelle; extracellular organelle; cytoplasmic part;	ATP binding; nucleoside phosphate binding; nucleoside binding; ion binding; protein binding; nucleotide binding; phosphotransferase activity, carboxyl group as acceptor; organic cyclic compound binding; heterocyclic compound binding; ribonucleoside binding; carbohydrate derivative binding; kinase activity; catalytic activity; ribonucleotide binding; binding; phosphoglycerate kinase activity; puri…	K00927	PGK; phosphoglycerate kinase [EC:2.7.2.3]	hsa04066 HIF-1 signaling pathway - Homo sapiens (human); hsa01100 Metabolic pathways - Homo sapiens (human); hsa00010 Glycolysis / Gluconeogenesis - Homo sapiens (human); hsa01230 Biosynthesis of amino acids - Homo sapiens (human); hsa01200 Carbon metabolism - Homo sapiens (human);	IPR015824; IPR015901;	Phosphoglycerate kinase, N-terminal; Phosphoglycerate kinase, C-terminal;
P00738	170	K	Haptoglobin	HP	1	5.83367e-15	130.72	ILGGHLDAK(1)GSFPWQAK	3	0.3597	1	0.971	0.683	0.965	0.838	1.00622	0.815036	0.81	extracellular	regulation of cell death; leukocyte activation; defense response to other organism; single-organism process; establishment of localization; response to biotic stimulus; response to external stimulus; metabolic process; response to oxidative stress; cellular oxidant detoxification; macromolecule metabolic process; protein metabolic process; response to inorganic substance; negative regulation of h…	secretory granule lumen; tertiary granule lumen; extracellular space; extracellular region part; cytoplasmic vesicle; cytoplasm; vesicle; cytoplasmic vesicle part; macromolecular complex; intracellular part; cell; organelle part; extracellular exosome; membrane-enclosed lumen; vesicle lumen; intracellular organelle lumen; intracellular; cell part; secretory vesicle; extracellular vesicle; secreto…	serine-type endopeptidase activity; endopeptidase activity; peptidase activity; catalytic activity; serine hydrolase activity; binding; serine-type peptidase activity; antioxidant activity; peptidase activity, acting on L-amino acid peptides; hemoglobin binding; hydrolase activity; protein binding;	K16142			IPR009003; IPR000436; IPR001254;	Peptidase S1, PA clan; Sushi/SCR/CCP domain; Serine proteases, trypsin domain;
P00738	77	K	Haptoglobin	HP	1	1.54424e-07	121.02	QWINK(1)AVGDK	2	-0.75657	1	0.743	0.717	0.965	0.838	0.769948	0.855609	1.11125	extracellular	regulation of cell death; leukocyte activation; defense response to other organism; single-organism process; establishment of localization; response to biotic stimulus; response to external stimulus; metabolic process; response to oxidative stress; cellular oxidant detoxification; macromolecule metabolic process; protein metabolic process; response to inorganic substance; negative regulation of h…	secretory granule lumen; tertiary granule lumen; extracellular space; extracellular region part; cytoplasmic vesicle; cytoplasm; vesicle; cytoplasmic vesicle part; macromolecular complex; intracellular part; cell; organelle part; extracellular exosome; membrane-enclosed lumen; vesicle lumen; intracellular organelle lumen; intracellular; cell part; secretory vesicle; extracellular vesicle; secreto…	serine-type endopeptidase activity; endopeptidase activity; peptidase activity; catalytic activity; serine hydrolase activity; binding; serine-type peptidase activity; antioxidant activity; peptidase activity, acting on L-amino acid peptides; hemoglobin binding; hydrolase activity; protein binding;	K16142			IPR009003; IPR000436; IPR001254;	Peptidase S1, PA clan; Sushi/SCR/CCP domain; Serine proteases, trypsin domain;
P00738	71	K	Haptoglobin	HP	1	3.75284e-19	154.65	TEGDGVYTLNDK(1)K	2	-0.23051	3	1.017	0.543	0.965	0.838	1.05389	0.647971	0.61484	extracellular	regulation of cell death; leukocyte activation; defense response to other organism; single-organism process; establishment of localization; response to biotic stimulus; response to external stimulus; metabolic process; response to oxidative stress; cellular oxidant detoxification; macromolecule metabolic process; protein metabolic process; response to inorganic substance; negative regulation of h…	secretory granule lumen; tertiary granule lumen; extracellular space; extracellular region part; cytoplasmic vesicle; cytoplasm; vesicle; cytoplasmic vesicle part; macromolecular complex; intracellular part; cell; organelle part; extracellular exosome; membrane-enclosed lumen; vesicle lumen; intracellular organelle lumen; intracellular; cell part; secretory vesicle; extracellular vesicle; secreto…	serine-type endopeptidase activity; endopeptidase activity; peptidase activity; catalytic activity; serine hydrolase activity; binding; serine-type peptidase activity; antioxidant activity; peptidase activity, acting on L-amino acid peptides; hemoglobin binding; hydrolase activity; protein binding;	K16142			IPR009003; IPR000436; IPR001254;	Peptidase S1, PA clan; Sushi/SCR/CCP domain; Serine proteases, trypsin domain;
P00738	321	K	Haptoglobin	HP	1	3.40018e-05	82.261	HYEGSTVPEK(1)K	3	0.28378	1	1.001	0.508	0.965	0.838	1.03731	0.606205	0.584404	extracellular	regulation of cell death; leukocyte activation; defense response to other organism; single-organism process; establishment of localization; response to biotic stimulus; response to external stimulus; metabolic process; response to oxidative stress; cellular oxidant detoxification; macromolecule metabolic process; protein metabolic process; response to inorganic substance; negative regulation of h…	secretory granule lumen; tertiary granule lumen; extracellular space; extracellular region part; cytoplasmic vesicle; cytoplasm; vesicle; cytoplasmic vesicle part; macromolecular complex; intracellular part; cell; organelle part; extracellular exosome; membrane-enclosed lumen; vesicle lumen; intracellular organelle lumen; intracellular; cell part; secretory vesicle; extracellular vesicle; secreto…	serine-type endopeptidase activity; endopeptidase activity; peptidase activity; catalytic activity; serine hydrolase activity; binding; serine-type peptidase activity; antioxidant activity; peptidase activity, acting on L-amino acid peptides; hemoglobin binding; hydrolase activity; protein binding;	K16142			IPR009003; IPR000436; IPR001254;	Peptidase S1, PA clan; Sushi/SCR/CCP domain; Serine proteases, trypsin domain;
P00738	141	K	Haptoglobin	HP	1	0.0013348	57.288	AVGDK(1)LPECEAVCGK	3	-0.70964	1	0.638	0.802	0.965	0.838	0.66114	0.957041	1.44756	extracellular	regulation of cell death; leukocyte activation; defense response to other organism; single-organism process; establishment of localization; response to biotic stimulus; response to external stimulus; metabolic process; response to oxidative stress; cellular oxidant detoxification; macromolecule metabolic process; protein metabolic process; response to inorganic substance; negative regulation of h…	secretory granule lumen; tertiary granule lumen; extracellular space; extracellular region part; cytoplasmic vesicle; cytoplasm; vesicle; cytoplasmic vesicle part; macromolecular complex; intracellular part; cell; organelle part; extracellular exosome; membrane-enclosed lumen; vesicle lumen; intracellular organelle lumen; intracellular; cell part; secretory vesicle; extracellular vesicle; secreto…	serine-type endopeptidase activity; endopeptidase activity; peptidase activity; catalytic activity; serine hydrolase activity; binding; serine-type peptidase activity; antioxidant activity; peptidase activity, acting on L-amino acid peptides; hemoglobin binding; hydrolase activity; protein binding;	K16142			IPR009003; IPR000436; IPR001254;	Peptidase S1, PA clan; Sushi/SCR/CCP domain; Serine proteases, trypsin domain;
P00738	255	K	Haptoglobin	HP	1	0.00198274	98.048	QK(1)VSVNER	2	0.5976	1	1.229	0.472	0.965	0.838	1.27358	0.563246	0.442256	extracellular	regulation of cell death; leukocyte activation; defense response to other organism; single-organism process; establishment of localization; response to biotic stimulus; response to external stimulus; metabolic process; response to oxidative stress; cellular oxidant detoxification; macromolecule metabolic process; protein metabolic process; response to inorganic substance; negative regulation of h…	secretory granule lumen; tertiary granule lumen; extracellular space; extracellular region part; cytoplasmic vesicle; cytoplasm; vesicle; cytoplasmic vesicle part; macromolecular complex; intracellular part; cell; organelle part; extracellular exosome; membrane-enclosed lumen; vesicle lumen; intracellular organelle lumen; intracellular; cell part; secretory vesicle; extracellular vesicle; secreto…	serine-type endopeptidase activity; endopeptidase activity; peptidase activity; catalytic activity; serine hydrolase activity; binding; serine-type peptidase activity; antioxidant activity; peptidase activity, acting on L-amino acid peptides; hemoglobin binding; hydrolase activity; protein binding;	K16142			IPR009003; IPR000436; IPR001254;	Peptidase S1, PA clan; Sushi/SCR/CCP domain; Serine proteases, trypsin domain;
P00915	81	K	Carbonic anhydrase 1	CA1	1	1.64481e-06	101.2	SVLK(1)GGPFSDSYR	3	-0.33342	3	0.559	1.05	0.289	2.675	1.93426	0.392523	0.202932	cytoplasm	transport; anion transport; organic anion transport; metabolic process; one-carbon metabolic process; ion transport; single-organism metabolic process; small molecule metabolic process; bicarbonate transport; single-organism cellular process; single-organism process; organic substance transport; localization; cellular process; cellular metabolic process; establishment of localization;	extracellular exosome; organelle; extracellular region part; cell part; intracellular; cytoplasm; vesicle; extracellular vesicle; intracellular part; cytosol; cell; membrane-bounded organelle; extracellular region; extracellular organelle; cytoplasmic part;	carboxylic ester hydrolase activity; ion binding; lyase activity; hydro-lyase activity; protein binding; hydrolase activity; zinc ion binding; carbonate dehydratase activity; carbon-oxygen lyase activity; arylesterase activity; transition metal ion binding; catalytic activity; binding; hydrolase activity, acting on ester bonds; metal ion binding; cation binding;	K01672	CA; carbonic anhydrase [EC:4.2.1.1]	hsa00910 Nitrogen metabolism - Homo sapiens (human);	IPR001148;	Alpha carbonic anhydrase;
P00915	157	K	Carbonic anhydrase 1	CA1	1	8.28134e-07	112.13	VGEANPK(1)LQK	3	0.51144	3	0.308	0.841	0.289	2.675	1.06574	0.314393	0.294998	cytoplasm	transport; anion transport; organic anion transport; metabolic process; one-carbon metabolic process; ion transport; single-organism metabolic process; small molecule metabolic process; bicarbonate transport; single-organism cellular process; single-organism process; organic substance transport; localization; cellular process; cellular metabolic process; establishment of localization;	extracellular exosome; organelle; extracellular region part; cell part; intracellular; cytoplasm; vesicle; extracellular vesicle; intracellular part; cytosol; cell; membrane-bounded organelle; extracellular region; extracellular organelle; cytoplasmic part;	carboxylic ester hydrolase activity; ion binding; lyase activity; hydro-lyase activity; protein binding; hydrolase activity; zinc ion binding; carbonate dehydratase activity; carbon-oxygen lyase activity; arylesterase activity; transition metal ion binding; catalytic activity; binding; hydrolase activity, acting on ester bonds; metal ion binding; cation binding;	K01672	CA; carbonic anhydrase [EC:4.2.1.1]	hsa00910 Nitrogen metabolism - Homo sapiens (human);	IPR001148;	Alpha carbonic anhydrase;
P00918	24	K	Carbonic anhydrase 2	CA2	1	0.00672616	67.334	DFPIAK(1)GER	2	-0.524	1	0.626	0.808	0.516	2.554	1.21318	0.316366	0.260775	cytoplasm	single organism signaling; regulation of biological quality; cellular response to angiotensin; regulation of cellular pH; cellular monovalent inorganic cation homeostasis; regulation of cellular pH reduction; cellular metabolic process; regulation of synaptic transmission, GABAergic; metabolic process; positive regulation of multicellular organismal process; regulation of localization; response t…	basolateral plasma membrane; membrane; extracellular space; extracellular region part; cell periphery; vesicle; cytoplasm; intracellular part; actin-based cell projection; cell; extracellular exosome; plasma membrane region; myelin sheath; cell part; membrane part; intracellular; extracellular vesicle; neuron projection; membrane-bounded organelle; neuron part; apical part of cell; cell projectio…	carboxylic ester hydrolase activity; ion binding; lyase activity; protein binding; hydrolase activity; hydro-lyase activity; zinc ion binding; carbonate dehydratase activity; carbon-oxygen lyase activity; arylesterase activity; transition metal ion binding; catalytic activity; binding; hydrolase activity, acting on ester bonds; metal ion binding; cation binding;	K18245	CA2; carbonic anhydrase 2 [EC:4.2.1.1]	hsa04966 Collecting duct acid secretion - Homo sapiens (human); hsa04976 Bile secretion - Homo sapiens (human); hsa04972 Pancreatic secretion - Homo sapiens (human); hsa00910 Nitrogen metabolism - Homo sapiens (human); hsa04964 Proximal tubule bicarbonate reclamation - Homo sapiens (human); hsa04971 Gastric acid secretion - Homo sapiens (human);	IPR001148;	Alpha carbonic anhydrase;
P00918	171	K	Carbonic anhydrase 2	CA2	1	0.000654541	76.073	GK(1)SADFTNFDPR	2	-0.71376	1	0.957	0.551	0.516	2.554	1.85465	0.21574	0.116324	cytoplasm	single organism signaling; regulation of biological quality; cellular response to angiotensin; regulation of cellular pH; cellular monovalent inorganic cation homeostasis; regulation of cellular pH reduction; cellular metabolic process; regulation of synaptic transmission, GABAergic; metabolic process; positive regulation of multicellular organismal process; regulation of localization; response t…	basolateral plasma membrane; membrane; extracellular space; extracellular region part; cell periphery; vesicle; cytoplasm; intracellular part; actin-based cell projection; cell; extracellular exosome; plasma membrane region; myelin sheath; cell part; membrane part; intracellular; extracellular vesicle; neuron projection; membrane-bounded organelle; neuron part; apical part of cell; cell projectio…	carboxylic ester hydrolase activity; ion binding; lyase activity; protein binding; hydrolase activity; hydro-lyase activity; zinc ion binding; carbonate dehydratase activity; carbon-oxygen lyase activity; arylesterase activity; transition metal ion binding; catalytic activity; binding; hydrolase activity, acting on ester bonds; metal ion binding; cation binding;	K18245	CA2; carbonic anhydrase 2 [EC:4.2.1.1]	hsa04966 Collecting duct acid secretion - Homo sapiens (human); hsa04976 Bile secretion - Homo sapiens (human); hsa04972 Pancreatic secretion - Homo sapiens (human); hsa00910 Nitrogen metabolism - Homo sapiens (human); hsa04964 Proximal tubule bicarbonate reclamation - Homo sapiens (human); hsa04971 Gastric acid secretion - Homo sapiens (human);	IPR001148;	Alpha carbonic anhydrase;
P01009	159	K	Alpha-1-antitrypsin	SERPINA1	1	0.00401704	95.531	FLEDVK(1)K	2	0.35601	1	0.71	0.459	0.998	0.557	0.711423	0.824057	1.15832	extracellular	cellular component biogenesis; vesicle coating; vesicle targeting, rough ER to cis-Golgi; blood coagulation; regulation of biological quality; leukocyte activation; COPII vesicle coating; single-organism process; establishment of localization; response to wounding; negative regulation of peptidase activity; establishment of localization in cell; cellular component assembly; macromolecular complex…	secretory granule lumen; membrane; extracellular space; extracellular region part; endoplasmic reticulum; cytoplasmic vesicle; organelle membrane; vesicle; cytoplasm; cytoplasmic vesicle part; intracellular part; cell; ficolin-1-rich granule lumen; organelle part; extracellular exosome; ficolin-1-rich granule; membrane-enclosed lumen; vesicle lumen; intracellular organelle lumen; cell part; intra…	peptidase regulator activity; protein binding; enzyme inhibitor activity; molecular function regulator; endopeptidase inhibitor activity; protease binding; serine-type endopeptidase inhibitor activity; carbohydrate derivative binding; identical protein binding; enzyme regulator activity; binding; peptidase inhibitor activity; endopeptidase regulator activity; glycoprotein binding; enzyme binding;	K03984	SERPINA1; alpha-1-antitrypsin	hsa04610 Complement and coagulation cascades - Homo sapiens (human);	IPR023796;	Serpin domain;
P01009	359	K	Alpha-1-antitrypsin	SERPINA1	1	5.58041e-08	105.03	AVHK(1)AVLTIDEK	2	0.15516	2	1.156	0.968	0.998	0.557	1.15832	1.73788	1.50035	extracellular	cellular component biogenesis; vesicle coating; vesicle targeting, rough ER to cis-Golgi; blood coagulation; regulation of biological quality; leukocyte activation; COPII vesicle coating; single-organism process; establishment of localization; response to wounding; negative regulation of peptidase activity; establishment of localization in cell; cellular component assembly; macromolecular complex…	secretory granule lumen; membrane; extracellular space; extracellular region part; endoplasmic reticulum; cytoplasmic vesicle; organelle membrane; vesicle; cytoplasm; cytoplasmic vesicle part; intracellular part; cell; ficolin-1-rich granule lumen; organelle part; extracellular exosome; ficolin-1-rich granule; membrane-enclosed lumen; vesicle lumen; intracellular organelle lumen; cell part; intra…	peptidase regulator activity; protein binding; enzyme inhibitor activity; molecular function regulator; endopeptidase inhibitor activity; protease binding; serine-type endopeptidase inhibitor activity; carbohydrate derivative binding; identical protein binding; enzyme regulator activity; binding; peptidase inhibitor activity; endopeptidase regulator activity; glycoprotein binding; enzyme binding;	K03984	SERPINA1; alpha-1-antitrypsin	hsa04610 Complement and coagulation cascades - Homo sapiens (human);	IPR023796;	Serpin domain;
P01009	217	K	Alpha-1-antitrypsin	SERPINA1	1	4.08976e-05	87.184	GK(1)WERPFEVK	3	1.2259	1	0.717	0.564	0.998	0.557	0.718437	1.01257	1.4094	extracellular	cellular component biogenesis; vesicle coating; vesicle targeting, rough ER to cis-Golgi; blood coagulation; regulation of biological quality; leukocyte activation; COPII vesicle coating; single-organism process; establishment of localization; response to wounding; negative regulation of peptidase activity; establishment of localization in cell; cellular component assembly; macromolecular complex…	secretory granule lumen; membrane; extracellular space; extracellular region part; endoplasmic reticulum; cytoplasmic vesicle; organelle membrane; vesicle; cytoplasm; cytoplasmic vesicle part; intracellular part; cell; ficolin-1-rich granule lumen; organelle part; extracellular exosome; ficolin-1-rich granule; membrane-enclosed lumen; vesicle lumen; intracellular organelle lumen; cell part; intra…	peptidase regulator activity; protein binding; enzyme inhibitor activity; molecular function regulator; endopeptidase inhibitor activity; protease binding; serine-type endopeptidase inhibitor activity; carbohydrate derivative binding; identical protein binding; enzyme regulator activity; binding; peptidase inhibitor activity; endopeptidase regulator activity; glycoprotein binding; enzyme binding;	K03984	SERPINA1; alpha-1-antitrypsin	hsa04610 Complement and coagulation cascades - Homo sapiens (human);	IPR023796;	Serpin domain;
P01009	192	K	Alpha-1-antitrypsin	SERPINA1	1	1.6495e-06	96.464	GTQGK(1)IVDLVK	2	0.6159	2	0.638	0.558	0.998	0.557	0.639279	1.0018	1.56707	extracellular	cellular component biogenesis; vesicle coating; vesicle targeting, rough ER to cis-Golgi; blood coagulation; regulation of biological quality; leukocyte activation; COPII vesicle coating; single-organism process; establishment of localization; response to wounding; negative regulation of peptidase activity; establishment of localization in cell; cellular component assembly; macromolecular complex…	secretory granule lumen; membrane; extracellular space; extracellular region part; endoplasmic reticulum; cytoplasmic vesicle; organelle membrane; vesicle; cytoplasm; cytoplasmic vesicle part; intracellular part; cell; ficolin-1-rich granule lumen; organelle part; extracellular exosome; ficolin-1-rich granule; membrane-enclosed lumen; vesicle lumen; intracellular organelle lumen; cell part; intra…	peptidase regulator activity; protein binding; enzyme inhibitor activity; molecular function regulator; endopeptidase inhibitor activity; protease binding; serine-type endopeptidase inhibitor activity; carbohydrate derivative binding; identical protein binding; enzyme regulator activity; binding; peptidase inhibitor activity; endopeptidase regulator activity; glycoprotein binding; enzyme binding;	K03984	SERPINA1; alpha-1-antitrypsin	hsa04610 Complement and coagulation cascades - Homo sapiens (human);	IPR023796;	Serpin domain;
P01009	257	K	Alpha-1-antitrypsin	SERPINA1	1	0.0010948	67.334	LGMFNIQHCK(1)K	3	0.95859	1			0.998	0.557				extracellular	cellular component biogenesis; vesicle coating; vesicle targeting, rough ER to cis-Golgi; blood coagulation; regulation of biological quality; leukocyte activation; COPII vesicle coating; single-organism process; establishment of localization; response to wounding; negative regulation of peptidase activity; establishment of localization in cell; cellular component assembly; macromolecular complex…	secretory granule lumen; membrane; extracellular space; extracellular region part; endoplasmic reticulum; cytoplasmic vesicle; organelle membrane; vesicle; cytoplasm; cytoplasmic vesicle part; intracellular part; cell; ficolin-1-rich granule lumen; organelle part; extracellular exosome; ficolin-1-rich granule; membrane-enclosed lumen; vesicle lumen; intracellular organelle lumen; cell part; intra…	peptidase regulator activity; protein binding; enzyme inhibitor activity; molecular function regulator; endopeptidase inhibitor activity; protease binding; serine-type endopeptidase inhibitor activity; carbohydrate derivative binding; identical protein binding; enzyme regulator activity; binding; peptidase inhibitor activity; endopeptidase regulator activity; glycoprotein binding; enzyme binding;	K03984	SERPINA1; alpha-1-antitrypsin	hsa04610 Complement and coagulation cascades - Homo sapiens (human);	IPR023796;	Serpin domain;
P01023	1176	K	Alpha-2-macroglobulin	A2M	1	0.000151523	96.229	SLNEEAVK(1)K	2	1.2414	2	1.211	0.507	0.949	0.733	1.27608	0.691678	0.542033	extracellular	regulation of biological quality; blood coagulation; regulation of signaling; cellular developmental process; negative regulation of immune effector process; negative regulation of protein maturation; negative regulation of complement activation; single-organism process; regulation of defense response; establishment of localization; response to wounding; negative regulation of peptidase activity;…	secretory granule lumen; extracellular space; extracellular region part; cytoplasmic vesicle; vesicle; cytoplasm; cytoplasmic vesicle part; intracellular part; cell; organelle part; membrane-enclosed lumen; extracellular exosome; vesicle lumen; intracellular organelle lumen; intracellular; cell part; secretory vesicle; extracellular vesicle; secretory granule; membrane-bounded organelle; organell…	receptor binding; growth factor binding; nucleoside-triphosphatase regulator activity; interleukin-1 binding; GTPase regulator activity; peptidase regulator activity; C-X-C chemokine binding; protein binding; chemokine binding; molecular function regulator; enzyme inhibitor activity; endopeptidase inhibitor activity; calcium-dependent protein binding; protease binding; cytokine binding; serine-ty…	K03910	A2M; alpha-2-macroglobulin	hsa04610 Complement and coagulation cascades - Homo sapiens (human);	IPR002890; IPR011625; IPR009048; IPR014756; IPR008930; IPR001599; IPR019565; IPR011626;	Alpha-2-macroglobulin, N-terminal; Alpha-2-macroglobulin, N-terminal 2; Alpha-macroglobulin, receptor-binding; Immunoglobulin E-set; Terpenoid cyclases/protein prenyltransferase alpha-alpha toroid; Alpha-2-macroglobulin; Alpha-2-macroglobulin, thiol-ester bond-forming; Alpha-macroglobulin complement component;
P01024	486	K	Complement C3	C3	1	0.00814577	64.803	AHEAK(1)IR	3	-0.73762	1	1.492	0.505	1.184	0.808	1.26014	0.625	0.495979	endoplasmic reticulum	single organism signaling; regulation of vesicle-mediated transport; regulation of biological quality; immunoglobulin mediated immune response; leukocyte activation; positive regulation of cellular protein metabolic process; positive regulation of adaptive immune response based on somatic recombination of immune receptors built from immunoglobulin superfamily domains; positive regulation of prote…	membrane; secretory granule lumen; extracellular space; extracellular region part; cytoplasmic vesicle; cell periphery; vesicle; cytoplasm; cytoplasmic vesicle part; intracellular part; azurophil granule lumen; cell; organelle part; vacuolar lumen; extracellular exosome; membrane-enclosed lumen; vesicle lumen; intracellular organelle lumen; intracellular; cell part; lysosome; secretory vesicle; e…	peptidase activity; receptor binding; serine-type peptidase activity; peptidase regulator activity; hydrolase activity; protein binding; enzyme inhibitor activity; molecular function regulator; endopeptidase inhibitor activity; C5L2 anaphylatoxin chemotactic receptor binding; C5a anaphylatoxin chemotactic receptor binding; endopeptidase activity; serine-type endopeptidase activity; enzyme regulat…	K03990	C3; complement component 3	hsa05142 Chagas disease (American trypanosomiasis) - Homo sapiens (human); hsa05322 Systemic lupus erythematosus - Homo sapiens (human); hsa05152 Tuberculosis - Homo sapiens (human); hsa05150 Staphylococcus aureus infection - Homo sapiens (human); hsa05168 Herpes simplex infection - Homo sapiens (human); hsa05140 Leishmaniasis - Homo sapiens (human); hsa05203 Viral carcinogenesis - Homo sapiens (…	IPR008993; IPR001599; IPR011626; IPR000020; IPR002890; IPR011625; IPR009048; IPR001134; IPR001840; IPR018933; IPR008930; IPR019565; IPR018081;	Tissue inhibitor of metalloproteinases-like, OB-fold; Alpha-2-macroglobulin; Alpha-macroglobulin complement component; Anaphylatoxin/fibulin; Alpha-2-macroglobulin, N-terminal; Alpha-2-macroglobulin, N-terminal 2; Alpha-macroglobulin, receptor-binding; Netrin domain; Anaphylatoxin, complement system domain; Netrin module, non-TIMP type; Terpenoid cyclases/protein prenyltransferase alpha-alpha tor…
P01024	1526	K	Complement C3	C3	1	0.000814533	73.435	SDDK(1)VTLEER	2	2.7582	1	1.219	0.946	1.184	0.808	1.02956	1.17079	1.13718	endoplasmic reticulum	single organism signaling; regulation of vesicle-mediated transport; regulation of biological quality; immunoglobulin mediated immune response; leukocyte activation; positive regulation of cellular protein metabolic process; positive regulation of adaptive immune response based on somatic recombination of immune receptors built from immunoglobulin superfamily domains; positive regulation of prote…	membrane; secretory granule lumen; extracellular space; extracellular region part; cytoplasmic vesicle; cell periphery; vesicle; cytoplasm; cytoplasmic vesicle part; intracellular part; azurophil granule lumen; cell; organelle part; vacuolar lumen; extracellular exosome; membrane-enclosed lumen; vesicle lumen; intracellular organelle lumen; intracellular; cell part; lysosome; secretory vesicle; e…	peptidase activity; receptor binding; serine-type peptidase activity; peptidase regulator activity; hydrolase activity; protein binding; enzyme inhibitor activity; molecular function regulator; endopeptidase inhibitor activity; C5L2 anaphylatoxin chemotactic receptor binding; C5a anaphylatoxin chemotactic receptor binding; endopeptidase activity; serine-type endopeptidase activity; enzyme regulat…	K03990	C3; complement component 3	hsa05142 Chagas disease (American trypanosomiasis) - Homo sapiens (human); hsa05322 Systemic lupus erythematosus - Homo sapiens (human); hsa05152 Tuberculosis - Homo sapiens (human); hsa05150 Staphylococcus aureus infection - Homo sapiens (human); hsa05168 Herpes simplex infection - Homo sapiens (human); hsa05140 Leishmaniasis - Homo sapiens (human); hsa05203 Viral carcinogenesis - Homo sapiens (…	IPR008993; IPR001599; IPR011626; IPR000020; IPR002890; IPR011625; IPR009048; IPR001134; IPR001840; IPR018933; IPR008930; IPR019565; IPR018081;	Tissue inhibitor of metalloproteinases-like, OB-fold; Alpha-2-macroglobulin; Alpha-macroglobulin complement component; Anaphylatoxin/fibulin; Alpha-2-macroglobulin, N-terminal; Alpha-2-macroglobulin, N-terminal 2; Alpha-macroglobulin, receptor-binding; Netrin domain; Anaphylatoxin, complement system domain; Netrin module, non-TIMP type; Terpenoid cyclases/protein prenyltransferase alpha-alpha tor…
P01834	37	K	Ig kappa chain C region	IGKC	1	0.00616284	94.114	EAK(1)VQWK	2	0.28451	2	1.383	0.418	0.878	0.816	1.57517	0.512255	0.325206	extracellular	single organism signaling; regulation of leukocyte activation; immunoglobulin mediated immune response; regulation of biological quality; localization of cell; cell surface receptor signaling pathway; Fc-gamma receptor signaling pathway; defense response to other organism; single-organism process; regulation of lymphocyte activation; multicellular organismal homeostasis; response to biotic stimul…	membrane; extracellular space; extracellular region part; external side of plasma membrane; cell periphery; immunoglobulin complex, circulating; vesicle; immunoglobulin complex; macromolecular complex; cell; extracellular region; plasma membrane; extracellular exosome; organelle; blood microparticle; plasma membrane part; cell part; membrane part; extracellular vesicle; cell surface; membrane-bou…	serine-type endopeptidase activity; endopeptidase activity; peptidase activity; receptor binding; catalytic activity; serine hydrolase activity; binding; serine-type peptidase activity; peptidase activity, acting on L-amino acid peptides; immunoglobulin receptor binding; hydrolase activity; protein binding; antigen binding;				IPR007110; IPR013783; IPR003597;	Immunoglobulin-like domain; Immunoglobulin-like fold; Immunoglobulin C1-set;
P01834	80	K	Ig kappa chain C region	IGKC	1	0.0154429	55.676	ADYEK(1)HK	3	-1.6096	2	1.243	0.373	0.878	0.816	1.41572	0.457108	0.322881	extracellular	single organism signaling; regulation of leukocyte activation; immunoglobulin mediated immune response; regulation of biological quality; localization of cell; cell surface receptor signaling pathway; Fc-gamma receptor signaling pathway; defense response to other organism; single-organism process; regulation of lymphocyte activation; multicellular organismal homeostasis; response to biotic stimul…	membrane; extracellular space; extracellular region part; external side of plasma membrane; cell periphery; immunoglobulin complex, circulating; vesicle; immunoglobulin complex; macromolecular complex; cell; extracellular region; plasma membrane; extracellular exosome; organelle; blood microparticle; plasma membrane part; cell part; membrane part; extracellular vesicle; cell surface; membrane-bou…	serine-type endopeptidase activity; endopeptidase activity; peptidase activity; receptor binding; catalytic activity; serine hydrolase activity; binding; serine-type peptidase activity; peptidase activity, acting on L-amino acid peptides; immunoglobulin receptor binding; hydrolase activity; protein binding; antigen binding;				IPR007110; IPR013783; IPR003597;	Immunoglobulin-like domain; Immunoglobulin-like fold; Immunoglobulin C1-set;
P01834	41	K	Ig kappa chain C region	IGKC	1	4.88092e-09	91.238	VQWK(1)VDNALQSGNSQESVTEQDSK	3	-0.50781	2	1.256	0.478	0.878	0.816	1.43052	0.585784	0.409489	extracellular	single organism signaling; regulation of leukocyte activation; immunoglobulin mediated immune response; regulation of biological quality; localization of cell; cell surface receptor signaling pathway; Fc-gamma receptor signaling pathway; defense response to other organism; single-organism process; regulation of lymphocyte activation; multicellular organismal homeostasis; response to biotic stimul…	membrane; extracellular space; extracellular region part; external side of plasma membrane; cell periphery; immunoglobulin complex, circulating; vesicle; immunoglobulin complex; macromolecular complex; cell; extracellular region; plasma membrane; extracellular exosome; organelle; blood microparticle; plasma membrane part; cell part; membrane part; extracellular vesicle; cell surface; membrane-bou…	serine-type endopeptidase activity; endopeptidase activity; peptidase activity; receptor binding; catalytic activity; serine hydrolase activity; binding; serine-type peptidase activity; peptidase activity, acting on L-amino acid peptides; immunoglobulin receptor binding; hydrolase activity; protein binding; antigen binding;				IPR007110; IPR013783; IPR003597;	Immunoglobulin-like domain; Immunoglobulin-like fold; Immunoglobulin C1-set;
P01857	209	K	Ig gamma-1 chain C region	IGHG1	1	0.00807793	43.761	VSNK(1)ALPAPIEK	3	0.29418	1			1.039	0.833				extracellular	single organism signaling; regulation of leukocyte activation; immunoglobulin mediated immune response; cell surface receptor signaling pathway; Fc-gamma receptor signaling pathway; defense response to other organism; single-organism process; regulation of lymphocyte activation; response to biotic stimulus; establishment of localization; phagocytosis; complement activation; response to external s…	membrane; extracellular space; extracellular region part; external side of plasma membrane; cell periphery; immunoglobulin complex, circulating; vesicle; immunoglobulin complex; macromolecular complex; cell; extracellular region; plasma membrane; extracellular exosome; organelle; blood microparticle; plasma membrane part; cell part; membrane part; extracellular vesicle; cell surface; membrane-bou…	serine-type endopeptidase activity; endopeptidase activity; peptidase activity; receptor binding; catalytic activity; serine hydrolase activity; binding; serine-type peptidase activity; peptidase activity, acting on L-amino acid peptides; immunoglobulin receptor binding; hydrolase activity; protein binding; antigen binding;				IPR007110; IPR013783; IPR003597;	Immunoglobulin-like domain; Immunoglobulin-like fold; Immunoglobulin C1-set;
P01857	131	K	Ig gamma-1 chain C region	IGHG1	1	0.0228133	55.353	PK(1)DTLMISR	2	1.0492	1	1.072	0.855	1.039	0.833	1.03176	1.02641	0.994814	extracellular	single organism signaling; regulation of leukocyte activation; immunoglobulin mediated immune response; cell surface receptor signaling pathway; Fc-gamma receptor signaling pathway; defense response to other organism; single-organism process; regulation of lymphocyte activation; response to biotic stimulus; establishment of localization; phagocytosis; complement activation; response to external s…	membrane; extracellular space; extracellular region part; external side of plasma membrane; cell periphery; immunoglobulin complex, circulating; vesicle; immunoglobulin complex; macromolecular complex; cell; extracellular region; plasma membrane; extracellular exosome; organelle; blood microparticle; plasma membrane part; cell part; membrane part; extracellular vesicle; cell surface; membrane-bou…	serine-type endopeptidase activity; endopeptidase activity; peptidase activity; receptor binding; catalytic activity; serine hydrolase activity; binding; serine-type peptidase activity; peptidase activity, acting on L-amino acid peptides; immunoglobulin receptor binding; hydrolase activity; protein binding; antigen binding;				IPR007110; IPR013783; IPR003597;	Immunoglobulin-like domain; Immunoglobulin-like fold; Immunoglobulin C1-set;
P01857	217	K	Ig gamma-1 chain C region	IGHG1	1	1.74651e-15	152.47	ALPAPIEK(1)TISK	2	-0.083617	2	1.271	0.326	1.039	0.833	1.22329	0.391357	0.319921	extracellular	single organism signaling; regulation of leukocyte activation; immunoglobulin mediated immune response; cell surface receptor signaling pathway; Fc-gamma receptor signaling pathway; defense response to other organism; single-organism process; regulation of lymphocyte activation; response to biotic stimulus; establishment of localization; phagocytosis; complement activation; response to external s…	membrane; extracellular space; extracellular region part; external side of plasma membrane; cell periphery; immunoglobulin complex, circulating; vesicle; immunoglobulin complex; macromolecular complex; cell; extracellular region; plasma membrane; extracellular exosome; organelle; blood microparticle; plasma membrane part; cell part; membrane part; extracellular vesicle; cell surface; membrane-bou…	serine-type endopeptidase activity; endopeptidase activity; peptidase activity; receptor binding; catalytic activity; serine hydrolase activity; binding; serine-type peptidase activity; peptidase activity, acting on L-amino acid peptides; immunoglobulin receptor binding; hydrolase activity; protein binding; antigen binding;				IPR007110; IPR013783; IPR003597;	Immunoglobulin-like domain; Immunoglobulin-like fold; Immunoglobulin C1-set;
P01857	101	K	Ig gamma-1 chain C region	IGHG1	1	0.00183909	99.815	VEPK(1)SCDK	2	1.0786	1	0.964	0.367	1.039	0.833	0.927815	0.440576	0.474853	extracellular	single organism signaling; regulation of leukocyte activation; immunoglobulin mediated immune response; cell surface receptor signaling pathway; Fc-gamma receptor signaling pathway; defense response to other organism; single-organism process; regulation of lymphocyte activation; response to biotic stimulus; establishment of localization; phagocytosis; complement activation; response to external s…	membrane; extracellular space; extracellular region part; external side of plasma membrane; cell periphery; immunoglobulin complex, circulating; vesicle; immunoglobulin complex; macromolecular complex; cell; extracellular region; plasma membrane; extracellular exosome; organelle; blood microparticle; plasma membrane part; cell part; membrane part; extracellular vesicle; cell surface; membrane-bou…	serine-type endopeptidase activity; endopeptidase activity; peptidase activity; receptor binding; catalytic activity; serine hydrolase activity; binding; serine-type peptidase activity; peptidase activity, acting on L-amino acid peptides; immunoglobulin receptor binding; hydrolase activity; protein binding; antigen binding;				IPR007110; IPR013783; IPR003597;	Immunoglobulin-like domain; Immunoglobulin-like fold; Immunoglobulin C1-set;
P01859	213	K	Ig gamma-2 chain C region	IGHG2	1	1.38244e-10	119.39	GLPAPIEK(1)TISK	2	0.084774	2	1.337	0.698	1.098	0.879	1.21767	0.794084	0.652135	mitochondria	single organism signaling; regulation of leukocyte activation; immunoglobulin mediated immune response; cell surface receptor signaling pathway; Fc-gamma receptor signaling pathway; defense response to other organism; single-organism process; regulation of lymphocyte activation; response to biotic stimulus; establishment of localization; phagocytosis; complement activation; response to external s…	membrane; extracellular space; extracellular region part; external side of plasma membrane; cell periphery; immunoglobulin complex, circulating; vesicle; immunoglobulin complex; macromolecular complex; cell; extracellular region; plasma membrane; extracellular exosome; organelle; blood microparticle; plasma membrane part; cell part; membrane part; extracellular vesicle; cell surface; membrane-bou…	serine-type endopeptidase activity; endopeptidase activity; peptidase activity; receptor binding; catalytic activity; serine hydrolase activity; binding; serine-type peptidase activity; peptidase activity, acting on L-amino acid peptides; immunoglobulin receptor binding; hydrolase activity; protein binding; antigen binding;				IPR007110; IPR013783; IPR003597;	Immunoglobulin-like domain; Immunoglobulin-like fold; Immunoglobulin C1-set;
P01877	245	K	Ig alpha-2 chain C region	IGHA2	1	0.000112191	81.525	GFSPK(1)DVLVR	2	-0.59269	1	1.134	0.653	0.994	1.507	1.14085	0.433311	0.379816	nucleus	single organism signaling; regulation of leukocyte activation; immunoglobulin mediated immune response; regulation of biological quality; localization of cell; cell surface receptor signaling pathway; defense response to other organism; regulation of respiratory burst; single-organism process; regulation of lymphocyte activation; multicellular organismal homeostasis; response to biotic stimulus; …	membrane; extracellular space; extracellular region part; external side of plasma membrane; cell periphery; immunoglobulin complex, circulating; vesicle; macromolecular complex; cell; IgA immunoglobulin complex, circulating; extracellular exosome; dimeric IgA immunoglobulin complex; cell part; membrane part; extracellular vesicle; membrane-bounded organelle; side of membrane; immunoglobulin compl…	protein binding; antigen binding; binding;				IPR007110; IPR013783; IPR013151; IPR003597;	Immunoglobulin-like domain; Immunoglobulin-like fold; Immunoglobulin; Immunoglobulin C1-set;
P01877	293	K	Ig alpha-2 chain C region	IGHA2	1	0.00081131	107.57	VAAEDWK(1)K	3	-1.7462	2	1.254	0.606	0.994	1.507	1.26157	0.402123	0.318749	nucleus	single organism signaling; regulation of leukocyte activation; immunoglobulin mediated immune response; regulation of biological quality; localization of cell; cell surface receptor signaling pathway; defense response to other organism; regulation of respiratory burst; single-organism process; regulation of lymphocyte activation; multicellular organismal homeostasis; response to biotic stimulus; …	membrane; extracellular space; extracellular region part; external side of plasma membrane; cell periphery; immunoglobulin complex, circulating; vesicle; macromolecular complex; cell; IgA immunoglobulin complex, circulating; extracellular exosome; dimeric IgA immunoglobulin complex; cell part; membrane part; extracellular vesicle; membrane-bounded organelle; side of membrane; immunoglobulin compl…	protein binding; antigen binding; binding;				IPR007110; IPR013783; IPR013151; IPR003597;	Immunoglobulin-like domain; Immunoglobulin-like fold; Immunoglobulin; Immunoglobulin C1-set;
P01877	262	K	Ig alpha-2 chain C region	IGHA2	1	0.0247497	42.083	EK(1)YLTWASR	2	0.41085	1			0.994	1.507				nucleus	single organism signaling; regulation of leukocyte activation; immunoglobulin mediated immune response; regulation of biological quality; localization of cell; cell surface receptor signaling pathway; defense response to other organism; regulation of respiratory burst; single-organism process; regulation of lymphocyte activation; multicellular organismal homeostasis; response to biotic stimulus; …	membrane; extracellular space; extracellular region part; external side of plasma membrane; cell periphery; immunoglobulin complex, circulating; vesicle; macromolecular complex; cell; IgA immunoglobulin complex, circulating; extracellular exosome; dimeric IgA immunoglobulin complex; cell part; membrane part; extracellular vesicle; membrane-bounded organelle; side of membrane; immunoglobulin compl…	protein binding; antigen binding; binding;				IPR007110; IPR013783; IPR013151; IPR003597;	Immunoglobulin-like domain; Immunoglobulin-like fold; Immunoglobulin; Immunoglobulin C1-set;
P02042	60	K	Hemoglobin subunit delta	HBD	1	1.57067e-16	126.84	FFESFGDLSSPDAVMGNPK(1)VK	4	0.54441	5	0.268	1.053	0.291	2.75	0.920962	0.382909	0.415771	cytoplasm	oxygen transport; single-multicellular organism process; blood coagulation; regulation of biological quality; gas transport; regulation of body fluid levels; response to stress; single-organism process; response to stimulus; multicellular organismal process; hemostasis; establishment of localization; transport; response to wounding; single-organism localization; wound healing; coagulation; locali…	blood microparticle; extracellular region part; extracellular space; cell part; intracellular; hemoglobin complex; cytoplasm; macromolecular complex; cytosolic part; intracellular part; protein complex; cell; cytosol; extracellular region; cytoplasmic part;	organic cyclic compound binding; heterocyclic compound binding; heme binding; iron ion binding; transition metal ion binding; oxygen binding; binding; ion binding; substrate-specific transporter activity; metal ion binding; cation binding; protein binding; oxygen transporter activity; tetrapyrrole binding; transporter activity;	K16151			IPR009050; IPR000971; IPR012292;	Globin-like; Globin; Globin/Protoglobin;
P02042	18	K	Hemoglobin subunit delta	HBD	1	2.01727e-14	112.85	TAVNALWGK(1)VNVDAVGGEALGR	3	0.3105	1	1.103	1.088	0.291	2.75	3.79038	0.395636	0.104379	cytoplasm	oxygen transport; single-multicellular organism process; blood coagulation; regulation of biological quality; gas transport; regulation of body fluid levels; response to stress; single-organism process; response to stimulus; multicellular organismal process; hemostasis; establishment of localization; transport; response to wounding; single-organism localization; wound healing; coagulation; locali…	blood microparticle; extracellular region part; extracellular space; cell part; intracellular; hemoglobin complex; cytoplasm; macromolecular complex; cytosolic part; intracellular part; protein complex; cell; cytosol; extracellular region; cytoplasmic part;	organic cyclic compound binding; heterocyclic compound binding; heme binding; iron ion binding; transition metal ion binding; oxygen binding; binding; ion binding; substrate-specific transporter activity; metal ion binding; cation binding; protein binding; oxygen transporter activity; tetrapyrrole binding; transporter activity;	K16151			IPR009050; IPR000971; IPR012292;	Globin-like; Globin; Globin/Protoglobin;
P02042	96	K	Hemoglobin subunit delta	HBD	1	1.86973e-08	90.475	GTFSQLSELHCDK(1)LHVDPENFR	4	0.53919	1	0.766	0.809	0.291	2.75	2.6323	0.294182	0.111758	cytoplasm	oxygen transport; single-multicellular organism process; blood coagulation; regulation of biological quality; gas transport; regulation of body fluid levels; response to stress; single-organism process; response to stimulus; multicellular organismal process; hemostasis; establishment of localization; transport; response to wounding; single-organism localization; wound healing; coagulation; locali…	blood microparticle; extracellular region part; extracellular space; cell part; intracellular; hemoglobin complex; cytoplasm; macromolecular complex; cytosolic part; intracellular part; protein complex; cell; cytosol; extracellular region; cytoplasmic part;	organic cyclic compound binding; heterocyclic compound binding; heme binding; iron ion binding; transition metal ion binding; oxygen binding; binding; ion binding; substrate-specific transporter activity; metal ion binding; cation binding; protein binding; oxygen transporter activity; tetrapyrrole binding; transporter activity;	K16151			IPR009050; IPR000971; IPR012292;	Globin-like; Globin; Globin/Protoglobin;
P02042	121	K	Hemoglobin subunit delta	HBD	1	8.62767e-06	88.561	NFGK(1)EFTPQMQAAYQK	3	0.22419	2	0.506	1.646	0.291	2.75	1.73883	0.598545	0.344223	cytoplasm	oxygen transport; single-multicellular organism process; blood coagulation; regulation of biological quality; gas transport; regulation of body fluid levels; response to stress; single-organism process; response to stimulus; multicellular organismal process; hemostasis; establishment of localization; transport; response to wounding; single-organism localization; wound healing; coagulation; locali…	blood microparticle; extracellular region part; extracellular space; cell part; intracellular; hemoglobin complex; cytoplasm; macromolecular complex; cytosolic part; intracellular part; protein complex; cell; cytosol; extracellular region; cytoplasmic part;	organic cyclic compound binding; heterocyclic compound binding; heme binding; iron ion binding; transition metal ion binding; oxygen binding; binding; ion binding; substrate-specific transporter activity; metal ion binding; cation binding; protein binding; oxygen transporter activity; tetrapyrrole binding; transporter activity;	K16151			IPR009050; IPR000971; IPR012292;	Globin-like; Globin; Globin/Protoglobin;
P02545	260	K	Prelamin-A/C	LMNA	1	0.000602115	72.29	AQHEDQVEQYK(1)K	3	0.16897	1	1.33	0.914	1.191	1.063	1.11671	0.859831	0.769969	nucleus	single organism signaling; regulation of cell death; regulation of cell aging; negative regulation of release of cytochrome c from mitochondria; positive regulation of biosynthetic process; nuclear transport; regulation of mitochondrion organization; protein transport; negative regulation of cell proliferation; heart development; response to topologically incorrect protein; regulation of localiza…	membrane; extracellular region part; organelle membrane; cytoplasm; supramolecular fiber; intracellular part; supramolecular complex; nuclear body; cell; organelle part; non-membrane-bounded organelle; cytoskeleton; nuclear lamina; membrane-enclosed lumen; nucleoplasm; nuclear membrane; intracellular organelle lumen; nuclear speck; cell part; intracellular; perinuclear region of cytoplasm; membra…	protein binding; identical protein binding; structural molecule activity; binding;	K12641	LMNA; lamin A/C	hsa05414 Dilated cardiomyopathy - Homo sapiens (human); hsa04210 Apoptosis - Homo sapiens (human); hsa05412 Arrhythmogenic right ventricular cardiomyopathy (ARVC) - Homo sapiens (human); hsa05410 Hypertrophic cardiomyopathy (HCM) - Homo sapiens (human);	IPR001322;	Lamin Tail Domain;
P02549	1897	K	"Spectrin alpha chain, erythrocytic 1"	SPTA1	1	3.33443e-07	101.3	VLQEESQNK(1)EISSK	3	0.33438	1			0.473	1.909				cytoplasm	single organism signaling; regulation of leukocyte activation; regulation of biological quality; regulation of mononuclear cell proliferation; cellular component morphogenesis; regulation of actin filament length; cellular metabolic process; response to external stimulus; metabolic process; actin cytoskeleton organization; positive regulation of mononuclear cell proliferation; regulation of cell …	membrane; cell cortex; cell periphery; cytoplasm; cytoplasmic region; cortical cytoskeleton; intrinsic component of membrane; cortical actin cytoskeleton; intracellular part; cell; cytoplasmic side of plasma membrane; cytoplasmic side of membrane; organelle part; non-membrane-bounded organelle; cytoskeleton; membrane part; intracellular; cell part; neuron projection; spectrin; neuron part; intrin…	actin filament binding; protein heterodimerization activity; guanyl-nucleotide exchange factor activity; ion binding; protein dimerization activity; macromolecular complex binding; protein binding; molecular function regulator; cytoskeletal protein binding; structural constituent of cytoskeleton; binding; actin binding; cation binding; metal ion binding; Ras guanyl-nucleotide exchange factor acti…	K06114	SPTA; spectrin alpha	hsa04210 Apoptosis - Homo sapiens (human);	IPR013315; IPR014837; IPR001452; IPR002048; IPR011992;	Spectrin alpha chain, SH3 domain; EF-hand, Ca insensitive; SH3 domain; EF-hand domain; EF-hand domain pair;
P02549	2147	K	"Spectrin alpha chain, erythrocytic 1"	SPTA1	1	0.0343785	49.448	EQELQK(1)EEAR	2	-0.48405	1	0.644	0.744	0.473	1.909	1.36152	0.389733	0.286248	cytoplasm	single organism signaling; regulation of leukocyte activation; regulation of biological quality; regulation of mononuclear cell proliferation; cellular component morphogenesis; regulation of actin filament length; cellular metabolic process; response to external stimulus; metabolic process; actin cytoskeleton organization; positive regulation of mononuclear cell proliferation; regulation of cell …	membrane; cell cortex; cell periphery; cytoplasm; cytoplasmic region; cortical cytoskeleton; intrinsic component of membrane; cortical actin cytoskeleton; intracellular part; cell; cytoplasmic side of plasma membrane; cytoplasmic side of membrane; organelle part; non-membrane-bounded organelle; cytoskeleton; membrane part; intracellular; cell part; neuron projection; spectrin; neuron part; intrin…	actin filament binding; protein heterodimerization activity; guanyl-nucleotide exchange factor activity; ion binding; protein dimerization activity; macromolecular complex binding; protein binding; molecular function regulator; cytoskeletal protein binding; structural constituent of cytoskeleton; binding; actin binding; cation binding; metal ion binding; Ras guanyl-nucleotide exchange factor acti…	K06114	SPTA; spectrin alpha	hsa04210 Apoptosis - Homo sapiens (human);	IPR013315; IPR014837; IPR001452; IPR002048; IPR011992;	Spectrin alpha chain, SH3 domain; EF-hand, Ca insensitive; SH3 domain; EF-hand domain; EF-hand domain pair;
P02549	2294	K	"Spectrin alpha chain, erythrocytic 1"	SPTA1	1	0.0063644	67.032	LTHK(1)EFR	3	0.60893	1	0.739	1.022	0.473	1.909	1.56237	0.535359	0.342659	cytoplasm	single organism signaling; regulation of leukocyte activation; regulation of biological quality; regulation of mononuclear cell proliferation; cellular component morphogenesis; regulation of actin filament length; cellular metabolic process; response to external stimulus; metabolic process; actin cytoskeleton organization; positive regulation of mononuclear cell proliferation; regulation of cell …	membrane; cell cortex; cell periphery; cytoplasm; cytoplasmic region; cortical cytoskeleton; intrinsic component of membrane; cortical actin cytoskeleton; intracellular part; cell; cytoplasmic side of plasma membrane; cytoplasmic side of membrane; organelle part; non-membrane-bounded organelle; cytoskeleton; membrane part; intracellular; cell part; neuron projection; spectrin; neuron part; intrin…	actin filament binding; protein heterodimerization activity; guanyl-nucleotide exchange factor activity; ion binding; protein dimerization activity; macromolecular complex binding; protein binding; molecular function regulator; cytoskeletal protein binding; structural constituent of cytoskeleton; binding; actin binding; cation binding; metal ion binding; Ras guanyl-nucleotide exchange factor acti…	K06114	SPTA; spectrin alpha	hsa04210 Apoptosis - Homo sapiens (human);	IPR013315; IPR014837; IPR001452; IPR002048; IPR011992;	Spectrin alpha chain, SH3 domain; EF-hand, Ca insensitive; SH3 domain; EF-hand domain; EF-hand domain pair;
P02549	1647	K	"Spectrin alpha chain, erythrocytic 1"	SPTA1	1	1.11314e-06	94.363	DLASAGNLLK(1)K	3	-0.063138	1	0.977	0.863	0.473	1.909	2.06554	0.452069	0.218863	cytoplasm	single organism signaling; regulation of leukocyte activation; regulation of biological quality; regulation of mononuclear cell proliferation; cellular component morphogenesis; regulation of actin filament length; cellular metabolic process; response to external stimulus; metabolic process; actin cytoskeleton organization; positive regulation of mononuclear cell proliferation; regulation of cell …	membrane; cell cortex; cell periphery; cytoplasm; cytoplasmic region; cortical cytoskeleton; intrinsic component of membrane; cortical actin cytoskeleton; intracellular part; cell; cytoplasmic side of plasma membrane; cytoplasmic side of membrane; organelle part; non-membrane-bounded organelle; cytoskeleton; membrane part; intracellular; cell part; neuron projection; spectrin; neuron part; intrin…	actin filament binding; protein heterodimerization activity; guanyl-nucleotide exchange factor activity; ion binding; protein dimerization activity; macromolecular complex binding; protein binding; molecular function regulator; cytoskeletal protein binding; structural constituent of cytoskeleton; binding; actin binding; cation binding; metal ion binding; Ras guanyl-nucleotide exchange factor acti…	K06114	SPTA; spectrin alpha	hsa04210 Apoptosis - Homo sapiens (human);	IPR013315; IPR014837; IPR001452; IPR002048; IPR011992;	Spectrin alpha chain, SH3 domain; EF-hand, Ca insensitive; SH3 domain; EF-hand domain; EF-hand domain pair;
P02647	112	K	Apolipoprotein A-I	APOA1	1	6.62472e-07	103.76	QEMSK(1)DLEEVK	2	1.1294	2	1.4	0.774	1.151	0.764	1.21633	1.01309	0.832904	extracellular	cellular component biogenesis; single organism signaling; tissue migration; gland development; regulation of sterol transport; alcohol metabolic process; positive regulation of biosynthetic process; negative regulation of immune effector process; cellular lipid metabolic process; triglyceride homeostasis; negative regulation of interleukin-1 secretion; regulation of defense response; cellular met…	secretory granule lumen; membrane; endoplasmic reticulum; extracellular region part; extracellular space; cytoplasmic vesicle; cell periphery; cytoplasm; vesicle; plasma lipoprotein particle; cytoplasmic vesicle part; triglyceride-rich plasma lipoprotein particle; macromolecular complex; intracellular part; cell; very-low-density lipoprotein particle; organelle part; early endosome; discoidal hig…	sterol binding; ammonium ion binding; receptor binding; apolipoprotein A-I receptor binding; lipid transporter activity; substrate-specific transporter activity; protein binding; enzyme inhibitor activity; molecular function regulator; steroid binding; organic cyclic compound binding; phosphatidylcholine binding; quaternary ammonium group binding; identical protein binding; peptide binding; high-…	K08757	APOA1; apolipoprotein A-I	hsa04975 Fat digestion and absorption - Homo sapiens (human); hsa03320 PPAR signaling pathway - Homo sapiens (human); hsa04977 Vitamin digestion and absorption - Homo sapiens (human); hsa05143 African trypanosomiasis - Homo sapiens (human);
P02647	131	K	Apolipoprotein A-I	APOA1	1	2.90593e-06	100.04	K(1)WQEEMELYR	2	-2.7616	1	1.553	0.718	1.151	0.764	1.34926	0.939791	0.696522	extracellular	cellular component biogenesis; single organism signaling; tissue migration; gland development; regulation of sterol transport; alcohol metabolic process; positive regulation of biosynthetic process; negative regulation of immune effector process; cellular lipid metabolic process; triglyceride homeostasis; negative regulation of interleukin-1 secretion; regulation of defense response; cellular met…	secretory granule lumen; membrane; endoplasmic reticulum; extracellular region part; extracellular space; cytoplasmic vesicle; cell periphery; cytoplasm; vesicle; plasma lipoprotein particle; cytoplasmic vesicle part; triglyceride-rich plasma lipoprotein particle; macromolecular complex; intracellular part; cell; very-low-density lipoprotein particle; organelle part; early endosome; discoidal hig…	sterol binding; ammonium ion binding; receptor binding; apolipoprotein A-I receptor binding; lipid transporter activity; substrate-specific transporter activity; protein binding; enzyme inhibitor activity; molecular function regulator; steroid binding; organic cyclic compound binding; phosphatidylcholine binding; quaternary ammonium group binding; identical protein binding; peptide binding; high-…	K08757	APOA1; apolipoprotein A-I	hsa04975 Fat digestion and absorption - Homo sapiens (human); hsa03320 PPAR signaling pathway - Homo sapiens (human); hsa04977 Vitamin digestion and absorption - Homo sapiens (human); hsa05143 African trypanosomiasis - Homo sapiens (human);
P02647	130	K	Apolipoprotein A-I	APOA1	1	0.0051847	58.172	VQPYLDDFQK(1)K	3	0.17206	1			1.151	0.764				extracellular	cellular component biogenesis; single organism signaling; tissue migration; gland development; regulation of sterol transport; alcohol metabolic process; positive regulation of biosynthetic process; negative regulation of immune effector process; cellular lipid metabolic process; triglyceride homeostasis; negative regulation of interleukin-1 secretion; regulation of defense response; cellular met…	secretory granule lumen; membrane; endoplasmic reticulum; extracellular region part; extracellular space; cytoplasmic vesicle; cell periphery; cytoplasm; vesicle; plasma lipoprotein particle; cytoplasmic vesicle part; triglyceride-rich plasma lipoprotein particle; macromolecular complex; intracellular part; cell; very-low-density lipoprotein particle; organelle part; early endosome; discoidal hig…	sterol binding; ammonium ion binding; receptor binding; apolipoprotein A-I receptor binding; lipid transporter activity; substrate-specific transporter activity; protein binding; enzyme inhibitor activity; molecular function regulator; steroid binding; organic cyclic compound binding; phosphatidylcholine binding; quaternary ammonium group binding; identical protein binding; peptide binding; high-…	K08757	APOA1; apolipoprotein A-I	hsa04975 Fat digestion and absorption - Homo sapiens (human); hsa03320 PPAR signaling pathway - Homo sapiens (human); hsa04977 Vitamin digestion and absorption - Homo sapiens (human); hsa05143 African trypanosomiasis - Homo sapiens (human);
P02647	120	K	Apolipoprotein A-I	APOA1	1	0.000112772	83.204	AK(1)VQPYLDDFQK	2	-1.0607	2	1.599	0.648	1.151	0.764	1.38923	0.848168	0.610532	extracellular	cellular component biogenesis; single organism signaling; tissue migration; gland development; regulation of sterol transport; alcohol metabolic process; positive regulation of biosynthetic process; negative regulation of immune effector process; cellular lipid metabolic process; triglyceride homeostasis; negative regulation of interleukin-1 secretion; regulation of defense response; cellular met…	secretory granule lumen; membrane; endoplasmic reticulum; extracellular region part; extracellular space; cytoplasmic vesicle; cell periphery; cytoplasm; vesicle; plasma lipoprotein particle; cytoplasmic vesicle part; triglyceride-rich plasma lipoprotein particle; macromolecular complex; intracellular part; cell; very-low-density lipoprotein particle; organelle part; early endosome; discoidal hig…	sterol binding; ammonium ion binding; receptor binding; apolipoprotein A-I receptor binding; lipid transporter activity; substrate-specific transporter activity; protein binding; enzyme inhibitor activity; molecular function regulator; steroid binding; organic cyclic compound binding; phosphatidylcholine binding; quaternary ammonium group binding; identical protein binding; peptide binding; high-…	K08757	APOA1; apolipoprotein A-I	hsa04975 Fat digestion and absorption - Homo sapiens (human); hsa03320 PPAR signaling pathway - Homo sapiens (human); hsa04977 Vitamin digestion and absorption - Homo sapiens (human); hsa05143 African trypanosomiasis - Homo sapiens (human);
P02647	142	K	Apolipoprotein A-I	APOA1	1	0.0124603	77.732	QK(1)VEPLR	2	0.96934	1	1.696	0.759	1.151	0.764	1.4735	0.993455	0.674214	extracellular	cellular component biogenesis; single organism signaling; tissue migration; gland development; regulation of sterol transport; alcohol metabolic process; positive regulation of biosynthetic process; negative regulation of immune effector process; cellular lipid metabolic process; triglyceride homeostasis; negative regulation of interleukin-1 secretion; regulation of defense response; cellular met…	secretory granule lumen; membrane; endoplasmic reticulum; extracellular region part; extracellular space; cytoplasmic vesicle; cell periphery; cytoplasm; vesicle; plasma lipoprotein particle; cytoplasmic vesicle part; triglyceride-rich plasma lipoprotein particle; macromolecular complex; intracellular part; cell; very-low-density lipoprotein particle; organelle part; early endosome; discoidal hig…	sterol binding; ammonium ion binding; receptor binding; apolipoprotein A-I receptor binding; lipid transporter activity; substrate-specific transporter activity; protein binding; enzyme inhibitor activity; molecular function regulator; steroid binding; organic cyclic compound binding; phosphatidylcholine binding; quaternary ammonium group binding; identical protein binding; peptide binding; high-…	K08757	APOA1; apolipoprotein A-I	hsa04975 Fat digestion and absorption - Homo sapiens (human); hsa03320 PPAR signaling pathway - Homo sapiens (human); hsa04977 Vitamin digestion and absorption - Homo sapiens (human); hsa05143 African trypanosomiasis - Homo sapiens (human);
P02647	157	K	Apolipoprotein A-I	APOA1	1	0.00107932	70.056	QK(1)LHELQEK	3	0.97025	1	1.963	0.517	1.151	0.764	1.70547	0.676702	0.396782	extracellular	cellular component biogenesis; single organism signaling; tissue migration; gland development; regulation of sterol transport; alcohol metabolic process; positive regulation of biosynthetic process; negative regulation of immune effector process; cellular lipid metabolic process; triglyceride homeostasis; negative regulation of interleukin-1 secretion; regulation of defense response; cellular met…	secretory granule lumen; membrane; endoplasmic reticulum; extracellular region part; extracellular space; cytoplasmic vesicle; cell periphery; cytoplasm; vesicle; plasma lipoprotein particle; cytoplasmic vesicle part; triglyceride-rich plasma lipoprotein particle; macromolecular complex; intracellular part; cell; very-low-density lipoprotein particle; organelle part; early endosome; discoidal hig…	sterol binding; ammonium ion binding; receptor binding; apolipoprotein A-I receptor binding; lipid transporter activity; substrate-specific transporter activity; protein binding; enzyme inhibitor activity; molecular function regulator; steroid binding; organic cyclic compound binding; phosphatidylcholine binding; quaternary ammonium group binding; identical protein binding; peptide binding; high-…	K08757	APOA1; apolipoprotein A-I	hsa04975 Fat digestion and absorption - Homo sapiens (human); hsa03320 PPAR signaling pathway - Homo sapiens (human); hsa04977 Vitamin digestion and absorption - Homo sapiens (human); hsa05143 African trypanosomiasis - Homo sapiens (human);
P02652	53	K	Apolipoprotein A-II	APOA2	1	2.70378e-07	107.65	VK(1)SPELQAEAK	2	0.58276	1	0.757	0.516	1.218	0.675	0.621511	0.764444	1.22998	extracellular	cellular component biogenesis; regulation of sterol transport; alcohol metabolic process; positive regulation of biosynthetic process; negative regulation of immune effector process; cellular lipid metabolic process; cellular metabolic process; lipid biosynthetic process; neutral lipid catabolic process; metabolic process; macromolecular complex assembly; positive regulation of lipid catabolic pr…	endoplasmic reticulum; extracellular region part; extracellular space; cytoplasmic vesicle; cytoplasm; vesicle; plasma lipoprotein particle; triglyceride-rich plasma lipoprotein particle; macromolecular complex; intracellular part; cell; very-low-density lipoprotein particle; organelle part; early endosome; membrane-enclosed lumen; extracellular exosome; intracellular organelle lumen; protein-lip…	sterol binding; ammonium ion binding; receptor binding; protein dimerization activity; lipid transporter activity; substrate-specific transporter activity; protein binding; enzyme inhibitor activity; molecular function regulator; steroid binding; organic cyclic compound binding; phosphatidylcholine binding; quaternary ammonium group binding; identical protein binding; high-density lipoprotein par…	K08758	APOA2; apolipoprotein A-II	hsa03320 PPAR signaling pathway - Homo sapiens (human);
P02652	51	K	Apolipoprotein A-II	APOA2	1	0.00828236	82.279	DLMEK(1)VK	2	1.4975	1	0.885	0.697	1.218	0.675	0.726601	1.03259	1.42113	extracellular	cellular component biogenesis; regulation of sterol transport; alcohol metabolic process; positive regulation of biosynthetic process; negative regulation of immune effector process; cellular lipid metabolic process; cellular metabolic process; lipid biosynthetic process; neutral lipid catabolic process; metabolic process; macromolecular complex assembly; positive regulation of lipid catabolic pr…	endoplasmic reticulum; extracellular region part; extracellular space; cytoplasmic vesicle; cytoplasm; vesicle; plasma lipoprotein particle; triglyceride-rich plasma lipoprotein particle; macromolecular complex; intracellular part; cell; very-low-density lipoprotein particle; organelle part; early endosome; membrane-enclosed lumen; extracellular exosome; intracellular organelle lumen; protein-lip…	sterol binding; ammonium ion binding; receptor binding; protein dimerization activity; lipid transporter activity; substrate-specific transporter activity; protein binding; enzyme inhibitor activity; molecular function regulator; steroid binding; organic cyclic compound binding; phosphatidylcholine binding; quaternary ammonium group binding; identical protein binding; high-density lipoprotein par…	K08758	APOA2; apolipoprotein A-II	hsa03320 PPAR signaling pathway - Homo sapiens (human);
P02671	476	K	Fibrinogen alpha chain	FGA	1	1.45075e-05	90.412	TVIGPDGHK(1)EVTK	3	-2.2159	2	1.6	0.651	1.258	0.881	1.27186	0.738933	0.580986	extracellular	cellular component biogenesis; single organism signaling; regulation of cell death; blood coagulation, common pathway; defense response to other organism; positive regulation of peptide secretion; regulation of defense response; induction of bacterial agglutination; cellular metabolic process; response to biotic stimulus; fibrinolysis; metabolic process; macromolecular complex assembly; cell-matr…	secretory granule lumen; membrane; extracellular space; extracellular region part; cell cortex; external side of plasma membrane; cytoplasmic vesicle; cell periphery; vesicle; cytoplasm; cytoplasmic region; cytoplasmic vesicle part; macromolecular complex; intracellular part; cell; organelle part; membrane-enclosed lumen; extracellular exosome; vesicle lumen; intracellular organelle lumen; cell p…	protein binding, bridging; receptor binding; binding; ion binding; cation binding; metal ion binding; protein binding; binding, bridging; structural molecule activity;	K03903	FGA; fibrinogen alpha chain	hsa04611 Platelet activation - Homo sapiens (human); hsa04610 Complement and coagulation cascades - Homo sapiens (human);	IPR002181; IPR012290; IPR021996; IPR014716; IPR014715;	Fibrinogen, alpha/beta/gamma chain, C-terminal globular domain; Fibrinogen, alpha/beta/gamma chain, coiled coil domain; Fibrinogen alpha C domain; Fibrinogen, alpha/beta/gamma chain, C-terminal globular, subdomain 1; Fibrinogen, alpha/beta/gamma chain, C-terminal globular, subdomain 2;
P02671	437	K	Fibrinogen alpha chain	FGA	1	0.00334554	86.898	LVTSK(1)GDK	2	-0.56992	2	1.925	0.391	1.258	0.881	1.53021	0.443814	0.290035	extracellular	cellular component biogenesis; single organism signaling; regulation of cell death; blood coagulation, common pathway; defense response to other organism; positive regulation of peptide secretion; regulation of defense response; induction of bacterial agglutination; cellular metabolic process; response to biotic stimulus; fibrinolysis; metabolic process; macromolecular complex assembly; cell-matr…	secretory granule lumen; membrane; extracellular space; extracellular region part; cell cortex; external side of plasma membrane; cytoplasmic vesicle; cell periphery; vesicle; cytoplasm; cytoplasmic region; cytoplasmic vesicle part; macromolecular complex; intracellular part; cell; organelle part; membrane-enclosed lumen; extracellular exosome; vesicle lumen; intracellular organelle lumen; cell p…	protein binding, bridging; receptor binding; binding; ion binding; cation binding; metal ion binding; protein binding; binding, bridging; structural molecule activity;	K03903	FGA; fibrinogen alpha chain	hsa04611 Platelet activation - Homo sapiens (human); hsa04610 Complement and coagulation cascades - Homo sapiens (human);	IPR002181; IPR012290; IPR021996; IPR014716; IPR014715;	Fibrinogen, alpha/beta/gamma chain, C-terminal globular domain; Fibrinogen, alpha/beta/gamma chain, coiled coil domain; Fibrinogen alpha C domain; Fibrinogen, alpha/beta/gamma chain, C-terminal globular, subdomain 1; Fibrinogen, alpha/beta/gamma chain, C-terminal globular, subdomain 2;
P02671	210	K	Fibrinogen alpha chain	FGA	1	3.8641e-16	134.76	QLEQVIAK(1)DLLPSR	2	-0.33449	3	1.343	0.513	1.258	0.881	1.06757	0.582293	0.545439	extracellular	cellular component biogenesis; single organism signaling; regulation of cell death; blood coagulation, common pathway; defense response to other organism; positive regulation of peptide secretion; regulation of defense response; induction of bacterial agglutination; cellular metabolic process; response to biotic stimulus; fibrinolysis; metabolic process; macromolecular complex assembly; cell-matr…	secretory granule lumen; membrane; extracellular space; extracellular region part; cell cortex; external side of plasma membrane; cytoplasmic vesicle; cell periphery; vesicle; cytoplasm; cytoplasmic region; cytoplasmic vesicle part; macromolecular complex; intracellular part; cell; organelle part; membrane-enclosed lumen; extracellular exosome; vesicle lumen; intracellular organelle lumen; cell p…	protein binding, bridging; receptor binding; binding; ion binding; cation binding; metal ion binding; protein binding; binding, bridging; structural molecule activity;	K03903	FGA; fibrinogen alpha chain	hsa04611 Platelet activation - Homo sapiens (human); hsa04610 Complement and coagulation cascades - Homo sapiens (human);	IPR002181; IPR012290; IPR021996; IPR014716; IPR014715;	Fibrinogen, alpha/beta/gamma chain, C-terminal globular domain; Fibrinogen, alpha/beta/gamma chain, coiled coil domain; Fibrinogen alpha C domain; Fibrinogen, alpha/beta/gamma chain, C-terminal globular, subdomain 1; Fibrinogen, alpha/beta/gamma chain, C-terminal globular, subdomain 2;
P02671	71	K	Fibrinogen alpha chain	FGA	1	7.52485e-18	141.86	MK(1)GLIDEVNQDFTNR	2	0.98838	3	1.62	0.571	1.258	0.881	1.28776	0.648127	0.503299	extracellular	cellular component biogenesis; single organism signaling; regulation of cell death; blood coagulation, common pathway; defense response to other organism; positive regulation of peptide secretion; regulation of defense response; induction of bacterial agglutination; cellular metabolic process; response to biotic stimulus; fibrinolysis; metabolic process; macromolecular complex assembly; cell-matr…	secretory granule lumen; membrane; extracellular space; extracellular region part; cell cortex; external side of plasma membrane; cytoplasmic vesicle; cell periphery; vesicle; cytoplasm; cytoplasmic region; cytoplasmic vesicle part; macromolecular complex; intracellular part; cell; organelle part; membrane-enclosed lumen; extracellular exosome; vesicle lumen; intracellular organelle lumen; cell p…	protein binding, bridging; receptor binding; binding; ion binding; cation binding; metal ion binding; protein binding; binding, bridging; structural molecule activity;	K03903	FGA; fibrinogen alpha chain	hsa04611 Platelet activation - Homo sapiens (human); hsa04610 Complement and coagulation cascades - Homo sapiens (human);	IPR002181; IPR012290; IPR021996; IPR014716; IPR014715;	Fibrinogen, alpha/beta/gamma chain, C-terminal globular domain; Fibrinogen, alpha/beta/gamma chain, coiled coil domain; Fibrinogen alpha C domain; Fibrinogen, alpha/beta/gamma chain, C-terminal globular, subdomain 1; Fibrinogen, alpha/beta/gamma chain, C-terminal globular, subdomain 2;
P02671	97	K	Fibrinogen alpha chain	FGA	1	8.67938e-05	77.062	NSLFEYQK(1)NNK	3	-0.92551	1	1.116	0.873	1.258	0.881	0.887122	0.990919	1.117	extracellular	cellular component biogenesis; single organism signaling; regulation of cell death; blood coagulation, common pathway; defense response to other organism; positive regulation of peptide secretion; regulation of defense response; induction of bacterial agglutination; cellular metabolic process; response to biotic stimulus; fibrinolysis; metabolic process; macromolecular complex assembly; cell-matr…	secretory granule lumen; membrane; extracellular space; extracellular region part; cell cortex; external side of plasma membrane; cytoplasmic vesicle; cell periphery; vesicle; cytoplasm; cytoplasmic region; cytoplasmic vesicle part; macromolecular complex; intracellular part; cell; organelle part; membrane-enclosed lumen; extracellular exosome; vesicle lumen; intracellular organelle lumen; cell p…	protein binding, bridging; receptor binding; binding; ion binding; cation binding; metal ion binding; protein binding; binding, bridging; structural molecule activity;	K03903	FGA; fibrinogen alpha chain	hsa04611 Platelet activation - Homo sapiens (human); hsa04610 Complement and coagulation cascades - Homo sapiens (human);	IPR002181; IPR012290; IPR021996; IPR014716; IPR014715;	Fibrinogen, alpha/beta/gamma chain, C-terminal globular domain; Fibrinogen, alpha/beta/gamma chain, coiled coil domain; Fibrinogen alpha C domain; Fibrinogen, alpha/beta/gamma chain, C-terminal globular, subdomain 1; Fibrinogen, alpha/beta/gamma chain, C-terminal globular, subdomain 2;
P02671	249	K	Fibrinogen alpha chain	FGA	1	0.000239715	71.912	VPPEWK(1)ALTDMPQMR	2	-0.089755	2	1.337	0.458	1.258	0.881	1.0628	0.519864	0.489146	extracellular	cellular component biogenesis; single organism signaling; regulation of cell death; blood coagulation, common pathway; defense response to other organism; positive regulation of peptide secretion; regulation of defense response; induction of bacterial agglutination; cellular metabolic process; response to biotic stimulus; fibrinolysis; metabolic process; macromolecular complex assembly; cell-matr…	secretory granule lumen; membrane; extracellular space; extracellular region part; cell cortex; external side of plasma membrane; cytoplasmic vesicle; cell periphery; vesicle; cytoplasm; cytoplasmic region; cytoplasmic vesicle part; macromolecular complex; intracellular part; cell; organelle part; membrane-enclosed lumen; extracellular exosome; vesicle lumen; intracellular organelle lumen; cell p…	protein binding, bridging; receptor binding; binding; ion binding; cation binding; metal ion binding; protein binding; binding, bridging; structural molecule activity;	K03903	FGA; fibrinogen alpha chain	hsa04611 Platelet activation - Homo sapiens (human); hsa04610 Complement and coagulation cascades - Homo sapiens (human);	IPR002181; IPR012290; IPR021996; IPR014716; IPR014715;	Fibrinogen, alpha/beta/gamma chain, C-terminal globular domain; Fibrinogen, alpha/beta/gamma chain, coiled coil domain; Fibrinogen alpha C domain; Fibrinogen, alpha/beta/gamma chain, C-terminal globular, subdomain 1; Fibrinogen, alpha/beta/gamma chain, C-terminal globular, subdomain 2;
P02671	167	K	Fibrinogen alpha chain	FGA	1	0.000460619	113.71	AQLVDMK(1)R	3	0.24149	3	1.448	0.665	1.258	0.881	1.15103	0.754824	0.655779	extracellular	cellular component biogenesis; single organism signaling; regulation of cell death; blood coagulation, common pathway; defense response to other organism; positive regulation of peptide secretion; regulation of defense response; induction of bacterial agglutination; cellular metabolic process; response to biotic stimulus; fibrinolysis; metabolic process; macromolecular complex assembly; cell-matr…	secretory granule lumen; membrane; extracellular space; extracellular region part; cell cortex; external side of plasma membrane; cytoplasmic vesicle; cell periphery; vesicle; cytoplasm; cytoplasmic region; cytoplasmic vesicle part; macromolecular complex; intracellular part; cell; organelle part; membrane-enclosed lumen; extracellular exosome; vesicle lumen; intracellular organelle lumen; cell p…	protein binding, bridging; receptor binding; binding; ion binding; cation binding; metal ion binding; protein binding; binding, bridging; structural molecule activity;	K03903	FGA; fibrinogen alpha chain	hsa04611 Platelet activation - Homo sapiens (human); hsa04610 Complement and coagulation cascades - Homo sapiens (human);	IPR002181; IPR012290; IPR021996; IPR014716; IPR014715;	Fibrinogen, alpha/beta/gamma chain, C-terminal globular domain; Fibrinogen, alpha/beta/gamma chain, coiled coil domain; Fibrinogen alpha C domain; Fibrinogen, alpha/beta/gamma chain, C-terminal globular, subdomain 1; Fibrinogen, alpha/beta/gamma chain, C-terminal globular, subdomain 2;
P02671	243	K	Fibrinogen alpha chain	FGA	1	0.0033404	54.343	SQLQK(1)VPPEWK	3	0.3076	1	1.199	0.809	1.258	0.881	0.9531	0.918275	0.963461	extracellular	cellular component biogenesis; single organism signaling; regulation of cell death; blood coagulation, common pathway; defense response to other organism; positive regulation of peptide secretion; regulation of defense response; induction of bacterial agglutination; cellular metabolic process; response to biotic stimulus; fibrinolysis; metabolic process; macromolecular complex assembly; cell-matr…	secretory granule lumen; membrane; extracellular space; extracellular region part; cell cortex; external side of plasma membrane; cytoplasmic vesicle; cell periphery; vesicle; cytoplasm; cytoplasmic region; cytoplasmic vesicle part; macromolecular complex; intracellular part; cell; organelle part; membrane-enclosed lumen; extracellular exosome; vesicle lumen; intracellular organelle lumen; cell p…	protein binding, bridging; receptor binding; binding; ion binding; cation binding; metal ion binding; protein binding; binding, bridging; structural molecule activity;	K03903	FGA; fibrinogen alpha chain	hsa04611 Platelet activation - Homo sapiens (human); hsa04610 Complement and coagulation cascades - Homo sapiens (human);	IPR002181; IPR012290; IPR021996; IPR014716; IPR014715;	Fibrinogen, alpha/beta/gamma chain, C-terminal globular domain; Fibrinogen, alpha/beta/gamma chain, coiled coil domain; Fibrinogen alpha C domain; Fibrinogen, alpha/beta/gamma chain, C-terminal globular, subdomain 1; Fibrinogen, alpha/beta/gamma chain, C-terminal globular, subdomain 2;
P02671	448	K	Fibrinogen alpha chain	FGA	1	7.77223e-10	117.2	EK(1)VTSGSTTTTR	2	0.39264	1	2.547	0.062	1.258	0.881	2.02464	0.0703746	0.034759	extracellular	cellular component biogenesis; single organism signaling; regulation of cell death; blood coagulation, common pathway; defense response to other organism; positive regulation of peptide secretion; regulation of defense response; induction of bacterial agglutination; cellular metabolic process; response to biotic stimulus; fibrinolysis; metabolic process; macromolecular complex assembly; cell-matr…	secretory granule lumen; membrane; extracellular space; extracellular region part; cell cortex; external side of plasma membrane; cytoplasmic vesicle; cell periphery; vesicle; cytoplasm; cytoplasmic region; cytoplasmic vesicle part; macromolecular complex; intracellular part; cell; organelle part; membrane-enclosed lumen; extracellular exosome; vesicle lumen; intracellular organelle lumen; cell p…	protein binding, bridging; receptor binding; binding; ion binding; cation binding; metal ion binding; protein binding; binding, bridging; structural molecule activity;	K03903	FGA; fibrinogen alpha chain	hsa04611 Platelet activation - Homo sapiens (human); hsa04610 Complement and coagulation cascades - Homo sapiens (human);	IPR002181; IPR012290; IPR021996; IPR014716; IPR014715;	Fibrinogen, alpha/beta/gamma chain, C-terminal globular domain; Fibrinogen, alpha/beta/gamma chain, coiled coil domain; Fibrinogen alpha C domain; Fibrinogen, alpha/beta/gamma chain, C-terminal globular, subdomain 1; Fibrinogen, alpha/beta/gamma chain, C-terminal globular, subdomain 2;
P02671	467	K	Fibrinogen alpha chain	FGA	1	3.6141e-07	101.32	TVTK(1)TVIGPDGHK	3	0.72498	1	1.421	0.532	1.258	0.881	1.12957	0.603859	0.534592	extracellular	cellular component biogenesis; single organism signaling; regulation of cell death; blood coagulation, common pathway; defense response to other organism; positive regulation of peptide secretion; regulation of defense response; induction of bacterial agglutination; cellular metabolic process; response to biotic stimulus; fibrinolysis; metabolic process; macromolecular complex assembly; cell-matr…	secretory granule lumen; membrane; extracellular space; extracellular region part; cell cortex; external side of plasma membrane; cytoplasmic vesicle; cell periphery; vesicle; cytoplasm; cytoplasmic region; cytoplasmic vesicle part; macromolecular complex; intracellular part; cell; organelle part; membrane-enclosed lumen; extracellular exosome; vesicle lumen; intracellular organelle lumen; cell p…	protein binding, bridging; receptor binding; binding; ion binding; cation binding; metal ion binding; protein binding; binding, bridging; structural molecule activity;	K03903	FGA; fibrinogen alpha chain	hsa04611 Platelet activation - Homo sapiens (human); hsa04610 Complement and coagulation cascades - Homo sapiens (human);	IPR002181; IPR012290; IPR021996; IPR014716; IPR014715;	Fibrinogen, alpha/beta/gamma chain, C-terminal globular domain; Fibrinogen, alpha/beta/gamma chain, coiled coil domain; Fibrinogen alpha C domain; Fibrinogen, alpha/beta/gamma chain, C-terminal globular, subdomain 1; Fibrinogen, alpha/beta/gamma chain, C-terminal globular, subdomain 2;
P02671	432	K	Fibrinogen alpha chain	FGA	1	1.44359e-07	103.91	EYHTEK(1)LVTSK	3	1.4021	1	1.563	0.777	1.258	0.881	1.24245	0.881952	0.70985	extracellular	cellular component biogenesis; single organism signaling; regulation of cell death; blood coagulation, common pathway; defense response to other organism; positive regulation of peptide secretion; regulation of defense response; induction of bacterial agglutination; cellular metabolic process; response to biotic stimulus; fibrinolysis; metabolic process; macromolecular complex assembly; cell-matr…	secretory granule lumen; membrane; extracellular space; extracellular region part; cell cortex; external side of plasma membrane; cytoplasmic vesicle; cell periphery; vesicle; cytoplasm; cytoplasmic region; cytoplasmic vesicle part; macromolecular complex; intracellular part; cell; organelle part; membrane-enclosed lumen; extracellular exosome; vesicle lumen; intracellular organelle lumen; cell p…	protein binding, bridging; receptor binding; binding; ion binding; cation binding; metal ion binding; protein binding; binding, bridging; structural molecule activity;	K03903	FGA; fibrinogen alpha chain	hsa04611 Platelet activation - Homo sapiens (human); hsa04610 Complement and coagulation cascades - Homo sapiens (human);	IPR002181; IPR012290; IPR021996; IPR014716; IPR014715;	Fibrinogen, alpha/beta/gamma chain, C-terminal globular domain; Fibrinogen, alpha/beta/gamma chain, coiled coil domain; Fibrinogen alpha C domain; Fibrinogen, alpha/beta/gamma chain, C-terminal globular, subdomain 1; Fibrinogen, alpha/beta/gamma chain, C-terminal globular, subdomain 2;
P02671	89	K	Fibrinogen alpha chain	FGA	1	4.7027e-07	116.03	LK(1)NSLFEYQK	2	-1.5422	2	1.756	0.379	1.258	0.881	1.39587	0.430193	0.308191	extracellular	cellular component biogenesis; single organism signaling; regulation of cell death; blood coagulation, common pathway; defense response to other organism; positive regulation of peptide secretion; regulation of defense response; induction of bacterial agglutination; cellular metabolic process; response to biotic stimulus; fibrinolysis; metabolic process; macromolecular complex assembly; cell-matr…	secretory granule lumen; membrane; extracellular space; extracellular region part; cell cortex; external side of plasma membrane; cytoplasmic vesicle; cell periphery; vesicle; cytoplasm; cytoplasmic region; cytoplasmic vesicle part; macromolecular complex; intracellular part; cell; organelle part; membrane-enclosed lumen; extracellular exosome; vesicle lumen; intracellular organelle lumen; cell p…	protein binding, bridging; receptor binding; binding; ion binding; cation binding; metal ion binding; protein binding; binding, bridging; structural molecule activity;	K03903	FGA; fibrinogen alpha chain	hsa04611 Platelet activation - Homo sapiens (human); hsa04610 Complement and coagulation cascades - Homo sapiens (human);	IPR002181; IPR012290; IPR021996; IPR014716; IPR014715;	Fibrinogen, alpha/beta/gamma chain, C-terminal globular domain; Fibrinogen, alpha/beta/gamma chain, coiled coil domain; Fibrinogen alpha C domain; Fibrinogen, alpha/beta/gamma chain, C-terminal globular, subdomain 1; Fibrinogen, alpha/beta/gamma chain, C-terminal globular, subdomain 2;
P02671	157	K	Fibrinogen alpha chain	FGA	1	4.42314e-07	94.767	VQHIQLLQK(1)NVR	3	-1.1473	2	0.961	1.127	1.258	0.881	0.763911	1.27923	1.67458	extracellular	cellular component biogenesis; single organism signaling; regulation of cell death; blood coagulation, common pathway; defense response to other organism; positive regulation of peptide secretion; regulation of defense response; induction of bacterial agglutination; cellular metabolic process; response to biotic stimulus; fibrinolysis; metabolic process; macromolecular complex assembly; cell-matr…	secretory granule lumen; membrane; extracellular space; extracellular region part; cell cortex; external side of plasma membrane; cytoplasmic vesicle; cell periphery; vesicle; cytoplasm; cytoplasmic region; cytoplasmic vesicle part; macromolecular complex; intracellular part; cell; organelle part; membrane-enclosed lumen; extracellular exosome; vesicle lumen; intracellular organelle lumen; cell p…	protein binding, bridging; receptor binding; binding; ion binding; cation binding; metal ion binding; protein binding; binding, bridging; structural molecule activity;	K03903	FGA; fibrinogen alpha chain	hsa04611 Platelet activation - Homo sapiens (human); hsa04610 Complement and coagulation cascades - Homo sapiens (human);	IPR002181; IPR012290; IPR021996; IPR014716; IPR014715;	Fibrinogen, alpha/beta/gamma chain, C-terminal globular domain; Fibrinogen, alpha/beta/gamma chain, coiled coil domain; Fibrinogen alpha C domain; Fibrinogen, alpha/beta/gamma chain, C-terminal globular, subdomain 1; Fibrinogen, alpha/beta/gamma chain, C-terminal globular, subdomain 2;
P02671	195	K	Fibrinogen alpha chain	FGA	1	8.20987e-19	161.21	EVDLK(1)DYEDQQK	2	-0.48663	1	1.481	0.391	1.258	0.881	1.17727	0.443814	0.376987	extracellular	cellular component biogenesis; single organism signaling; regulation of cell death; blood coagulation, common pathway; defense response to other organism; positive regulation of peptide secretion; regulation of defense response; induction of bacterial agglutination; cellular metabolic process; response to biotic stimulus; fibrinolysis; metabolic process; macromolecular complex assembly; cell-matr…	secretory granule lumen; membrane; extracellular space; extracellular region part; cell cortex; external side of plasma membrane; cytoplasmic vesicle; cell periphery; vesicle; cytoplasm; cytoplasmic region; cytoplasmic vesicle part; macromolecular complex; intracellular part; cell; organelle part; membrane-enclosed lumen; extracellular exosome; vesicle lumen; intracellular organelle lumen; cell p…	protein binding, bridging; receptor binding; binding; ion binding; cation binding; metal ion binding; protein binding; binding, bridging; structural molecule activity;	K03903	FGA; fibrinogen alpha chain	hsa04611 Platelet activation - Homo sapiens (human); hsa04610 Complement and coagulation cascades - Homo sapiens (human);	IPR002181; IPR012290; IPR021996; IPR014716; IPR014715;	Fibrinogen, alpha/beta/gamma chain, C-terminal globular domain; Fibrinogen, alpha/beta/gamma chain, coiled coil domain; Fibrinogen alpha C domain; Fibrinogen, alpha/beta/gamma chain, C-terminal globular, subdomain 1; Fibrinogen, alpha/beta/gamma chain, C-terminal globular, subdomain 2;
P02675	163	K	Fibrinogen beta chain	FGB	1	4.87998e-31	164.82	QVK(1)DNENVVNEYSSELEK	3	0.18506	1	1.408	0.838	1.274	0.909	1.10518	0.921892	0.834155	extracellular	cellular component biogenesis; single organism signaling; regulation of cell death; defense response to other organism; positive regulation of peptide secretion; response to interleukin-1; regulation of defense response; induction of bacterial agglutination; response to biotic stimulus; fibrinolysis; metabolic process; macromolecular complex assembly; cell-matrix adhesion; regulation of system pr…	secretory granule lumen; membrane; extracellular space; extracellular region part; cell cortex; external side of plasma membrane; cytoplasmic vesicle; cell periphery; vesicle; cytoplasm; cytoplasmic region; cytoplasmic vesicle part; macromolecular complex; intracellular part; cell; organelle part; membrane-enclosed lumen; extracellular exosome; vesicle lumen; intracellular organelle lumen; cell p…	protein binding, bridging; chaperone binding; receptor binding; binding; protein binding; binding, bridging; structural molecule activity;	K03904	FGB; fibrinogen beta chain	hsa04611 Platelet activation - Homo sapiens (human); hsa04610 Complement and coagulation cascades - Homo sapiens (human);	IPR002181; IPR012290; IPR014716; IPR014715;	Fibrinogen, alpha/beta/gamma chain, C-terminal globular domain; Fibrinogen, alpha/beta/gamma chain, coiled coil domain; Fibrinogen, alpha/beta/gamma chain, C-terminal globular, subdomain 1; Fibrinogen, alpha/beta/gamma chain, C-terminal globular, subdomain 2;
P02675	83	K	Fibrinogen beta chain	FGB	1	0.0050269	86.833	AAATQK(1)K	2	-0.037712	1	1.393	0.386	1.274	0.909	1.09341	0.424642	0.388366	extracellular	cellular component biogenesis; single organism signaling; regulation of cell death; defense response to other organism; positive regulation of peptide secretion; response to interleukin-1; regulation of defense response; induction of bacterial agglutination; response to biotic stimulus; fibrinolysis; metabolic process; macromolecular complex assembly; cell-matrix adhesion; regulation of system pr…	secretory granule lumen; membrane; extracellular space; extracellular region part; cell cortex; external side of plasma membrane; cytoplasmic vesicle; cell periphery; vesicle; cytoplasm; cytoplasmic region; cytoplasmic vesicle part; macromolecular complex; intracellular part; cell; organelle part; membrane-enclosed lumen; extracellular exosome; vesicle lumen; intracellular organelle lumen; cell p…	protein binding, bridging; chaperone binding; receptor binding; binding; protein binding; binding, bridging; structural molecule activity;	K03904	FGB; fibrinogen beta chain	hsa04611 Platelet activation - Homo sapiens (human); hsa04610 Complement and coagulation cascades - Homo sapiens (human);	IPR002181; IPR012290; IPR014716; IPR014715;	Fibrinogen, alpha/beta/gamma chain, C-terminal globular domain; Fibrinogen, alpha/beta/gamma chain, coiled coil domain; Fibrinogen, alpha/beta/gamma chain, C-terminal globular, subdomain 1; Fibrinogen, alpha/beta/gamma chain, C-terminal globular, subdomain 2;
P02675	239	K	Fibrinogen beta chain	FGB	1	2.63366e-18	122.19	TPCTVSCNIPVVSGK(1)ECEEIIR	3	0.17319	1	0.848	1.343	1.274	0.909	0.66562	1.47745	2.21966	extracellular	cellular component biogenesis; single organism signaling; regulation of cell death; defense response to other organism; positive regulation of peptide secretion; response to interleukin-1; regulation of defense response; induction of bacterial agglutination; response to biotic stimulus; fibrinolysis; metabolic process; macromolecular complex assembly; cell-matrix adhesion; regulation of system pr…	secretory granule lumen; membrane; extracellular space; extracellular region part; cell cortex; external side of plasma membrane; cytoplasmic vesicle; cell periphery; vesicle; cytoplasm; cytoplasmic region; cytoplasmic vesicle part; macromolecular complex; intracellular part; cell; organelle part; membrane-enclosed lumen; extracellular exosome; vesicle lumen; intracellular organelle lumen; cell p…	protein binding, bridging; chaperone binding; receptor binding; binding; protein binding; binding, bridging; structural molecule activity;	K03904	FGB; fibrinogen beta chain	hsa04611 Platelet activation - Homo sapiens (human); hsa04610 Complement and coagulation cascades - Homo sapiens (human);	IPR002181; IPR012290; IPR014716; IPR014715;	Fibrinogen, alpha/beta/gamma chain, C-terminal globular domain; Fibrinogen, alpha/beta/gamma chain, coiled coil domain; Fibrinogen, alpha/beta/gamma chain, C-terminal globular, subdomain 1; Fibrinogen, alpha/beta/gamma chain, C-terminal globular, subdomain 2;
P02675	51	K	Fibrinogen beta chain	FGB	1	0.0423955	50.04	GHRPLDK(1)K	3	0.023066	1	1.529	0.595	1.274	0.909	1.20016	0.654565	0.5454	extracellular	cellular component biogenesis; single organism signaling; regulation of cell death; defense response to other organism; positive regulation of peptide secretion; response to interleukin-1; regulation of defense response; induction of bacterial agglutination; response to biotic stimulus; fibrinolysis; metabolic process; macromolecular complex assembly; cell-matrix adhesion; regulation of system pr…	secretory granule lumen; membrane; extracellular space; extracellular region part; cell cortex; external side of plasma membrane; cytoplasmic vesicle; cell periphery; vesicle; cytoplasm; cytoplasmic region; cytoplasmic vesicle part; macromolecular complex; intracellular part; cell; organelle part; membrane-enclosed lumen; extracellular exosome; vesicle lumen; intracellular organelle lumen; cell p…	protein binding, bridging; chaperone binding; receptor binding; binding; protein binding; binding, bridging; structural molecule activity;	K03904	FGB; fibrinogen beta chain	hsa04611 Platelet activation - Homo sapiens (human); hsa04610 Complement and coagulation cascades - Homo sapiens (human);	IPR002181; IPR012290; IPR014716; IPR014715;	Fibrinogen, alpha/beta/gamma chain, C-terminal globular domain; Fibrinogen, alpha/beta/gamma chain, coiled coil domain; Fibrinogen, alpha/beta/gamma chain, C-terminal globular, subdomain 1; Fibrinogen, alpha/beta/gamma chain, C-terminal globular, subdomain 2;
P02675	300	K	Fibrinogen beta chain	FGB	1	0.00619412	42.58	WDPYK(1)QGFGNVATNTDGK	3	1.4667	1			1.274	0.909				extracellular	cellular component biogenesis; single organism signaling; regulation of cell death; defense response to other organism; positive regulation of peptide secretion; response to interleukin-1; regulation of defense response; induction of bacterial agglutination; response to biotic stimulus; fibrinolysis; metabolic process; macromolecular complex assembly; cell-matrix adhesion; regulation of system pr…	secretory granule lumen; membrane; extracellular space; extracellular region part; cell cortex; external side of plasma membrane; cytoplasmic vesicle; cell periphery; vesicle; cytoplasm; cytoplasmic region; cytoplasmic vesicle part; macromolecular complex; intracellular part; cell; organelle part; membrane-enclosed lumen; extracellular exosome; vesicle lumen; intracellular organelle lumen; cell p…	protein binding, bridging; chaperone binding; receptor binding; binding; protein binding; binding, bridging; structural molecule activity;	K03904	FGB; fibrinogen beta chain	hsa04611 Platelet activation - Homo sapiens (human); hsa04610 Complement and coagulation cascades - Homo sapiens (human);	IPR002181; IPR012290; IPR014716; IPR014715;	Fibrinogen, alpha/beta/gamma chain, C-terminal globular domain; Fibrinogen, alpha/beta/gamma chain, coiled coil domain; Fibrinogen, alpha/beta/gamma chain, C-terminal globular, subdomain 1; Fibrinogen, alpha/beta/gamma chain, C-terminal globular, subdomain 2;
P02679	84	K	Fibrinogen gamma chain	FGG	1	0.00010495	105.98	TSEVK(1)QLIK	2	-0.21566	1	1.751	0.733	1.35	0.864	1.29704	0.84838	0.654091	mitochondria	cellular component biogenesis; single organism signaling; developmental maturation; regulation of cell death; positive regulation of peptide secretion; response to interleukin-1; regulation of defense response; fibrinolysis; metabolic process; macromolecular complex assembly; cell-matrix adhesion; regulation of system process; protein secretion; regulation of phosphorylation; cellular response to…	secretory granule lumen; membrane; extracellular space; extracellular region part; cell cortex; external side of plasma membrane; cytoplasmic vesicle; cell periphery; vesicle; cytoplasm; cytoplasmic region; cytoplasmic vesicle part; macromolecular complex; intracellular part; cell; organelle part; membrane-enclosed lumen; extracellular exosome; vesicle lumen; intracellular organelle lumen; cell p…	cell adhesion molecule binding; identical protein binding; protein binding, bridging; receptor binding; protein homodimerization activity; binding; ion binding; protein dimerization activity; metal ion binding; cation binding; protein binding; binding, bridging; structural molecule activity;	K03905	FGG; fibrinogen gamma chain	hsa04611 Platelet activation - Homo sapiens (human); hsa04610 Complement and coagulation cascades - Homo sapiens (human); hsa05150 Staphylococcus aureus infection - Homo sapiens (human);	IPR002181; IPR012290; IPR014716; IPR014715;	Fibrinogen, alpha/beta/gamma chain, C-terminal globular domain; Fibrinogen, alpha/beta/gamma chain, coiled coil domain; Fibrinogen, alpha/beta/gamma chain, C-terminal globular, subdomain 1; Fibrinogen, alpha/beta/gamma chain, C-terminal globular, subdomain 2;
P02679	185	K	Fibrinogen gamma chain	FGG	1	5.84669e-10	133.32	DCQDIANK(1)GAK	2	-0.018288	2	1.788	0.239	1.35	0.864	1.32444	0.27662	0.208858	mitochondria	cellular component biogenesis; single organism signaling; developmental maturation; regulation of cell death; positive regulation of peptide secretion; response to interleukin-1; regulation of defense response; fibrinolysis; metabolic process; macromolecular complex assembly; cell-matrix adhesion; regulation of system process; protein secretion; regulation of phosphorylation; cellular response to…	secretory granule lumen; membrane; extracellular space; extracellular region part; cell cortex; external side of plasma membrane; cytoplasmic vesicle; cell periphery; vesicle; cytoplasm; cytoplasmic region; cytoplasmic vesicle part; macromolecular complex; intracellular part; cell; organelle part; membrane-enclosed lumen; extracellular exosome; vesicle lumen; intracellular organelle lumen; cell p…	cell adhesion molecule binding; identical protein binding; protein binding, bridging; receptor binding; protein homodimerization activity; binding; ion binding; protein dimerization activity; metal ion binding; cation binding; protein binding; binding, bridging; structural molecule activity;	K03905	FGG; fibrinogen gamma chain	hsa04611 Platelet activation - Homo sapiens (human); hsa04610 Complement and coagulation cascades - Homo sapiens (human); hsa05150 Staphylococcus aureus infection - Homo sapiens (human);	IPR002181; IPR012290; IPR014716; IPR014715;	Fibrinogen, alpha/beta/gamma chain, C-terminal globular domain; Fibrinogen, alpha/beta/gamma chain, coiled coil domain; Fibrinogen, alpha/beta/gamma chain, C-terminal globular, subdomain 1; Fibrinogen, alpha/beta/gamma chain, C-terminal globular, subdomain 2;
P02679	146	K	Fibrinogen gamma chain	FGG	1	9.25806e-07	92.38	YLQEIYNSNNQK(1)IVNLK	3	0.22047	1	1.435	0.657	1.35	0.864	1.06296	0.760417	0.715375	mitochondria	cellular component biogenesis; single organism signaling; developmental maturation; regulation of cell death; positive regulation of peptide secretion; response to interleukin-1; regulation of defense response; fibrinolysis; metabolic process; macromolecular complex assembly; cell-matrix adhesion; regulation of system process; protein secretion; regulation of phosphorylation; cellular response to…	secretory granule lumen; membrane; extracellular space; extracellular region part; cell cortex; external side of plasma membrane; cytoplasmic vesicle; cell periphery; vesicle; cytoplasm; cytoplasmic region; cytoplasmic vesicle part; macromolecular complex; intracellular part; cell; organelle part; membrane-enclosed lumen; extracellular exosome; vesicle lumen; intracellular organelle lumen; cell p…	cell adhesion molecule binding; identical protein binding; protein binding, bridging; receptor binding; protein homodimerization activity; binding; ion binding; protein dimerization activity; metal ion binding; cation binding; protein binding; binding, bridging; structural molecule activity;	K03905	FGG; fibrinogen gamma chain	hsa04611 Platelet activation - Homo sapiens (human); hsa04610 Complement and coagulation cascades - Homo sapiens (human); hsa05150 Staphylococcus aureus infection - Homo sapiens (human);	IPR002181; IPR012290; IPR014716; IPR014715;	Fibrinogen, alpha/beta/gamma chain, C-terminal globular domain; Fibrinogen, alpha/beta/gamma chain, coiled coil domain; Fibrinogen, alpha/beta/gamma chain, C-terminal globular, subdomain 1; Fibrinogen, alpha/beta/gamma chain, C-terminal globular, subdomain 2;
P02679	114	K	Fibrinogen gamma chain	FGG	1	0.00225378	86.898	K(1)MLEEIMK	2	1.177	1	1.664	0.432	1.35	0.864	1.23259	0.5	0.405649	mitochondria	cellular component biogenesis; single organism signaling; developmental maturation; regulation of cell death; positive regulation of peptide secretion; response to interleukin-1; regulation of defense response; fibrinolysis; metabolic process; macromolecular complex assembly; cell-matrix adhesion; regulation of system process; protein secretion; regulation of phosphorylation; cellular response to…	secretory granule lumen; membrane; extracellular space; extracellular region part; cell cortex; external side of plasma membrane; cytoplasmic vesicle; cell periphery; vesicle; cytoplasm; cytoplasmic region; cytoplasmic vesicle part; macromolecular complex; intracellular part; cell; organelle part; membrane-enclosed lumen; extracellular exosome; vesicle lumen; intracellular organelle lumen; cell p…	cell adhesion molecule binding; identical protein binding; protein binding, bridging; receptor binding; protein homodimerization activity; binding; ion binding; protein dimerization activity; metal ion binding; cation binding; protein binding; binding, bridging; structural molecule activity;	K03905	FGG; fibrinogen gamma chain	hsa04611 Platelet activation - Homo sapiens (human); hsa04610 Complement and coagulation cascades - Homo sapiens (human); hsa05150 Staphylococcus aureus infection - Homo sapiens (human);	IPR002181; IPR012290; IPR014716; IPR014715;	Fibrinogen, alpha/beta/gamma chain, C-terminal globular domain; Fibrinogen, alpha/beta/gamma chain, coiled coil domain; Fibrinogen, alpha/beta/gamma chain, C-terminal globular, subdomain 1; Fibrinogen, alpha/beta/gamma chain, C-terminal globular, subdomain 2;
P02679	153	K	Fibrinogen gamma chain	FGG	1	3.23319e-07	100.43	EK(1)VAQLEAQCQEPCK	3	0.57533	1	0.923	1.031	1.35	0.864	0.683704	1.19329	1.74533	mitochondria	cellular component biogenesis; single organism signaling; developmental maturation; regulation of cell death; positive regulation of peptide secretion; response to interleukin-1; regulation of defense response; fibrinolysis; metabolic process; macromolecular complex assembly; cell-matrix adhesion; regulation of system process; protein secretion; regulation of phosphorylation; cellular response to…	secretory granule lumen; membrane; extracellular space; extracellular region part; cell cortex; external side of plasma membrane; cytoplasmic vesicle; cell periphery; vesicle; cytoplasm; cytoplasmic region; cytoplasmic vesicle part; macromolecular complex; intracellular part; cell; organelle part; membrane-enclosed lumen; extracellular exosome; vesicle lumen; intracellular organelle lumen; cell p…	cell adhesion molecule binding; identical protein binding; protein binding, bridging; receptor binding; protein homodimerization activity; binding; ion binding; protein dimerization activity; metal ion binding; cation binding; protein binding; binding, bridging; structural molecule activity;	K03905	FGG; fibrinogen gamma chain	hsa04611 Platelet activation - Homo sapiens (human); hsa04610 Complement and coagulation cascades - Homo sapiens (human); hsa05150 Staphylococcus aureus infection - Homo sapiens (human);	IPR002181; IPR012290; IPR014716; IPR014715;	Fibrinogen, alpha/beta/gamma chain, C-terminal globular domain; Fibrinogen, alpha/beta/gamma chain, coiled coil domain; Fibrinogen, alpha/beta/gamma chain, C-terminal globular, subdomain 1; Fibrinogen, alpha/beta/gamma chain, C-terminal globular, subdomain 2;
P02679	231	K	Fibrinogen gamma chain	FGG	1	6.36301e-05	102.52	RLDGSVDFK(1)K	3	0.51106	6	1.73	0.362	1.35	0.864	1.28148	0.418981	0.326951	mitochondria	cellular component biogenesis; single organism signaling; developmental maturation; regulation of cell death; positive regulation of peptide secretion; response to interleukin-1; regulation of defense response; fibrinolysis; metabolic process; macromolecular complex assembly; cell-matrix adhesion; regulation of system process; protein secretion; regulation of phosphorylation; cellular response to…	secretory granule lumen; membrane; extracellular space; extracellular region part; cell cortex; external side of plasma membrane; cytoplasmic vesicle; cell periphery; vesicle; cytoplasm; cytoplasmic region; cytoplasmic vesicle part; macromolecular complex; intracellular part; cell; organelle part; membrane-enclosed lumen; extracellular exosome; vesicle lumen; intracellular organelle lumen; cell p…	cell adhesion molecule binding; identical protein binding; protein binding, bridging; receptor binding; protein homodimerization activity; binding; ion binding; protein dimerization activity; metal ion binding; cation binding; protein binding; binding, bridging; structural molecule activity;	K03905	FGG; fibrinogen gamma chain	hsa04611 Platelet activation - Homo sapiens (human); hsa04610 Complement and coagulation cascades - Homo sapiens (human); hsa05150 Staphylococcus aureus infection - Homo sapiens (human);	IPR002181; IPR012290; IPR014716; IPR014715;	Fibrinogen, alpha/beta/gamma chain, C-terminal globular domain; Fibrinogen, alpha/beta/gamma chain, coiled coil domain; Fibrinogen, alpha/beta/gamma chain, C-terminal globular, subdomain 1; Fibrinogen, alpha/beta/gamma chain, C-terminal globular, subdomain 2;
P02679	166	K	Fibrinogen gamma chain	FGG	1	0.000208022	43.696	VAQLEAQCQEPCK(1)DTVQIHDITGK	3	1.2436	1	0.437	0.204	1.35	0.864	0.323704	0.236111	0.729405	mitochondria	cellular component biogenesis; single organism signaling; developmental maturation; regulation of cell death; positive regulation of peptide secretion; response to interleukin-1; regulation of defense response; fibrinolysis; metabolic process; macromolecular complex assembly; cell-matrix adhesion; regulation of system process; protein secretion; regulation of phosphorylation; cellular response to…	secretory granule lumen; membrane; extracellular space; extracellular region part; cell cortex; external side of plasma membrane; cytoplasmic vesicle; cell periphery; vesicle; cytoplasm; cytoplasmic region; cytoplasmic vesicle part; macromolecular complex; intracellular part; cell; organelle part; membrane-enclosed lumen; extracellular exosome; vesicle lumen; intracellular organelle lumen; cell p…	cell adhesion molecule binding; identical protein binding; protein binding, bridging; receptor binding; protein homodimerization activity; binding; ion binding; protein dimerization activity; metal ion binding; cation binding; protein binding; binding, bridging; structural molecule activity;	K03905	FGG; fibrinogen gamma chain	hsa04611 Platelet activation - Homo sapiens (human); hsa04610 Complement and coagulation cascades - Homo sapiens (human); hsa05150 Staphylococcus aureus infection - Homo sapiens (human);	IPR002181; IPR012290; IPR014716; IPR014715;	Fibrinogen, alpha/beta/gamma chain, C-terminal globular domain; Fibrinogen, alpha/beta/gamma chain, coiled coil domain; Fibrinogen, alpha/beta/gamma chain, C-terminal globular, subdomain 1; Fibrinogen, alpha/beta/gamma chain, C-terminal globular, subdomain 2;
P02679	292	K	Fibrinogen gamma chain	FGG	1	1.28601e-14	123.63	TSTADYAMFK(1)VGPEADK	3	-0.092845	2	1.585	0.718	1.35	0.864	1.17407	0.831019	0.707808	mitochondria	cellular component biogenesis; single organism signaling; developmental maturation; regulation of cell death; positive regulation of peptide secretion; response to interleukin-1; regulation of defense response; fibrinolysis; metabolic process; macromolecular complex assembly; cell-matrix adhesion; regulation of system process; protein secretion; regulation of phosphorylation; cellular response to…	secretory granule lumen; membrane; extracellular space; extracellular region part; cell cortex; external side of plasma membrane; cytoplasmic vesicle; cell periphery; vesicle; cytoplasm; cytoplasmic region; cytoplasmic vesicle part; macromolecular complex; intracellular part; cell; organelle part; membrane-enclosed lumen; extracellular exosome; vesicle lumen; intracellular organelle lumen; cell p…	cell adhesion molecule binding; identical protein binding; protein binding, bridging; receptor binding; protein homodimerization activity; binding; ion binding; protein dimerization activity; metal ion binding; cation binding; protein binding; binding, bridging; structural molecule activity;	K03905	FGG; fibrinogen gamma chain	hsa04611 Platelet activation - Homo sapiens (human); hsa04610 Complement and coagulation cascades - Homo sapiens (human); hsa05150 Staphylococcus aureus infection - Homo sapiens (human);	IPR002181; IPR012290; IPR014716; IPR014715;	Fibrinogen, alpha/beta/gamma chain, C-terminal globular domain; Fibrinogen, alpha/beta/gamma chain, coiled coil domain; Fibrinogen, alpha/beta/gamma chain, C-terminal globular, subdomain 1; Fibrinogen, alpha/beta/gamma chain, C-terminal globular, subdomain 2;
P02679	177	K	Fibrinogen gamma chain	FGG	1	6.8658e-09	94.281	DTVQIHDITGK(1)DCQDIANK	3	1.188	2	1.442	0.64	1.35	0.864	1.06815	0.740741	0.693481	mitochondria	cellular component biogenesis; single organism signaling; developmental maturation; regulation of cell death; positive regulation of peptide secretion; response to interleukin-1; regulation of defense response; fibrinolysis; metabolic process; macromolecular complex assembly; cell-matrix adhesion; regulation of system process; protein secretion; regulation of phosphorylation; cellular response to…	secretory granule lumen; membrane; extracellular space; extracellular region part; cell cortex; external side of plasma membrane; cytoplasmic vesicle; cell periphery; vesicle; cytoplasm; cytoplasmic region; cytoplasmic vesicle part; macromolecular complex; intracellular part; cell; organelle part; membrane-enclosed lumen; extracellular exosome; vesicle lumen; intracellular organelle lumen; cell p…	cell adhesion molecule binding; identical protein binding; protein binding, bridging; receptor binding; protein homodimerization activity; binding; ion binding; protein dimerization activity; metal ion binding; cation binding; protein binding; binding, bridging; structural molecule activity;	K03905	FGG; fibrinogen gamma chain	hsa04611 Platelet activation - Homo sapiens (human); hsa04610 Complement and coagulation cascades - Homo sapiens (human); hsa05150 Staphylococcus aureus infection - Homo sapiens (human);	IPR002181; IPR012290; IPR014716; IPR014715;	Fibrinogen, alpha/beta/gamma chain, C-terminal globular domain; Fibrinogen, alpha/beta/gamma chain, coiled coil domain; Fibrinogen, alpha/beta/gamma chain, C-terminal globular, subdomain 1; Fibrinogen, alpha/beta/gamma chain, C-terminal globular, subdomain 2;
P02679	151	K	Fibrinogen gamma chain	FGG	1	0.0104064	79.474	IVNLK(1)EK	3	-0.34271	2	2.037	0.106	1.35	0.864	1.50889	0.122685	0.0813083	mitochondria	cellular component biogenesis; single organism signaling; developmental maturation; regulation of cell death; positive regulation of peptide secretion; response to interleukin-1; regulation of defense response; fibrinolysis; metabolic process; macromolecular complex assembly; cell-matrix adhesion; regulation of system process; protein secretion; regulation of phosphorylation; cellular response to…	secretory granule lumen; membrane; extracellular space; extracellular region part; cell cortex; external side of plasma membrane; cytoplasmic vesicle; cell periphery; vesicle; cytoplasm; cytoplasmic region; cytoplasmic vesicle part; macromolecular complex; intracellular part; cell; organelle part; membrane-enclosed lumen; extracellular exosome; vesicle lumen; intracellular organelle lumen; cell p…	cell adhesion molecule binding; identical protein binding; protein binding, bridging; receptor binding; protein homodimerization activity; binding; ion binding; protein dimerization activity; metal ion binding; cation binding; protein binding; binding, bridging; structural molecule activity;	K03905	FGG; fibrinogen gamma chain	hsa04611 Platelet activation - Homo sapiens (human); hsa04610 Complement and coagulation cascades - Homo sapiens (human); hsa05150 Staphylococcus aureus infection - Homo sapiens (human);	IPR002181; IPR012290; IPR014716; IPR014715;	Fibrinogen, alpha/beta/gamma chain, C-terminal globular domain; Fibrinogen, alpha/beta/gamma chain, coiled coil domain; Fibrinogen, alpha/beta/gamma chain, C-terminal globular, subdomain 1; Fibrinogen, alpha/beta/gamma chain, C-terminal globular, subdomain 2;
P02679	232	K	Fibrinogen gamma chain	FGG	1	0.00563962	81.784	K(1)NWIQYK	2	-0.46947	1	1.552	0.507	1.35	0.864	1.14963	0.586806	0.51043	mitochondria	cellular component biogenesis; single organism signaling; developmental maturation; regulation of cell death; positive regulation of peptide secretion; response to interleukin-1; regulation of defense response; fibrinolysis; metabolic process; macromolecular complex assembly; cell-matrix adhesion; regulation of system process; protein secretion; regulation of phosphorylation; cellular response to…	secretory granule lumen; membrane; extracellular space; extracellular region part; cell cortex; external side of plasma membrane; cytoplasmic vesicle; cell periphery; vesicle; cytoplasm; cytoplasmic region; cytoplasmic vesicle part; macromolecular complex; intracellular part; cell; organelle part; membrane-enclosed lumen; extracellular exosome; vesicle lumen; intracellular organelle lumen; cell p…	cell adhesion molecule binding; identical protein binding; protein binding, bridging; receptor binding; protein homodimerization activity; binding; ion binding; protein dimerization activity; metal ion binding; cation binding; protein binding; binding, bridging; structural molecule activity;	K03905	FGG; fibrinogen gamma chain	hsa04611 Platelet activation - Homo sapiens (human); hsa04610 Complement and coagulation cascades - Homo sapiens (human); hsa05150 Staphylococcus aureus infection - Homo sapiens (human);	IPR002181; IPR012290; IPR014716; IPR014715;	Fibrinogen, alpha/beta/gamma chain, C-terminal globular domain; Fibrinogen, alpha/beta/gamma chain, coiled coil domain; Fibrinogen, alpha/beta/gamma chain, C-terminal globular, subdomain 1; Fibrinogen, alpha/beta/gamma chain, C-terminal globular, subdomain 2;
P02775	99	K	Platelet basic protein	PPBP	1	7.26751e-08	97.095	GTHCNQVEVIATLK(1)DGR	3	-1.1919	1	1.103	1.086	1.408	1.035	0.783381	1.04928	1.33942	extracellular	single organism signaling; positive regulation of cell migration; leukocyte activation; localization of cell; cell surface receptor signaling pathway; positive regulation of locomotion; defense response to other organism; single-organism process; cellular response to cytokine stimulus; establishment of localization; response to biotic stimulus; neutrophil migration; response to external stimulus;…	secretory granule lumen; tertiary granule lumen; intracellular organelle; intracellular vesicle; extracellular space; extracellular region part; cytoplasmic vesicle; cytoplasm; intracellular organelle part; vesicle; tertiary granule; cytoplasmic vesicle part; endomembrane system; intracellular part; cell; extracellular region; organelle part; membrane-enclosed lumen; organelle; vesicle lumen; cyt…	growth factor activity; glucose transmembrane transporter activity; sugar transmembrane transporter activity; receptor binding; cytokine receptor binding; carbohydrate transporter activity; substrate-specific transporter activity; monosaccharide transmembrane transporter activity; protein binding; chemokine activity; substrate-specific transmembrane transporter activity; cytokine activity; CXCR c…	K10029	PPBP; platelet basic protein	hsa04060 Cytokine-cytokine receptor interaction - Homo sapiens (human); hsa04062 Chemokine signaling pathway - Homo sapiens (human);	IPR033899; IPR001811;	CXC Chemokine domain; Chemokine interleukin-8-like domain;
P02775	120	K	Platelet basic protein	PPBP	1	0.0441093	44.318	K(1)LAGDESAD	2	0.16219	1	0.826	1.103	1.408	1.035	0.586648	1.0657	1.81659	extracellular	single organism signaling; positive regulation of cell migration; leukocyte activation; localization of cell; cell surface receptor signaling pathway; positive regulation of locomotion; defense response to other organism; single-organism process; cellular response to cytokine stimulus; establishment of localization; response to biotic stimulus; neutrophil migration; response to external stimulus;…	secretory granule lumen; tertiary granule lumen; intracellular organelle; intracellular vesicle; extracellular space; extracellular region part; cytoplasmic vesicle; cytoplasm; intracellular organelle part; vesicle; tertiary granule; cytoplasmic vesicle part; endomembrane system; intracellular part; cell; extracellular region; organelle part; membrane-enclosed lumen; organelle; vesicle lumen; cyt…	growth factor activity; glucose transmembrane transporter activity; sugar transmembrane transporter activity; receptor binding; cytokine receptor binding; carbohydrate transporter activity; substrate-specific transporter activity; monosaccharide transmembrane transporter activity; protein binding; chemokine activity; substrate-specific transmembrane transporter activity; cytokine activity; CXCR c…	K10029	PPBP; platelet basic protein	hsa04060 Cytokine-cytokine receptor interaction - Homo sapiens (human); hsa04062 Chemokine signaling pathway - Homo sapiens (human);	IPR033899; IPR001811;	CXC Chemokine domain; Chemokine interleukin-8-like domain;
P02775	49	K	Platelet basic protein	PPBP	1	2.51219e-18	143.67	GK(1)EESLDSDLYAELR	2	1.1884	2	0.883	0.485	1.408	1.035	0.627131	0.468599	0.747211	extracellular	single organism signaling; positive regulation of cell migration; leukocyte activation; localization of cell; cell surface receptor signaling pathway; positive regulation of locomotion; defense response to other organism; single-organism process; cellular response to cytokine stimulus; establishment of localization; response to biotic stimulus; neutrophil migration; response to external stimulus;…	secretory granule lumen; tertiary granule lumen; intracellular organelle; intracellular vesicle; extracellular space; extracellular region part; cytoplasmic vesicle; cytoplasm; intracellular organelle part; vesicle; tertiary granule; cytoplasmic vesicle part; endomembrane system; intracellular part; cell; extracellular region; organelle part; membrane-enclosed lumen; organelle; vesicle lumen; cyt…	growth factor activity; glucose transmembrane transporter activity; sugar transmembrane transporter activity; receptor binding; cytokine receptor binding; carbohydrate transporter activity; substrate-specific transporter activity; monosaccharide transmembrane transporter activity; protein binding; chemokine activity; substrate-specific transmembrane transporter activity; cytokine activity; CXCR c…	K10029	PPBP; platelet basic protein	hsa04060 Cytokine-cytokine receptor interaction - Homo sapiens (human); hsa04062 Chemokine signaling pathway - Homo sapiens (human);	IPR033899; IPR001811;	CXC Chemokine domain; Chemokine interleukin-8-like domain;
P02787	60	K	Serotransferrin	TF	1	0.00067216	70.889	SVIPSDGPSVACVK(1)K	3	0.83901	1	0.845	1.129	1.301	0.738	0.6495	1.52981	2.35536	extracellular	regulation of vesicle-mediated transport; regulation of biological quality; single-organism process; multicellular organismal homeostasis; protein transport; iron ion import into cell; establishment of localization; positive regulation of cellular component organization; transition metal ion transport; regulation of localization; metal ion homeostasis; response to inorganic substance; macromolecu…	membrane; extracellular region part; external side of plasma membrane; extrinsic component of membrane; organelle membrane; cytoplasm; cytoplasmic vesicle part; macromolecular complex; cell; organelle part; early endosome; extracellular exosome; plasma membrane region; clathrin-coated vesicle; intracellular; secretory vesicle; membrane region; membrane-bounded organelle; apical part of cell; orga…	iron ion binding; ion transmembrane transporter activity; receptor binding; ion binding; transition metal ion transmembrane transporter activity; substrate-specific transporter activity; protein binding; substrate-specific transmembrane transporter activity; trivalent inorganic cation transmembrane transporter activity; metal ion transmembrane transporter activity; ferric iron transmembrane trans…	K14736	TF; transferrin	hsa04978 Mineral absorption - Homo sapiens (human); hsa04066 HIF-1 signaling pathway - Homo sapiens (human);	IPR001156;	Transferrin-like domain;
P02787	646	K	Serotransferrin	TF	1	0.00454278	70.808	SETK(1)DLLFR	2	-0.42092	1	1.127	0.896	1.301	0.738	0.866257	1.21409	1.40154	extracellular	regulation of vesicle-mediated transport; regulation of biological quality; single-organism process; multicellular organismal homeostasis; protein transport; iron ion import into cell; establishment of localization; positive regulation of cellular component organization; transition metal ion transport; regulation of localization; metal ion homeostasis; response to inorganic substance; macromolecu…	membrane; extracellular region part; external side of plasma membrane; extrinsic component of membrane; organelle membrane; cytoplasm; cytoplasmic vesicle part; macromolecular complex; cell; organelle part; early endosome; extracellular exosome; plasma membrane region; clathrin-coated vesicle; intracellular; secretory vesicle; membrane region; membrane-bounded organelle; apical part of cell; orga…	iron ion binding; ion transmembrane transporter activity; receptor binding; ion binding; transition metal ion transmembrane transporter activity; substrate-specific transporter activity; protein binding; substrate-specific transmembrane transporter activity; trivalent inorganic cation transmembrane transporter activity; metal ion transmembrane transporter activity; ferric iron transmembrane trans…	K14736	TF; transferrin	hsa04978 Mineral absorption - Homo sapiens (human); hsa04066 HIF-1 signaling pathway - Homo sapiens (human);	IPR001156;	Transferrin-like domain;
P02787	612	K	Serotransferrin	TF	1	0.00638689	62.463	DK(1)EACVHK	3	-0.41595	2	1.277	1.036	1.301	0.738	0.981553	1.40379	1.43018	extracellular	regulation of vesicle-mediated transport; regulation of biological quality; single-organism process; multicellular organismal homeostasis; protein transport; iron ion import into cell; establishment of localization; positive regulation of cellular component organization; transition metal ion transport; regulation of localization; metal ion homeostasis; response to inorganic substance; macromolecu…	membrane; extracellular region part; external side of plasma membrane; extrinsic component of membrane; organelle membrane; cytoplasm; cytoplasmic vesicle part; macromolecular complex; cell; organelle part; early endosome; extracellular exosome; plasma membrane region; clathrin-coated vesicle; intracellular; secretory vesicle; membrane region; membrane-bounded organelle; apical part of cell; orga…	iron ion binding; ion transmembrane transporter activity; receptor binding; ion binding; transition metal ion transmembrane transporter activity; substrate-specific transporter activity; protein binding; substrate-specific transmembrane transporter activity; trivalent inorganic cation transmembrane transporter activity; metal ion transmembrane transporter activity; ferric iron transmembrane trans…	K14736	TF; transferrin	hsa04978 Mineral absorption - Homo sapiens (human); hsa04066 HIF-1 signaling pathway - Homo sapiens (human);	IPR001156;	Transferrin-like domain;
P02788	315	K	Lactotransferrin	LTF	1	5.65861e-11	118.19	FQLFGSPSGQK(1)DLLFK	3	1.1514	1	0.148	0.354	0.324	0.66	0.45679	0.536364	1.1742	extracellular	regulation of cell death; regulation of tumor necrosis factor production; defense response to other organism; positive regulation of biomineral tissue development; regulation of defense response; cellular metabolic process; response to biotic stimulus; regulation of protein serine/threonine kinase activity; metabolic process; regulation of I-kappaB kinase/NF-kappaB signaling; positive regulation …	secretory granule lumen; tertiary granule lumen; extracellular space; extracellular region part; cytoplasmic vesicle; cytoplasm; vesicle; cytoplasmic vesicle part; macromolecular complex; intracellular part; cell; organelle part; extracellular exosome; membrane-enclosed lumen; vesicle lumen; intracellular organelle lumen; intracellular; cell part; secretory vesicle; extracellular vesicle; secreto…	peptidase activity; serine-type peptidase activity; hydrolase activity; protein binding; kinase regulator activity; molecular function regulator; heparin binding; heterocyclic compound binding; organic cyclic compound binding; kinase activator activity; catalytic activity; binding; cation binding; anion binding; glycosaminoglycan binding; enzyme activator activity; DNA binding; iron ion binding; …	K17283			IPR001156;	Transferrin-like domain;
P02788	694	K	Lactotransferrin	LTF	1	1.3866e-14	131.66	YLGPQYVAGITNLK(1)K	3	0.5316	2	0.594	0.507	0.324	0.66	1.83333	0.768182	0.419008	extracellular	regulation of cell death; regulation of tumor necrosis factor production; defense response to other organism; positive regulation of biomineral tissue development; regulation of defense response; cellular metabolic process; response to biotic stimulus; regulation of protein serine/threonine kinase activity; metabolic process; regulation of I-kappaB kinase/NF-kappaB signaling; positive regulation …	secretory granule lumen; tertiary granule lumen; extracellular space; extracellular region part; cytoplasmic vesicle; cytoplasm; vesicle; cytoplasmic vesicle part; macromolecular complex; intracellular part; cell; organelle part; extracellular exosome; membrane-enclosed lumen; vesicle lumen; intracellular organelle lumen; intracellular; cell part; secretory vesicle; extracellular vesicle; secreto…	peptidase activity; serine-type peptidase activity; hydrolase activity; protein binding; kinase regulator activity; molecular function regulator; heparin binding; heterocyclic compound binding; organic cyclic compound binding; kinase activator activity; catalytic activity; binding; cation binding; anion binding; glycosaminoglycan binding; enzyme activator activity; DNA binding; iron ion binding; …	K17283			IPR001156;	Transferrin-like domain;
P02788	296	K	Lactotransferrin	LTF	1	0.00669167	78.098	QAQEK(1)FGK	2	1.8206	1	0.361	0.432	0.324	0.66	1.1142	0.654545	0.587459	extracellular	regulation of cell death; regulation of tumor necrosis factor production; defense response to other organism; positive regulation of biomineral tissue development; regulation of defense response; cellular metabolic process; response to biotic stimulus; regulation of protein serine/threonine kinase activity; metabolic process; regulation of I-kappaB kinase/NF-kappaB signaling; positive regulation …	secretory granule lumen; tertiary granule lumen; extracellular space; extracellular region part; cytoplasmic vesicle; cytoplasm; vesicle; cytoplasmic vesicle part; macromolecular complex; intracellular part; cell; organelle part; extracellular exosome; membrane-enclosed lumen; vesicle lumen; intracellular organelle lumen; intracellular; cell part; secretory vesicle; extracellular vesicle; secreto…	peptidase activity; serine-type peptidase activity; hydrolase activity; protein binding; kinase regulator activity; molecular function regulator; heparin binding; heterocyclic compound binding; organic cyclic compound binding; kinase activator activity; catalytic activity; binding; cation binding; anion binding; glycosaminoglycan binding; enzyme activator activity; DNA binding; iron ion binding; …	K17283			IPR001156;	Transferrin-like domain;
P02788	182	K	Lactotransferrin	LTF	1	1.58815e-12	112.16	FFSASCVPGADK(1)GQFPNLCR	3	-0.045709	1	0.595	1.071	0.324	0.66	1.83642	1.62273	0.883636	extracellular	regulation of cell death; regulation of tumor necrosis factor production; defense response to other organism; positive regulation of biomineral tissue development; regulation of defense response; cellular metabolic process; response to biotic stimulus; regulation of protein serine/threonine kinase activity; metabolic process; regulation of I-kappaB kinase/NF-kappaB signaling; positive regulation …	secretory granule lumen; tertiary granule lumen; extracellular space; extracellular region part; cytoplasmic vesicle; cytoplasm; vesicle; cytoplasmic vesicle part; macromolecular complex; intracellular part; cell; organelle part; extracellular exosome; membrane-enclosed lumen; vesicle lumen; intracellular organelle lumen; intracellular; cell part; secretory vesicle; extracellular vesicle; secreto…	peptidase activity; serine-type peptidase activity; hydrolase activity; protein binding; kinase regulator activity; molecular function regulator; heparin binding; heterocyclic compound binding; organic cyclic compound binding; kinase activator activity; catalytic activity; binding; cation binding; anion binding; glycosaminoglycan binding; enzyme activator activity; DNA binding; iron ion binding; …	K17283			IPR001156;	Transferrin-like domain;
P02788	118	K	Lactotransferrin	LTF	1	0.00044545	72.2	THYYAVAVVK(1)K	3	0.64227	1	0.755	0.809	0.324	0.66	2.33025	1.22576	0.52602	extracellular	regulation of cell death; regulation of tumor necrosis factor production; defense response to other organism; positive regulation of biomineral tissue development; regulation of defense response; cellular metabolic process; response to biotic stimulus; regulation of protein serine/threonine kinase activity; metabolic process; regulation of I-kappaB kinase/NF-kappaB signaling; positive regulation …	secretory granule lumen; tertiary granule lumen; extracellular space; extracellular region part; cytoplasmic vesicle; cytoplasm; vesicle; cytoplasmic vesicle part; macromolecular complex; intracellular part; cell; organelle part; extracellular exosome; membrane-enclosed lumen; vesicle lumen; intracellular organelle lumen; intracellular; cell part; secretory vesicle; extracellular vesicle; secreto…	peptidase activity; serine-type peptidase activity; hydrolase activity; protein binding; kinase regulator activity; molecular function regulator; heparin binding; heterocyclic compound binding; organic cyclic compound binding; kinase activator activity; catalytic activity; binding; cation binding; anion binding; glycosaminoglycan binding; enzyme activator activity; DNA binding; iron ion binding; …	K17283			IPR001156;	Transferrin-like domain;
P02788	352	K	Lactotransferrin	LTF	1	0.000108697	101.39	K(1)SEEEVAAR	2	0.74227	1	0.287	0.233	0.324	0.66	0.885802	0.35303	0.398543	extracellular	regulation of cell death; regulation of tumor necrosis factor production; defense response to other organism; positive regulation of biomineral tissue development; regulation of defense response; cellular metabolic process; response to biotic stimulus; regulation of protein serine/threonine kinase activity; metabolic process; regulation of I-kappaB kinase/NF-kappaB signaling; positive regulation …	secretory granule lumen; tertiary granule lumen; extracellular space; extracellular region part; cytoplasmic vesicle; cytoplasm; vesicle; cytoplasmic vesicle part; macromolecular complex; intracellular part; cell; organelle part; extracellular exosome; membrane-enclosed lumen; vesicle lumen; intracellular organelle lumen; intracellular; cell part; secretory vesicle; extracellular vesicle; secreto…	peptidase activity; serine-type peptidase activity; hydrolase activity; protein binding; kinase regulator activity; molecular function regulator; heparin binding; heterocyclic compound binding; organic cyclic compound binding; kinase activator activity; catalytic activity; binding; cation binding; anion binding; glycosaminoglycan binding; enzyme activator activity; DNA binding; iron ion binding; …	K17283			IPR001156;	Transferrin-like domain;
P02788	320	K	Lactotransferrin	LTF	1	2.91987e-13	128.71	DLLFK(1)DSAIGFSR	2	0.2723	2	0.357	0.189	0.324	0.66	1.10185	0.286364	0.259893	extracellular	regulation of cell death; regulation of tumor necrosis factor production; defense response to other organism; positive regulation of biomineral tissue development; regulation of defense response; cellular metabolic process; response to biotic stimulus; regulation of protein serine/threonine kinase activity; metabolic process; regulation of I-kappaB kinase/NF-kappaB signaling; positive regulation …	secretory granule lumen; tertiary granule lumen; extracellular space; extracellular region part; cytoplasmic vesicle; cytoplasm; vesicle; cytoplasmic vesicle part; macromolecular complex; intracellular part; cell; organelle part; extracellular exosome; membrane-enclosed lumen; vesicle lumen; intracellular organelle lumen; intracellular; cell part; secretory vesicle; extracellular vesicle; secreto…	peptidase activity; serine-type peptidase activity; hydrolase activity; protein binding; kinase regulator activity; molecular function regulator; heparin binding; heterocyclic compound binding; organic cyclic compound binding; kinase activator activity; catalytic activity; binding; cation binding; anion binding; glycosaminoglycan binding; enzyme activator activity; DNA binding; iron ion binding; …	K17283			IPR001156;	Transferrin-like domain;
P02788	262	K	Lactotransferrin	LTF	1	0.00176858	76.679	FK(1)DCHLAR	3	0.71315	2	0.447	0.234	0.324	0.66	1.37963	0.354545	0.256986	extracellular	regulation of cell death; regulation of tumor necrosis factor production; defense response to other organism; positive regulation of biomineral tissue development; regulation of defense response; cellular metabolic process; response to biotic stimulus; regulation of protein serine/threonine kinase activity; metabolic process; regulation of I-kappaB kinase/NF-kappaB signaling; positive regulation …	secretory granule lumen; tertiary granule lumen; extracellular space; extracellular region part; cytoplasmic vesicle; cytoplasm; vesicle; cytoplasmic vesicle part; macromolecular complex; intracellular part; cell; organelle part; extracellular exosome; membrane-enclosed lumen; vesicle lumen; intracellular organelle lumen; intracellular; cell part; secretory vesicle; extracellular vesicle; secreto…	peptidase activity; serine-type peptidase activity; hydrolase activity; protein binding; kinase regulator activity; molecular function regulator; heparin binding; heterocyclic compound binding; organic cyclic compound binding; kinase activator activity; catalytic activity; binding; cation binding; anion binding; glycosaminoglycan binding; enzyme activator activity; DNA binding; iron ion binding; …	K17283			IPR001156;	Transferrin-like domain;
P02792	105	K	Ferritin light chain	FTL	1	0.00227642	86.67	AAMALEK(1)K	2	1.5711	1	0.693	1.016	0.381	0.648	1.8189	1.5679	0.862006	cytoplasm	cellular iron ion homeostasis; regulation of biological quality; leukocyte activation; neutrophil activation involved in immune response; transition metal ion homeostasis; immune effector process; metal ion transport; cellular cation homeostasis; iron ion homeostasis; single-organism process; iron ion transport; response to stimulus; cellular chemical homeostasis; establishment of localization; t…	secretory granule lumen; membrane; extracellular region part; cytoplasmic vesicle; vesicle; cytoplasm; cytoplasmic vesicle part; macromolecular complex; autolysosome; intracellular part; azurophil granule lumen; cell; organelle part; autophagosome; vacuolar lumen; extracellular exosome; membrane-enclosed lumen; vesicle lumen; intracellular organelle lumen; cell part; intracellular; secretory vesi…	identical protein binding; iron ion binding; ferric iron binding; transition metal ion binding; binding; ion binding; metal ion binding; cation binding; protein binding;	K13625	FTL; ferritin light chain	hsa04978 Mineral absorption - Homo sapiens (human);	IPR012347; IPR009040; IPR009078; IPR008331;	Ferritin-related; Ferritin-like diiron domain; Ferritin-like superfamily; Ferritin/DPS protein domain;
P04040	237	K	Catalase	CAT	1	8.6186e-06	90.15	FHYK(1)TDQGIK	3	1.5874	1	0.859	0.779	0.503	1.605	1.70775	0.485358	0.284209	cytoplasm	cellular component biogenesis; osteoblast differentiation; regulation of cell death; leukocyte activation; alcohol metabolic process; cellular lipid metabolic process; cellular metabolic process; negative regulation of NF-kappaB transcription factor activity; response to vitamin A; response to external stimulus; metabolic process; generation of precursor metabolites and energy; purine nucleotide …	membrane; extracellular region part; organelle membrane; cytoplasm; cytoplasmic vesicle part; microbody part; cell; ficolin-1-rich granule lumen; organelle part; peroxisomal membrane; extracellular exosome; ficolin-1-rich granule; focal adhesion; intracellular; lysosome; secretory vesicle; cell-substrate junction; membrane-bounded organelle; cell-substrate adherens junction; organelle lumen; lyti…	nucleoside phosphate binding; receptor binding; ion binding; protein dimerization activity; antioxidant activity; catalase activity; hydrolase activity; protein binding; nucleotide binding; aminoacylase activity; cofactor binding; oxidoreductase activity; organic cyclic compound binding; heterocyclic compound binding; heme binding; identical protein binding; catalytic activity; binding; protein h…	K03781	katE; catalase [EC:1.11.1.6]	hsa05014 Amyotrophic lateral sclerosis (ALS) - Homo sapiens (human); hsa04211 Longevity regulating pathway - Homo sapiens (human); hsa01200 Carbon metabolism - Homo sapiens (human); hsa00630 Glyoxylate and dicarboxylate metabolism - Homo sapiens (human); hsa04146 Peroxisome - Homo sapiens (human); hsa04068 FoxO signaling pathway - Homo sapiens (human); hsa00380 Tryptophan metabolism - Homo sapien…	IPR020835; IPR011614; IPR010582;	Catalase-like domain; Catalase core domain; Catalase immune-responsive domain;
P04040	306	K	Catalase	CAT	1	0.00187327	54.276	VWPHK(1)DYPLIPVGK	3	2.3343	1	0.866	0.902	0.503	1.605	1.72167	0.561994	0.326424	cytoplasm	cellular component biogenesis; osteoblast differentiation; regulation of cell death; leukocyte activation; alcohol metabolic process; cellular lipid metabolic process; cellular metabolic process; negative regulation of NF-kappaB transcription factor activity; response to vitamin A; response to external stimulus; metabolic process; generation of precursor metabolites and energy; purine nucleotide …	membrane; extracellular region part; organelle membrane; cytoplasm; cytoplasmic vesicle part; microbody part; cell; ficolin-1-rich granule lumen; organelle part; peroxisomal membrane; extracellular exosome; ficolin-1-rich granule; focal adhesion; intracellular; lysosome; secretory vesicle; cell-substrate junction; membrane-bounded organelle; cell-substrate adherens junction; organelle lumen; lyti…	nucleoside phosphate binding; receptor binding; ion binding; protein dimerization activity; antioxidant activity; catalase activity; hydrolase activity; protein binding; nucleotide binding; aminoacylase activity; cofactor binding; oxidoreductase activity; organic cyclic compound binding; heterocyclic compound binding; heme binding; identical protein binding; catalytic activity; binding; protein h…	K03781	katE; catalase [EC:1.11.1.6]	hsa05014 Amyotrophic lateral sclerosis (ALS) - Homo sapiens (human); hsa04211 Longevity regulating pathway - Homo sapiens (human); hsa01200 Carbon metabolism - Homo sapiens (human); hsa00630 Glyoxylate and dicarboxylate metabolism - Homo sapiens (human); hsa04146 Peroxisome - Homo sapiens (human); hsa04068 FoxO signaling pathway - Homo sapiens (human); hsa00380 Tryptophan metabolism - Homo sapien…	IPR020835; IPR011614; IPR010582;	Catalase-like domain; Catalase core domain; Catalase immune-responsive domain;
P04040	98	K	Catalase	CAT	1	0.0111459	48.423	AK(1)VFEHIGK	3	0.92519	1	0.655	0.24	0.503	1.605	1.30219	0.149533	0.114832	cytoplasm	cellular component biogenesis; osteoblast differentiation; regulation of cell death; leukocyte activation; alcohol metabolic process; cellular lipid metabolic process; cellular metabolic process; negative regulation of NF-kappaB transcription factor activity; response to vitamin A; response to external stimulus; metabolic process; generation of precursor metabolites and energy; purine nucleotide …	membrane; extracellular region part; organelle membrane; cytoplasm; cytoplasmic vesicle part; microbody part; cell; ficolin-1-rich granule lumen; organelle part; peroxisomal membrane; extracellular exosome; ficolin-1-rich granule; focal adhesion; intracellular; lysosome; secretory vesicle; cell-substrate junction; membrane-bounded organelle; cell-substrate adherens junction; organelle lumen; lyti…	nucleoside phosphate binding; receptor binding; ion binding; protein dimerization activity; antioxidant activity; catalase activity; hydrolase activity; protein binding; nucleotide binding; aminoacylase activity; cofactor binding; oxidoreductase activity; organic cyclic compound binding; heterocyclic compound binding; heme binding; identical protein binding; catalytic activity; binding; protein h…	K03781	katE; catalase [EC:1.11.1.6]	hsa05014 Amyotrophic lateral sclerosis (ALS) - Homo sapiens (human); hsa04211 Longevity regulating pathway - Homo sapiens (human); hsa01200 Carbon metabolism - Homo sapiens (human); hsa00630 Glyoxylate and dicarboxylate metabolism - Homo sapiens (human); hsa04146 Peroxisome - Homo sapiens (human); hsa04068 FoxO signaling pathway - Homo sapiens (human); hsa00380 Tryptophan metabolism - Homo sapien…	IPR020835; IPR011614; IPR010582;	Catalase-like domain; Catalase core domain; Catalase immune-responsive domain;
P04040	476	K	Catalase	CAT	1	0.000495391	85.355	DAQIFIQK(1)K	2	-0.36156	1	0.808	1.019	0.503	1.605	1.60636	0.634891	0.395235	cytoplasm	cellular component biogenesis; osteoblast differentiation; regulation of cell death; leukocyte activation; alcohol metabolic process; cellular lipid metabolic process; cellular metabolic process; negative regulation of NF-kappaB transcription factor activity; response to vitamin A; response to external stimulus; metabolic process; generation of precursor metabolites and energy; purine nucleotide …	membrane; extracellular region part; organelle membrane; cytoplasm; cytoplasmic vesicle part; microbody part; cell; ficolin-1-rich granule lumen; organelle part; peroxisomal membrane; extracellular exosome; ficolin-1-rich granule; focal adhesion; intracellular; lysosome; secretory vesicle; cell-substrate junction; membrane-bounded organelle; cell-substrate adherens junction; organelle lumen; lyti…	nucleoside phosphate binding; receptor binding; ion binding; protein dimerization activity; antioxidant activity; catalase activity; hydrolase activity; protein binding; nucleotide binding; aminoacylase activity; cofactor binding; oxidoreductase activity; organic cyclic compound binding; heterocyclic compound binding; heme binding; identical protein binding; catalytic activity; binding; protein h…	K03781	katE; catalase [EC:1.11.1.6]	hsa05014 Amyotrophic lateral sclerosis (ALS) - Homo sapiens (human); hsa04211 Longevity regulating pathway - Homo sapiens (human); hsa01200 Carbon metabolism - Homo sapiens (human); hsa00630 Glyoxylate and dicarboxylate metabolism - Homo sapiens (human); hsa04146 Peroxisome - Homo sapiens (human); hsa04068 FoxO signaling pathway - Homo sapiens (human); hsa00380 Tryptophan metabolism - Homo sapien…	IPR020835; IPR011614; IPR010582;	Catalase-like domain; Catalase core domain; Catalase immune-responsive domain;
P04040	16	K	Catalase	CAT	1	0.000691202	68.972	DPASDQMQHWK(1)EQR	3	-0.29432	3	0.683	0.872	0.503	1.605	1.35785	0.543302	0.400119	cytoplasm	cellular component biogenesis; osteoblast differentiation; regulation of cell death; leukocyte activation; alcohol metabolic process; cellular lipid metabolic process; cellular metabolic process; negative regulation of NF-kappaB transcription factor activity; response to vitamin A; response to external stimulus; metabolic process; generation of precursor metabolites and energy; purine nucleotide …	membrane; extracellular region part; organelle membrane; cytoplasm; cytoplasmic vesicle part; microbody part; cell; ficolin-1-rich granule lumen; organelle part; peroxisomal membrane; extracellular exosome; ficolin-1-rich granule; focal adhesion; intracellular; lysosome; secretory vesicle; cell-substrate junction; membrane-bounded organelle; cell-substrate adherens junction; organelle lumen; lyti…	nucleoside phosphate binding; receptor binding; ion binding; protein dimerization activity; antioxidant activity; catalase activity; hydrolase activity; protein binding; nucleotide binding; aminoacylase activity; cofactor binding; oxidoreductase activity; organic cyclic compound binding; heterocyclic compound binding; heme binding; identical protein binding; catalytic activity; binding; protein h…	K03781	katE; catalase [EC:1.11.1.6]	hsa05014 Amyotrophic lateral sclerosis (ALS) - Homo sapiens (human); hsa04211 Longevity regulating pathway - Homo sapiens (human); hsa01200 Carbon metabolism - Homo sapiens (human); hsa00630 Glyoxylate and dicarboxylate metabolism - Homo sapiens (human); hsa04146 Peroxisome - Homo sapiens (human); hsa04068 FoxO signaling pathway - Homo sapiens (human); hsa00380 Tryptophan metabolism - Homo sapien…	IPR020835; IPR011614; IPR010582;	Catalase-like domain; Catalase core domain; Catalase immune-responsive domain;
P04040	105	K	Catalase	CAT	1	0.0253847	55.676	VFEHIGK(1)K	3	-1.0597	1	0.76	0.497	0.503	1.605	1.51093	0.309657	0.204944	cytoplasm	cellular component biogenesis; osteoblast differentiation; regulation of cell death; leukocyte activation; alcohol metabolic process; cellular lipid metabolic process; cellular metabolic process; negative regulation of NF-kappaB transcription factor activity; response to vitamin A; response to external stimulus; metabolic process; generation of precursor metabolites and energy; purine nucleotide …	membrane; extracellular region part; organelle membrane; cytoplasm; cytoplasmic vesicle part; microbody part; cell; ficolin-1-rich granule lumen; organelle part; peroxisomal membrane; extracellular exosome; ficolin-1-rich granule; focal adhesion; intracellular; lysosome; secretory vesicle; cell-substrate junction; membrane-bounded organelle; cell-substrate adherens junction; organelle lumen; lyti…	nucleoside phosphate binding; receptor binding; ion binding; protein dimerization activity; antioxidant activity; catalase activity; hydrolase activity; protein binding; nucleotide binding; aminoacylase activity; cofactor binding; oxidoreductase activity; organic cyclic compound binding; heterocyclic compound binding; heme binding; identical protein binding; catalytic activity; binding; protein h…	K03781	katE; catalase [EC:1.11.1.6]	hsa05014 Amyotrophic lateral sclerosis (ALS) - Homo sapiens (human); hsa04211 Longevity regulating pathway - Homo sapiens (human); hsa01200 Carbon metabolism - Homo sapiens (human); hsa00630 Glyoxylate and dicarboxylate metabolism - Homo sapiens (human); hsa04146 Peroxisome - Homo sapiens (human); hsa04068 FoxO signaling pathway - Homo sapiens (human); hsa00380 Tryptophan metabolism - Homo sapien…	IPR020835; IPR011614; IPR010582;	Catalase-like domain; Catalase core domain; Catalase immune-responsive domain;
P04075	42	K	Fructose-bisphosphate aldolase A	ALDOA	1	2.54018e-09	111.12	GILAADESTGSIAK(1)R	2	-0.68495	2	1.039	1.105	0.96	1.036	1.08229	1.0666	0.985504	cytoplasm	cellular component biogenesis; regulation of biological quality; nucleoside metabolic process; leukocyte activation; nucleoside diphosphate phosphorylation; pyridine nucleotide metabolic process; glycolytic process; nucleoside biosynthetic process; purine ribonucleoside biosynthetic process; ribonucleoside diphosphate metabolic process; cellular metabolic process; glucose metabolic process; ribos…	membrane; secretory granule lumen; tertiary granule lumen; extracellular space; extracellular region part; cytoplasmic vesicle; myofibril; cytoplasm; vesicle; cytoplasmic vesicle part; supramolecular fiber; intracellular part; supramolecular complex; cell; I band; ficolin-1-rich granule lumen; organelle part; non-membrane-bounded organelle; cytoskeleton; extracellular exosome; ficolin-1-rich gran…	RNA binding; tubulin binding; lyase activity; protein binding; monosaccharide binding; heterocyclic compound binding; organic cyclic compound binding; cell adhesion molecule binding; identical protein binding; cytoskeletal protein binding; fructose-bisphosphate aldolase activity; catalytic activity; binding; carbon-carbon lyase activity; nucleic acid binding; cadherin binding; actin binding; fruc…	K01623	ALDO; fructose-bisphosphate aldolase, class I [EC:4.1.2.13]	hsa00051 Fructose and mannose metabolism - Homo sapiens (human); hsa04066 HIF-1 signaling pathway - Homo sapiens (human); hsa01100 Metabolic pathways - Homo sapiens (human); hsa00030 Pentose phosphate pathway - Homo sapiens (human); hsa00010 Glycolysis / Gluconeogenesis - Homo sapiens (human); hsa01230 Biosynthesis of amino acids - Homo sapiens (human); hsa01200 Carbon metabolism - Homo sapiens (…	IPR013785;	Aldolase-type TIM barrel;
P04075	312	K	Fructose-bisphosphate aldolase A	ALDOA	1	1.51908e-18	150.11	ALQASALK(1)AWGGK	2	0.18307	1	0.773	0.596	0.96	1.036	0.805208	0.57529	0.714461	cytoplasm	cellular component biogenesis; regulation of biological quality; nucleoside metabolic process; leukocyte activation; nucleoside diphosphate phosphorylation; pyridine nucleotide metabolic process; glycolytic process; nucleoside biosynthetic process; purine ribonucleoside biosynthetic process; ribonucleoside diphosphate metabolic process; cellular metabolic process; glucose metabolic process; ribos…	membrane; secretory granule lumen; tertiary granule lumen; extracellular space; extracellular region part; cytoplasmic vesicle; myofibril; cytoplasm; vesicle; cytoplasmic vesicle part; supramolecular fiber; intracellular part; supramolecular complex; cell; I band; ficolin-1-rich granule lumen; organelle part; non-membrane-bounded organelle; cytoskeleton; extracellular exosome; ficolin-1-rich gran…	RNA binding; tubulin binding; lyase activity; protein binding; monosaccharide binding; heterocyclic compound binding; organic cyclic compound binding; cell adhesion molecule binding; identical protein binding; cytoskeletal protein binding; fructose-bisphosphate aldolase activity; catalytic activity; binding; carbon-carbon lyase activity; nucleic acid binding; cadherin binding; actin binding; fruc…	K01623	ALDO; fructose-bisphosphate aldolase, class I [EC:4.1.2.13]	hsa00051 Fructose and mannose metabolism - Homo sapiens (human); hsa04066 HIF-1 signaling pathway - Homo sapiens (human); hsa01100 Metabolic pathways - Homo sapiens (human); hsa00030 Pentose phosphate pathway - Homo sapiens (human); hsa00010 Glycolysis / Gluconeogenesis - Homo sapiens (human); hsa01230 Biosynthesis of amino acids - Homo sapiens (human); hsa01200 Carbon metabolism - Homo sapiens (…	IPR013785;	Aldolase-type TIM barrel;
P04075	330	K	Fructose-bisphosphate aldolase A	ALDOA	1	0.000495391	85.355	AAQEEYVK(1)R	2	-0.30974	1	0.604	0.587	0.96	1.036	0.629167	0.566602	0.90056	cytoplasm	cellular component biogenesis; regulation of biological quality; nucleoside metabolic process; leukocyte activation; nucleoside diphosphate phosphorylation; pyridine nucleotide metabolic process; glycolytic process; nucleoside biosynthetic process; purine ribonucleoside biosynthetic process; ribonucleoside diphosphate metabolic process; cellular metabolic process; glucose metabolic process; ribos…	membrane; secretory granule lumen; tertiary granule lumen; extracellular space; extracellular region part; cytoplasmic vesicle; myofibril; cytoplasm; vesicle; cytoplasmic vesicle part; supramolecular fiber; intracellular part; supramolecular complex; cell; I band; ficolin-1-rich granule lumen; organelle part; non-membrane-bounded organelle; cytoskeleton; extracellular exosome; ficolin-1-rich gran…	RNA binding; tubulin binding; lyase activity; protein binding; monosaccharide binding; heterocyclic compound binding; organic cyclic compound binding; cell adhesion molecule binding; identical protein binding; cytoskeletal protein binding; fructose-bisphosphate aldolase activity; catalytic activity; binding; carbon-carbon lyase activity; nucleic acid binding; cadherin binding; actin binding; fruc…	K01623	ALDO; fructose-bisphosphate aldolase, class I [EC:4.1.2.13]	hsa00051 Fructose and mannose metabolism - Homo sapiens (human); hsa04066 HIF-1 signaling pathway - Homo sapiens (human); hsa01100 Metabolic pathways - Homo sapiens (human); hsa00030 Pentose phosphate pathway - Homo sapiens (human); hsa00010 Glycolysis / Gluconeogenesis - Homo sapiens (human); hsa01230 Biosynthesis of amino acids - Homo sapiens (human); hsa01200 Carbon metabolism - Homo sapiens (…	IPR013785;	Aldolase-type TIM barrel;
P04075	101	K	Fructose-bisphosphate aldolase A	ALDOA	1	0.0167579	59.418	SK(1)GGVVGIK	2	-1.2391	1	1.64	0.35	0.96	1.036	1.70833	0.337838	0.197759	cytoplasm	cellular component biogenesis; regulation of biological quality; nucleoside metabolic process; leukocyte activation; nucleoside diphosphate phosphorylation; pyridine nucleotide metabolic process; glycolytic process; nucleoside biosynthetic process; purine ribonucleoside biosynthetic process; ribonucleoside diphosphate metabolic process; cellular metabolic process; glucose metabolic process; ribos…	membrane; secretory granule lumen; tertiary granule lumen; extracellular space; extracellular region part; cytoplasmic vesicle; myofibril; cytoplasm; vesicle; cytoplasmic vesicle part; supramolecular fiber; intracellular part; supramolecular complex; cell; I band; ficolin-1-rich granule lumen; organelle part; non-membrane-bounded organelle; cytoskeleton; extracellular exosome; ficolin-1-rich gran…	RNA binding; tubulin binding; lyase activity; protein binding; monosaccharide binding; heterocyclic compound binding; organic cyclic compound binding; cell adhesion molecule binding; identical protein binding; cytoskeletal protein binding; fructose-bisphosphate aldolase activity; catalytic activity; binding; carbon-carbon lyase activity; nucleic acid binding; cadherin binding; actin binding; fruc…	K01623	ALDO; fructose-bisphosphate aldolase, class I [EC:4.1.2.13]	hsa00051 Fructose and mannose metabolism - Homo sapiens (human); hsa04066 HIF-1 signaling pathway - Homo sapiens (human); hsa01100 Metabolic pathways - Homo sapiens (human); hsa00030 Pentose phosphate pathway - Homo sapiens (human); hsa00010 Glycolysis / Gluconeogenesis - Homo sapiens (human); hsa01230 Biosynthesis of amino acids - Homo sapiens (human); hsa01200 Carbon metabolism - Homo sapiens (…	IPR013785;	Aldolase-type TIM barrel;
P04075	108	K	Fructose-bisphosphate aldolase A	ALDOA	1	3.16992e-06	102.52	GGVVGIK(1)VDK	2	0.1915	1	1.011	0.679	0.96	1.036	1.05313	0.655405	0.622343	cytoplasm	cellular component biogenesis; regulation of biological quality; nucleoside metabolic process; leukocyte activation; nucleoside diphosphate phosphorylation; pyridine nucleotide metabolic process; glycolytic process; nucleoside biosynthetic process; purine ribonucleoside biosynthetic process; ribonucleoside diphosphate metabolic process; cellular metabolic process; glucose metabolic process; ribos…	membrane; secretory granule lumen; tertiary granule lumen; extracellular space; extracellular region part; cytoplasmic vesicle; myofibril; cytoplasm; vesicle; cytoplasmic vesicle part; supramolecular fiber; intracellular part; supramolecular complex; cell; I band; ficolin-1-rich granule lumen; organelle part; non-membrane-bounded organelle; cytoskeleton; extracellular exosome; ficolin-1-rich gran…	RNA binding; tubulin binding; lyase activity; protein binding; monosaccharide binding; heterocyclic compound binding; organic cyclic compound binding; cell adhesion molecule binding; identical protein binding; cytoskeletal protein binding; fructose-bisphosphate aldolase activity; catalytic activity; binding; carbon-carbon lyase activity; nucleic acid binding; cadherin binding; actin binding; fruc…	K01623	ALDO; fructose-bisphosphate aldolase, class I [EC:4.1.2.13]	hsa00051 Fructose and mannose metabolism - Homo sapiens (human); hsa04066 HIF-1 signaling pathway - Homo sapiens (human); hsa01100 Metabolic pathways - Homo sapiens (human); hsa00030 Pentose phosphate pathway - Homo sapiens (human); hsa00010 Glycolysis / Gluconeogenesis - Homo sapiens (human); hsa01230 Biosynthesis of amino acids - Homo sapiens (human); hsa01200 Carbon metabolism - Homo sapiens (…	IPR013785;	Aldolase-type TIM barrel;
P04075	322	K	Fructose-bisphosphate aldolase A	ALDOA	1	2.4266e-12	132.08	ENLK(1)AAQEEYVK	2	-0.60615	2	0.972	0.453	0.96	1.036	1.0125	0.437259	0.43186	cytoplasm	cellular component biogenesis; regulation of biological quality; nucleoside metabolic process; leukocyte activation; nucleoside diphosphate phosphorylation; pyridine nucleotide metabolic process; glycolytic process; nucleoside biosynthetic process; purine ribonucleoside biosynthetic process; ribonucleoside diphosphate metabolic process; cellular metabolic process; glucose metabolic process; ribos…	membrane; secretory granule lumen; tertiary granule lumen; extracellular space; extracellular region part; cytoplasmic vesicle; myofibril; cytoplasm; vesicle; cytoplasmic vesicle part; supramolecular fiber; intracellular part; supramolecular complex; cell; I band; ficolin-1-rich granule lumen; organelle part; non-membrane-bounded organelle; cytoskeleton; extracellular exosome; ficolin-1-rich gran…	RNA binding; tubulin binding; lyase activity; protein binding; monosaccharide binding; heterocyclic compound binding; organic cyclic compound binding; cell adhesion molecule binding; identical protein binding; cytoskeletal protein binding; fructose-bisphosphate aldolase activity; catalytic activity; binding; carbon-carbon lyase activity; nucleic acid binding; cadherin binding; actin binding; fruc…	K01623	ALDO; fructose-bisphosphate aldolase, class I [EC:4.1.2.13]	hsa00051 Fructose and mannose metabolism - Homo sapiens (human); hsa04066 HIF-1 signaling pathway - Homo sapiens (human); hsa01100 Metabolic pathways - Homo sapiens (human); hsa00030 Pentose phosphate pathway - Homo sapiens (human); hsa00010 Glycolysis / Gluconeogenesis - Homo sapiens (human); hsa01230 Biosynthesis of amino acids - Homo sapiens (human); hsa01200 Carbon metabolism - Homo sapiens (…	IPR013785;	Aldolase-type TIM barrel;
P04075	14	K	Fructose-bisphosphate aldolase A	ALDOA	1	0.00689903	63.184	K(1)ELSDIAHR	3	0.30447	1	0.831	0.981	0.96	1.036	0.865625	0.946911	1.0939	cytoplasm	cellular component biogenesis; regulation of biological quality; nucleoside metabolic process; leukocyte activation; nucleoside diphosphate phosphorylation; pyridine nucleotide metabolic process; glycolytic process; nucleoside biosynthetic process; purine ribonucleoside biosynthetic process; ribonucleoside diphosphate metabolic process; cellular metabolic process; glucose metabolic process; ribos…	membrane; secretory granule lumen; tertiary granule lumen; extracellular space; extracellular region part; cytoplasmic vesicle; myofibril; cytoplasm; vesicle; cytoplasmic vesicle part; supramolecular fiber; intracellular part; supramolecular complex; cell; I band; ficolin-1-rich granule lumen; organelle part; non-membrane-bounded organelle; cytoskeleton; extracellular exosome; ficolin-1-rich gran…	RNA binding; tubulin binding; lyase activity; protein binding; monosaccharide binding; heterocyclic compound binding; organic cyclic compound binding; cell adhesion molecule binding; identical protein binding; cytoskeletal protein binding; fructose-bisphosphate aldolase activity; catalytic activity; binding; carbon-carbon lyase activity; nucleic acid binding; cadherin binding; actin binding; fruc…	K01623	ALDO; fructose-bisphosphate aldolase, class I [EC:4.1.2.13]	hsa00051 Fructose and mannose metabolism - Homo sapiens (human); hsa04066 HIF-1 signaling pathway - Homo sapiens (human); hsa01100 Metabolic pathways - Homo sapiens (human); hsa00030 Pentose phosphate pathway - Homo sapiens (human); hsa00010 Glycolysis / Gluconeogenesis - Homo sapiens (human); hsa01230 Biosynthesis of amino acids - Homo sapiens (human); hsa01200 Carbon metabolism - Homo sapiens (…	IPR013785;	Aldolase-type TIM barrel;
P04083	166	K	Annexin A1	ANXA1	1	4.11441e-10	118.31	DLAK(1)DITSDTSGDFR	2	0.35494	2	0.885	0.666	0.548	0.723	1.61496	0.921162	0.570392	cytoplasm	single organism signaling; regulation of leukocyte activation; regulation of cell death; gland development; reproductive process; negative regulation of immune effector process; cellular response to corticosteroid stimulus; positive regulation of biosynthetic process; response to interleukin-1; regulation of defense response; regulation of vesicle fusion; regulation of cell cycle process; cellula…	membrane; extracellular region part; external side of plasma membrane; organelle membrane; extrinsic component of membrane; cytoplasm; cytoplasmic vesicle part; macromolecular complex; cell-cell adherens junction; cell; organelle part; early endosome; extracellular exosome; nucleoplasm; plasma membrane region; focal adhesion; intracellular; lysosome; cell-substrate junction; membrane-bounded orga…	receptor binding; protein dimerization activity; phospholipase inhibitor activity; single-stranded DNA binding; hydrolase activity, acting on acid anhydrides; protein binding; hydrolase activity; enzyme inhibitor activity; molecular function regulator; calcium-dependent protein binding; ATPase activity; heterocyclic compound binding; organic cyclic compound binding; cadherin binding involved in c…	K17091
P04083	185	K	Annexin A1	ANXA1	1	1.11519e-07	115.57	NALLSLAK(1)GDR	2	0.32314	1	0.702	0.567	0.548	0.723	1.28102	0.784232	0.612193	cytoplasm	single organism signaling; regulation of leukocyte activation; regulation of cell death; gland development; reproductive process; negative regulation of immune effector process; cellular response to corticosteroid stimulus; positive regulation of biosynthetic process; response to interleukin-1; regulation of defense response; regulation of vesicle fusion; regulation of cell cycle process; cellula…	membrane; extracellular region part; external side of plasma membrane; organelle membrane; extrinsic component of membrane; cytoplasm; cytoplasmic vesicle part; macromolecular complex; cell-cell adherens junction; cell; organelle part; early endosome; extracellular exosome; nucleoplasm; plasma membrane region; focal adhesion; intracellular; lysosome; cell-substrate junction; membrane-bounded orga…	receptor binding; protein dimerization activity; phospholipase inhibitor activity; single-stranded DNA binding; hydrolase activity, acting on acid anhydrides; protein binding; hydrolase activity; enzyme inhibitor activity; molecular function regulator; calcium-dependent protein binding; ATPase activity; heterocyclic compound binding; organic cyclic compound binding; cadherin binding involved in c…	K17091
P04083	71	K	Annexin A1	ANXA1	1	0.00412028	54.898	GVDEATIIDILTK(1)R	3	-0.18118	1	0.674	0	0.548	0.723	1.22993			cytoplasm	single organism signaling; regulation of leukocyte activation; regulation of cell death; gland development; reproductive process; negative regulation of immune effector process; cellular response to corticosteroid stimulus; positive regulation of biosynthetic process; response to interleukin-1; regulation of defense response; regulation of vesicle fusion; regulation of cell cycle process; cellula…	membrane; extracellular region part; external side of plasma membrane; organelle membrane; extrinsic component of membrane; cytoplasm; cytoplasmic vesicle part; macromolecular complex; cell-cell adherens junction; cell; organelle part; early endosome; extracellular exosome; nucleoplasm; plasma membrane region; focal adhesion; intracellular; lysosome; cell-substrate junction; membrane-bounded orga…	receptor binding; protein dimerization activity; phospholipase inhibitor activity; single-stranded DNA binding; hydrolase activity, acting on acid anhydrides; protein binding; hydrolase activity; enzyme inhibitor activity; molecular function regulator; calcium-dependent protein binding; ATPase activity; heterocyclic compound binding; organic cyclic compound binding; cadherin binding involved in c…	K17091
P04083	214	K	Annexin A1	ANXA1	1	0.00691438	52.862	K(1)GTDVNVFNTILTTR	3	1.279	1			0.548	0.723				cytoplasm	single organism signaling; regulation of leukocyte activation; regulation of cell death; gland development; reproductive process; negative regulation of immune effector process; cellular response to corticosteroid stimulus; positive regulation of biosynthetic process; response to interleukin-1; regulation of defense response; regulation of vesicle fusion; regulation of cell cycle process; cellula…	membrane; extracellular region part; external side of plasma membrane; organelle membrane; extrinsic component of membrane; cytoplasm; cytoplasmic vesicle part; macromolecular complex; cell-cell adherens junction; cell; organelle part; early endosome; extracellular exosome; nucleoplasm; plasma membrane region; focal adhesion; intracellular; lysosome; cell-substrate junction; membrane-bounded orga…	receptor binding; protein dimerization activity; phospholipase inhibitor activity; single-stranded DNA binding; hydrolase activity, acting on acid anhydrides; protein binding; hydrolase activity; enzyme inhibitor activity; molecular function regulator; calcium-dependent protein binding; ATPase activity; heterocyclic compound binding; organic cyclic compound binding; cadherin binding involved in c…	K17091
P04083	250	K	Annexin A1	ANXA1	1	0.016549	43.03	HDMNK(1)VLDLELK	3	2.2192	1	0.937	0.598	0.548	0.723	1.70985	0.827109	0.483731	cytoplasm	single organism signaling; regulation of leukocyte activation; regulation of cell death; gland development; reproductive process; negative regulation of immune effector process; cellular response to corticosteroid stimulus; positive regulation of biosynthetic process; response to interleukin-1; regulation of defense response; regulation of vesicle fusion; regulation of cell cycle process; cellula…	membrane; extracellular region part; external side of plasma membrane; organelle membrane; extrinsic component of membrane; cytoplasm; cytoplasmic vesicle part; macromolecular complex; cell-cell adherens junction; cell; organelle part; early endosome; extracellular exosome; nucleoplasm; plasma membrane region; focal adhesion; intracellular; lysosome; cell-substrate junction; membrane-bounded orga…	receptor binding; protein dimerization activity; phospholipase inhibitor activity; single-stranded DNA binding; hydrolase activity, acting on acid anhydrides; protein binding; hydrolase activity; enzyme inhibitor activity; molecular function regulator; calcium-dependent protein binding; ATPase activity; heterocyclic compound binding; organic cyclic compound binding; cadherin binding involved in c…	K17091
P04114	2147	K	Apolipoprotein B-100	APOB	1	0.0383733	58.981	LTALTK(1)K	2	0.19341	1			0.999	0.751				endoplasmic reticulum	single organism signaling; cellular component biogenesis; positive regulation of macrophage derived foam cell differentiation; regulation of biological quality; reproductive process; alcohol metabolic process; chordate embryonic development; very-low-density lipoprotein particle assembly; cellular lipid metabolic process; positive regulation of cholesterol storage; regulation of lipid metabolic p…	membrane; extracellular region part; clathrin-coated endocytic vesicle; organelle membrane; low-density lipoprotein particle; cytoplasm; cytoplasmic vesicle part; triglyceride-rich plasma lipoprotein particle; neuronal cell body; macromolecular complex; cell; very-low-density lipoprotein particle; organelle part; early endosome; vacuolar lumen; chylomicron remnant; extracellular exosome; clathrin…	lipase binding; receptor binding; ion binding; lipid transporter activity; substrate-specific transporter activity; protein binding; heparin binding; sulfur compound binding; lipoprotein particle receptor binding; carbohydrate derivative binding; cholesterol transporter activity; binding; phospholipid binding; sterol transporter activity; lipid binding; anion binding; glycosaminoglycan binding; l…	K14462	APOB; apolipoprotein B	hsa04975 Fat digestion and absorption - Homo sapiens (human); hsa04977 Vitamin digestion and absorption - Homo sapiens (human);	IPR011030; IPR015818; IPR015817; IPR001747; IPR022176; IPR015816; IPR015819; IPR016024; IPR015255; IPR009454;	Vitellinogen, superhelical; Vitellinogen, open beta-sheet, subdomain 2; Vitellinogen, open beta-sheet, subdomain 1; Lipid transport protein, N-terminal; Apolipoprotein B100 C-terminal; Vitellinogen, beta-sheet N-terminal; Lipid transport protein, beta-sheet shell; Armadillo-type fold; Vitellinogen, open beta-sheet; Lipid transport, open beta-sheet;
P04114	4485	K	Apolipoprotein B-100	APOB	1	0.00163801	93.096	SQAIATK(1)K	2	-0.20913	1	1.193	0.502	0.999	0.751	1.19419	0.668442	0.559743	endoplasmic reticulum	single organism signaling; cellular component biogenesis; positive regulation of macrophage derived foam cell differentiation; regulation of biological quality; reproductive process; alcohol metabolic process; chordate embryonic development; very-low-density lipoprotein particle assembly; cellular lipid metabolic process; positive regulation of cholesterol storage; regulation of lipid metabolic p…	membrane; extracellular region part; clathrin-coated endocytic vesicle; organelle membrane; low-density lipoprotein particle; cytoplasm; cytoplasmic vesicle part; triglyceride-rich plasma lipoprotein particle; neuronal cell body; macromolecular complex; cell; very-low-density lipoprotein particle; organelle part; early endosome; vacuolar lumen; chylomicron remnant; extracellular exosome; clathrin…	lipase binding; receptor binding; ion binding; lipid transporter activity; substrate-specific transporter activity; protein binding; heparin binding; sulfur compound binding; lipoprotein particle receptor binding; carbohydrate derivative binding; cholesterol transporter activity; binding; phospholipid binding; sterol transporter activity; lipid binding; anion binding; glycosaminoglycan binding; l…	K14462	APOB; apolipoprotein B	hsa04975 Fat digestion and absorption - Homo sapiens (human); hsa04977 Vitamin digestion and absorption - Homo sapiens (human);	IPR011030; IPR015818; IPR015817; IPR001747; IPR022176; IPR015816; IPR015819; IPR016024; IPR015255; IPR009454;	Vitellinogen, superhelical; Vitellinogen, open beta-sheet, subdomain 2; Vitellinogen, open beta-sheet, subdomain 1; Lipid transport protein, N-terminal; Apolipoprotein B100 C-terminal; Vitellinogen, beta-sheet N-terminal; Lipid transport protein, beta-sheet shell; Armadillo-type fold; Vitellinogen, open beta-sheet; Lipid transport, open beta-sheet;
P04114	2139	K	Apolipoprotein B-100	APOB	1	0.0204623	43.635	QVSHAK(1)EK	3	0.83501	1	0.985	0.767	0.999	0.751	0.985986	1.0213	1.03582	endoplasmic reticulum	single organism signaling; cellular component biogenesis; positive regulation of macrophage derived foam cell differentiation; regulation of biological quality; reproductive process; alcohol metabolic process; chordate embryonic development; very-low-density lipoprotein particle assembly; cellular lipid metabolic process; positive regulation of cholesterol storage; regulation of lipid metabolic p…	membrane; extracellular region part; clathrin-coated endocytic vesicle; organelle membrane; low-density lipoprotein particle; cytoplasm; cytoplasmic vesicle part; triglyceride-rich plasma lipoprotein particle; neuronal cell body; macromolecular complex; cell; very-low-density lipoprotein particle; organelle part; early endosome; vacuolar lumen; chylomicron remnant; extracellular exosome; clathrin…	lipase binding; receptor binding; ion binding; lipid transporter activity; substrate-specific transporter activity; protein binding; heparin binding; sulfur compound binding; lipoprotein particle receptor binding; carbohydrate derivative binding; cholesterol transporter activity; binding; phospholipid binding; sterol transporter activity; lipid binding; anion binding; glycosaminoglycan binding; l…	K14462	APOB; apolipoprotein B	hsa04975 Fat digestion and absorption - Homo sapiens (human); hsa04977 Vitamin digestion and absorption - Homo sapiens (human);	IPR011030; IPR015818; IPR015817; IPR001747; IPR022176; IPR015816; IPR015819; IPR016024; IPR015255; IPR009454;	Vitellinogen, superhelical; Vitellinogen, open beta-sheet, subdomain 2; Vitellinogen, open beta-sheet, subdomain 1; Lipid transport protein, N-terminal; Apolipoprotein B100 C-terminal; Vitellinogen, beta-sheet N-terminal; Lipid transport protein, beta-sheet shell; Armadillo-type fold; Vitellinogen, open beta-sheet; Lipid transport, open beta-sheet;
P04406	334	K	Glyceraldehyde-3-phosphate dehydrogenase	GAPDH	1	0.00134892	67.385	VVDLMAHMASK(1)E	2	0.02865	5	1.092	0.855	0.818	1.072	1.33496	0.797575	0.597451	cytoplasm	regulation of biological quality; nucleoside metabolic process; nucleoside diphosphate phosphorylation; pyridine nucleotide metabolic process; neuron death; glycolytic process; posttranscriptional regulation of gene expression; ribonucleoside diphosphate metabolic process; cellular response to cytokine stimulus; cellular metabolic process; glucose metabolic process; metabolic process; gluconeogen…	membrane; extracellular region part; organelle membrane; cell periphery; cytoplasm; vesicle; macromolecular complex; intracellular part; cell; GAIT complex; organelle part; non-membrane-bounded organelle; cytoskeleton; extracellular exosome; nuclear membrane; microtubule cytoskeleton; intracellular; cell part; extracellular vesicle; perinuclear region of cytoplasm; lipid particle; membrane-bounde…	transferase activity, transferring nitrogenous groups; nucleoside phosphate binding; oxidoreductase activity, acting on the aldehyde or oxo group of donors; tubulin binding; protein binding; nucleotide binding; cofactor binding; oxidoreductase activity; organic cyclic compound binding; heterocyclic compound binding; glyceraldehyde-3-phosphate dehydrogenase (NAD(P)+) (phosphorylating) activity; ox…	K00134	GAPDH; glyceraldehyde 3-phosphate dehydrogenase [EC:1.2.1.12]	hsa05010 Alzheimer's disease - Homo sapiens (human); hsa04066 HIF-1 signaling pathway - Homo sapiens (human); hsa01100 Metabolic pathways - Homo sapiens (human); hsa00010 Glycolysis / Gluconeogenesis - Homo sapiens (human); hsa01230 Biosynthesis of amino acids - Homo sapiens (human); hsa01200 Carbon metabolism - Homo sapiens (human);	IPR020829; IPR016040; IPR020828;	Glyceraldehyde 3-phosphate dehydrogenase, catalytic domain; NAD(P)-binding domain; Glyceraldehyde 3-phosphate dehydrogenase, NAD(P) binding domain;
P04406	254	K	Glyceraldehyde-3-phosphate dehydrogenase	GAPDH	0.993494	3.49711e-05	83.182	LEK(0.007)PAK(0.993)YDDIK	3	0.64608	1	0.717	0.532	0.818	1.072	0.876528	0.496269	0.566175	cytoplasm	regulation of biological quality; nucleoside metabolic process; nucleoside diphosphate phosphorylation; pyridine nucleotide metabolic process; neuron death; glycolytic process; posttranscriptional regulation of gene expression; ribonucleoside diphosphate metabolic process; cellular response to cytokine stimulus; cellular metabolic process; glucose metabolic process; metabolic process; gluconeogen…	membrane; extracellular region part; organelle membrane; cell periphery; cytoplasm; vesicle; macromolecular complex; intracellular part; cell; GAIT complex; organelle part; non-membrane-bounded organelle; cytoskeleton; extracellular exosome; nuclear membrane; microtubule cytoskeleton; intracellular; cell part; extracellular vesicle; perinuclear region of cytoplasm; lipid particle; membrane-bounde…	transferase activity, transferring nitrogenous groups; nucleoside phosphate binding; oxidoreductase activity, acting on the aldehyde or oxo group of donors; tubulin binding; protein binding; nucleotide binding; cofactor binding; oxidoreductase activity; organic cyclic compound binding; heterocyclic compound binding; glyceraldehyde-3-phosphate dehydrogenase (NAD(P)+) (phosphorylating) activity; ox…	K00134	GAPDH; glyceraldehyde 3-phosphate dehydrogenase [EC:1.2.1.12]	hsa05010 Alzheimer's disease - Homo sapiens (human); hsa04066 HIF-1 signaling pathway - Homo sapiens (human); hsa01100 Metabolic pathways - Homo sapiens (human); hsa00010 Glycolysis / Gluconeogenesis - Homo sapiens (human); hsa01230 Biosynthesis of amino acids - Homo sapiens (human); hsa01200 Carbon metabolism - Homo sapiens (human);	IPR020829; IPR016040; IPR020828;	Glyceraldehyde 3-phosphate dehydrogenase, catalytic domain; NAD(P)-binding domain; Glyceraldehyde 3-phosphate dehydrogenase, NAD(P) binding domain;
P04406	194	K	Glyceraldehyde-3-phosphate dehydrogenase	GAPDH	1	0.000675409	73.435	TVDGPSGK(1)LWR	3	-0.28687	2	0.8	0.589	0.818	1.072	0.977995	0.54944	0.561803	cytoplasm	regulation of biological quality; nucleoside metabolic process; nucleoside diphosphate phosphorylation; pyridine nucleotide metabolic process; neuron death; glycolytic process; posttranscriptional regulation of gene expression; ribonucleoside diphosphate metabolic process; cellular response to cytokine stimulus; cellular metabolic process; glucose metabolic process; metabolic process; gluconeogen…	membrane; extracellular region part; organelle membrane; cell periphery; cytoplasm; vesicle; macromolecular complex; intracellular part; cell; GAIT complex; organelle part; non-membrane-bounded organelle; cytoskeleton; extracellular exosome; nuclear membrane; microtubule cytoskeleton; intracellular; cell part; extracellular vesicle; perinuclear region of cytoplasm; lipid particle; membrane-bounde…	transferase activity, transferring nitrogenous groups; nucleoside phosphate binding; oxidoreductase activity, acting on the aldehyde or oxo group of donors; tubulin binding; protein binding; nucleotide binding; cofactor binding; oxidoreductase activity; organic cyclic compound binding; heterocyclic compound binding; glyceraldehyde-3-phosphate dehydrogenase (NAD(P)+) (phosphorylating) activity; ox…	K00134	GAPDH; glyceraldehyde 3-phosphate dehydrogenase [EC:1.2.1.12]	hsa05010 Alzheimer's disease - Homo sapiens (human); hsa04066 HIF-1 signaling pathway - Homo sapiens (human); hsa01100 Metabolic pathways - Homo sapiens (human); hsa00010 Glycolysis / Gluconeogenesis - Homo sapiens (human); hsa01230 Biosynthesis of amino acids - Homo sapiens (human); hsa01200 Carbon metabolism - Homo sapiens (human);	IPR020829; IPR016040; IPR020828;	Glyceraldehyde 3-phosphate dehydrogenase, catalytic domain; NAD(P)-binding domain; Glyceraldehyde 3-phosphate dehydrogenase, NAD(P) binding domain;
P04406	263	K	Glyceraldehyde-3-phosphate dehydrogenase	GAPDH	1	2.48926e-07	108.72	VVK(1)QASEGPLK	2	1.3151	2	0.831	0.639	0.818	1.072	1.01589	0.596082	0.586757	cytoplasm	regulation of biological quality; nucleoside metabolic process; nucleoside diphosphate phosphorylation; pyridine nucleotide metabolic process; neuron death; glycolytic process; posttranscriptional regulation of gene expression; ribonucleoside diphosphate metabolic process; cellular response to cytokine stimulus; cellular metabolic process; glucose metabolic process; metabolic process; gluconeogen…	membrane; extracellular region part; organelle membrane; cell periphery; cytoplasm; vesicle; macromolecular complex; intracellular part; cell; GAIT complex; organelle part; non-membrane-bounded organelle; cytoskeleton; extracellular exosome; nuclear membrane; microtubule cytoskeleton; intracellular; cell part; extracellular vesicle; perinuclear region of cytoplasm; lipid particle; membrane-bounde…	transferase activity, transferring nitrogenous groups; nucleoside phosphate binding; oxidoreductase activity, acting on the aldehyde or oxo group of donors; tubulin binding; protein binding; nucleotide binding; cofactor binding; oxidoreductase activity; organic cyclic compound binding; heterocyclic compound binding; glyceraldehyde-3-phosphate dehydrogenase (NAD(P)+) (phosphorylating) activity; ox…	K00134	GAPDH; glyceraldehyde 3-phosphate dehydrogenase [EC:1.2.1.12]	hsa05010 Alzheimer's disease - Homo sapiens (human); hsa04066 HIF-1 signaling pathway - Homo sapiens (human); hsa01100 Metabolic pathways - Homo sapiens (human); hsa00010 Glycolysis / Gluconeogenesis - Homo sapiens (human); hsa01230 Biosynthesis of amino acids - Homo sapiens (human); hsa01200 Carbon metabolism - Homo sapiens (human);	IPR020829; IPR016040; IPR020828;	Glyceraldehyde 3-phosphate dehydrogenase, catalytic domain; NAD(P)-binding domain; Glyceraldehyde 3-phosphate dehydrogenase, NAD(P) binding domain;
P04406	117	K	Glyceraldehyde-3-phosphate dehydrogenase	GAPDH	1	0.0178161	50.353	AGAHLQGGAK(1)R	2	-0.35174	2	0.592	0.925	0.818	1.072	0.723716	0.862873	1.19228	cytoplasm	regulation of biological quality; nucleoside metabolic process; nucleoside diphosphate phosphorylation; pyridine nucleotide metabolic process; neuron death; glycolytic process; posttranscriptional regulation of gene expression; ribonucleoside diphosphate metabolic process; cellular response to cytokine stimulus; cellular metabolic process; glucose metabolic process; metabolic process; gluconeogen…	membrane; extracellular region part; organelle membrane; cell periphery; cytoplasm; vesicle; macromolecular complex; intracellular part; cell; GAIT complex; organelle part; non-membrane-bounded organelle; cytoskeleton; extracellular exosome; nuclear membrane; microtubule cytoskeleton; intracellular; cell part; extracellular vesicle; perinuclear region of cytoplasm; lipid particle; membrane-bounde…	transferase activity, transferring nitrogenous groups; nucleoside phosphate binding; oxidoreductase activity, acting on the aldehyde or oxo group of donors; tubulin binding; protein binding; nucleotide binding; cofactor binding; oxidoreductase activity; organic cyclic compound binding; heterocyclic compound binding; glyceraldehyde-3-phosphate dehydrogenase (NAD(P)+) (phosphorylating) activity; ox…	K00134	GAPDH; glyceraldehyde 3-phosphate dehydrogenase [EC:1.2.1.12]	hsa05010 Alzheimer's disease - Homo sapiens (human); hsa04066 HIF-1 signaling pathway - Homo sapiens (human); hsa01100 Metabolic pathways - Homo sapiens (human); hsa00010 Glycolysis / Gluconeogenesis - Homo sapiens (human); hsa01230 Biosynthesis of amino acids - Homo sapiens (human); hsa01200 Carbon metabolism - Homo sapiens (human);	IPR020829; IPR016040; IPR020828;	Glyceraldehyde 3-phosphate dehydrogenase, catalytic domain; NAD(P)-binding domain; Glyceraldehyde 3-phosphate dehydrogenase, NAD(P) binding domain;
P04632	244	K	Calpain small subunit 1	CAPNS1	1	0.0104064	79.474	AFK(1)SLDK	2	0.83948	1	1.39	0.885	1.19	1.055	1.16807	0.838863	0.718163	cytoplasm	regulation of cellular process; cellular component organization; single-multicellular organism process; regulation of cell proliferation; keratinization; cellular developmental process; single-organism process; organic substance metabolic process; epidermal cell differentiation; metabolic process; cell differentiation; extracellular structure organization; extracellular matrix disassembly; epider…	membrane; extracellular region part; cell periphery; cytoplasm; vesicle; intracellular part; cytosol; cell; extracellular region; plasma membrane; organelle; extracellular exosome; intracellular; cell part; extracellular vesicle; membrane-bounded organelle; extracellular organelle; cytoplasmic part;	endopeptidase activity; calcium-dependent cysteine-type endopeptidase activity; peptidase activity; catalytic activity; binding; ion binding; metal ion binding; cation binding; peptidase activity, acting on L-amino acid peptides; protein binding; hydrolase activity; cysteine-type peptidase activity; calcium ion binding; cysteine-type endopeptidase activity;	K08583			IPR011992; IPR002048;	EF-hand domain pair; EF-hand domain;
P04632	179	K	Calpain small subunit 1	CAPNS1	1	0.00707857	58.098	WQAIYK(1)QFDTDR	2	-0.56514	1	1.102	0.858	1.19	1.055	0.92605	0.81327	0.878214	cytoplasm	regulation of cellular process; cellular component organization; single-multicellular organism process; regulation of cell proliferation; keratinization; cellular developmental process; single-organism process; organic substance metabolic process; epidermal cell differentiation; metabolic process; cell differentiation; extracellular structure organization; extracellular matrix disassembly; epider…	membrane; extracellular region part; cell periphery; cytoplasm; vesicle; intracellular part; cytosol; cell; extracellular region; plasma membrane; organelle; extracellular exosome; intracellular; cell part; extracellular vesicle; membrane-bounded organelle; extracellular organelle; cytoplasmic part;	endopeptidase activity; calcium-dependent cysteine-type endopeptidase activity; peptidase activity; catalytic activity; binding; ion binding; metal ion binding; cation binding; peptidase activity, acting on L-amino acid peptides; protein binding; hydrolase activity; cysteine-type peptidase activity; calcium ion binding; cysteine-type endopeptidase activity;	K08583			IPR011992; IPR002048;	EF-hand domain pair; EF-hand domain;
P04792	114	K	Heat shock protein beta-1	HSPB1	1	2.45793e-05	89.231	TK(1)DGVVEITGK	3	0.52767	2	1.305	1.003	1.21	1.078	1.07851	0.930427	0.862695	nucleus	single organism signaling; protein transport along microtubule; blood coagulation; regulation of biological quality; positive regulation of cell migration; regulation of cell death; regulation of tumor necrosis factor production; positive regulation of cytokine biosynthetic process; cell surface receptor signaling pathway; posttranscriptional regulation of gene expression; positive regulation of …	membrane; extracellular space; extracellular region part; cell periphery; cell junction; myofibril; cytoplasmic region; vesicle; cytoplasm; cell projection cytoplasm; macromolecular complex; supramolecular fiber; intracellular part; Z disc; supramolecular complex; cell; I band; organelle part; endopeptidase complex; non-membrane-bounded organelle; cytoskeleton; extracellular exosome; catalytic co…	protein serine/threonine kinase inhibitor activity; RNA binding; protein kinase binding; protein kinase inhibitor activity; protein kinase C inhibitor activity; protein binding; kinase regulator activity; protein kinase regulator activity; enzyme inhibitor activity; molecular function regulator; kinase binding; ubiquitin-like protein binding; protein binding involved in protein folding; heterocyc…	K04455	HSPB1; heat shock protein beta-1	hsa04010 MAPK signaling pathway - Homo sapiens (human); hsa05169 Epstein-Barr virus infection - Homo sapiens (human); hsa04370 VEGF signaling pathway - Homo sapiens (human); hsa05146 Amoebiasis - Homo sapiens (human);	IPR002068; IPR008978;	Alpha crystallin/Hsp20 domain; HSP20-like chaperone;
P04839	306	K	Cytochrome b-245 heavy chain	CYBB	1	8.3304e-10	111.83	VVTHPFK(1)TIELQMK	3	-0.93103	1	0.656	0.595	0.476	0.579	1.37815	1.02763	0.745661	plasma membrane	single organism signaling; superoxide metabolic process; regulation of biological quality; leukocyte activation; cell surface receptor signaling pathway; regulation of tumor necrosis factor production; positive regulation of cytokine biosynthetic process; positive regulation of biosynthetic process; positive regulation of tumor necrosis factor production; cellular metabolic process; response to m…	membrane; dendrite; organelle membrane; cytoplasm; cytoplasmic vesicle part; neuronal cell body; macromolecular complex; integral component of plasma membrane; cell; organelle part; intracellular; secretory vesicle; neuron projection; NADPH oxidase complex; membrane-bounded organelle; neuron part; endoplasmic reticulum membrane; cell projection; intrinsic component of plasma membrane; rough endop…	nucleoside phosphate binding; flavin adenine dinucleotide binding; passive transmembrane transporter activity; protein dimerization activity; substrate-specific transporter activity; protein binding; channel activity; superoxide-generating NADPH oxidase activity; substrate-specific transmembrane transporter activity; heterocyclic compound binding; organic cyclic compound binding; heme binding; ca…	K08008	NOX; NADPH oxidase	hsa04670 Leukocyte transendothelial migration - Homo sapiens (human); hsa04380 Osteoclast differentiation - Homo sapiens (human); hsa05418 Fluid shear stress and atherosclerosis - Homo sapiens (human); hsa04066 HIF-1 signaling pathway - Homo sapiens (human); hsa04933 AGE-RAGE signaling pathway in diabetic complications - Homo sapiens (human); hsa04145 Phagosome - Homo sapiens (human); hsa04621 NO…	IPR017927; IPR013121; IPR013112; IPR017938; IPR013130;	Ferredoxin reductase-type FAD-binding domain; Ferric reductase, NAD binding domain; FAD-binding 8; Riboflavin synthase-like beta-barrel; Ferric reductase transmembrane component-like domain;
P05089	83	K	Arginase-1	ARG1	1	0.0116196	40.278	ASEQLAGK(1)VAEVK	3	2.0558	1			0.35	0.882				cytoplasm	cellular component biogenesis; gland development; leukocyte activation; reproductive process; respiratory tube development; cellular response to corticosteroid stimulus; cellular response to cytokine stimulus; cellular metabolic process; response to vitamin A; response to biotic stimulus; nitrogen cycle metabolic process; response to external stimulus; metabolic process; macromolecular complex as…	membrane; secretory granule lumen; outer membrane; extracellular space; extracellular region part; organelle membrane; cytoplasmic vesicle; vesicle; cytoplasm; cytoplasmic vesicle part; neuronal cell body; intracellular part; azurophil granule lumen; cell; organelle part; vacuolar lumen; mitochondrial envelope; extracellular exosome; membrane-enclosed lumen; vesicle lumen; intracellular organelle…	transition metal ion binding; arginase activity; catalytic activity; binding; ion binding; hydrolase activity, acting on carbon-nitrogen (but not peptide) bonds, in linear amidines; metal ion binding; cation binding; hydrolase activity; hydrolase activity, acting on carbon-nitrogen (but not peptide) bonds; manganese ion binding;	K01476	E3.5.3.1; arginase [EC:3.5.3.1]	hsa00220 Arginine biosynthesis - Homo sapiens (human); hsa01100 Metabolic pathways - Homo sapiens (human); hsa01230 Biosynthesis of amino acids - Homo sapiens (human); hsa05146 Amoebiasis - Homo sapiens (human); hsa00330 Arginine and proline metabolism - Homo sapiens (human);	IPR023696;	Ureohydrolase domain;
P05106	436	K	Integrin beta-3	ITGB3	1	0.00194423	91.867	GCPQEK(1)EK	2	0.37682	2	1.125	0.846	1.403	0.696	0.801853	1.21552	1.51589	plasma membrane	single organism signaling; cellular component biogenesis; entry into host; positive regulation of cell migration; blood coagulation; regulation of biological quality; positive regulation of cellular protein metabolic process; angiogenesis involved in wound healing; cell surface receptor signaling pathway; cellular component morphogenesis; regulation of endothelial cell migration; response to exte…	membrane; extracellular region part; organelle membrane; ruffle membrane; cytoplasm; cytoplasmic vesicle part; macromolecular complex; integrin alphav-beta3 complex; integral component of plasma membrane; actin-based cell projection; cell; organelle part; extracellular exosome; focal adhesion; plasma membrane region; leading edge membrane; intracellular; secretory vesicle; lamellipodium; filopodi…	signaling receptor activity; fibronectin binding; receptor binding; coreceptor activity; cytokine receptor binding; growth factor receptor binding; vascular endothelial growth factor receptor binding; protein binding; protein disulfide isomerase activity; signal transducer activity; virus receptor activity; extracellular matrix binding; protease binding; cell adhesion molecule binding; intramolec…	K06493	ITGB3; integrin beta 3	hsa04380 Osteoclast differentiation - Homo sapiens (human); hsa04015 Rap1 signaling pathway - Homo sapiens (human); hsa04640 Hematopoietic cell lineage - Homo sapiens (human); hsa04810 Regulation of actin cytoskeleton - Homo sapiens (human); hsa04611 Platelet activation - Homo sapiens (human); hsa04151 PI3K-Akt signaling pathway - Homo sapiens (human); hsa04919 Thyroid hormone signaling pathway -…	IPR033760; IPR002369; IPR016201; IPR012896; IPR032695; IPR013111; IPR014836; IPR002035;	Integrin beta N-terminal; Integrin beta subunit, VWA domain; PSI domain; Integrin beta subunit, tail; Integrin domain; EGF-like domain, extracellular; Integrin beta subunit, cytoplasmic domain; von Willebrand factor, type A;
P05106	234	K	Integrin beta-3	ITGB3	1	0.00971905	76.064	FNEEVK(1)K	3	-0.11533	2	1.535	0.584	1.403	0.696	1.09408	0.83908	0.766925	plasma membrane	single organism signaling; cellular component biogenesis; entry into host; positive regulation of cell migration; blood coagulation; regulation of biological quality; positive regulation of cellular protein metabolic process; angiogenesis involved in wound healing; cell surface receptor signaling pathway; cellular component morphogenesis; regulation of endothelial cell migration; response to exte…	membrane; extracellular region part; organelle membrane; ruffle membrane; cytoplasm; cytoplasmic vesicle part; macromolecular complex; integrin alphav-beta3 complex; integral component of plasma membrane; actin-based cell projection; cell; organelle part; extracellular exosome; focal adhesion; plasma membrane region; leading edge membrane; intracellular; secretory vesicle; lamellipodium; filopodi…	signaling receptor activity; fibronectin binding; receptor binding; coreceptor activity; cytokine receptor binding; growth factor receptor binding; vascular endothelial growth factor receptor binding; protein binding; protein disulfide isomerase activity; signal transducer activity; virus receptor activity; extracellular matrix binding; protease binding; cell adhesion molecule binding; intramolec…	K06493	ITGB3; integrin beta 3	hsa04380 Osteoclast differentiation - Homo sapiens (human); hsa04015 Rap1 signaling pathway - Homo sapiens (human); hsa04640 Hematopoietic cell lineage - Homo sapiens (human); hsa04810 Regulation of actin cytoskeleton - Homo sapiens (human); hsa04611 Platelet activation - Homo sapiens (human); hsa04151 PI3K-Akt signaling pathway - Homo sapiens (human); hsa04919 Thyroid hormone signaling pathway -…	IPR033760; IPR002369; IPR016201; IPR012896; IPR032695; IPR013111; IPR014836; IPR002035;	Integrin beta N-terminal; Integrin beta subunit, VWA domain; PSI domain; Integrin beta subunit, tail; Integrin domain; EGF-like domain, extracellular; Integrin beta subunit, cytoplasmic domain; von Willebrand factor, type A;
P05106	755	K	Integrin beta-3	ITGB3	1	0.00193199	78.342	EFAK(1)FEEER	2	-0.39254	2	0.977	0.84	1.403	0.696	0.696365	1.2069	1.73314	plasma membrane	single organism signaling; cellular component biogenesis; entry into host; positive regulation of cell migration; blood coagulation; regulation of biological quality; positive regulation of cellular protein metabolic process; angiogenesis involved in wound healing; cell surface receptor signaling pathway; cellular component morphogenesis; regulation of endothelial cell migration; response to exte…	membrane; extracellular region part; organelle membrane; ruffle membrane; cytoplasm; cytoplasmic vesicle part; macromolecular complex; integrin alphav-beta3 complex; integral component of plasma membrane; actin-based cell projection; cell; organelle part; extracellular exosome; focal adhesion; plasma membrane region; leading edge membrane; intracellular; secretory vesicle; lamellipodium; filopodi…	signaling receptor activity; fibronectin binding; receptor binding; coreceptor activity; cytokine receptor binding; growth factor receptor binding; vascular endothelial growth factor receptor binding; protein binding; protein disulfide isomerase activity; signal transducer activity; virus receptor activity; extracellular matrix binding; protease binding; cell adhesion molecule binding; intramolec…	K06493	ITGB3; integrin beta 3	hsa04380 Osteoclast differentiation - Homo sapiens (human); hsa04015 Rap1 signaling pathway - Homo sapiens (human); hsa04640 Hematopoietic cell lineage - Homo sapiens (human); hsa04810 Regulation of actin cytoskeleton - Homo sapiens (human); hsa04611 Platelet activation - Homo sapiens (human); hsa04151 PI3K-Akt signaling pathway - Homo sapiens (human); hsa04919 Thyroid hormone signaling pathway -…	IPR033760; IPR002369; IPR016201; IPR012896; IPR032695; IPR013111; IPR014836; IPR002035;	Integrin beta N-terminal; Integrin beta subunit, VWA domain; PSI domain; Integrin beta subunit, tail; Integrin domain; EGF-like domain, extracellular; Integrin beta subunit, cytoplasmic domain; von Willebrand factor, type A;
P05106	669	K	Integrin beta-3	ITGB3	1	4.90679e-12	145.91	DEIESVK(1)ELK	3	-0.61359	2	1.048	0.583	1.403	0.696	0.746971	0.837644	1.12139	plasma membrane	single organism signaling; cellular component biogenesis; entry into host; positive regulation of cell migration; blood coagulation; regulation of biological quality; positive regulation of cellular protein metabolic process; angiogenesis involved in wound healing; cell surface receptor signaling pathway; cellular component morphogenesis; regulation of endothelial cell migration; response to exte…	membrane; extracellular region part; organelle membrane; ruffle membrane; cytoplasm; cytoplasmic vesicle part; macromolecular complex; integrin alphav-beta3 complex; integral component of plasma membrane; actin-based cell projection; cell; organelle part; extracellular exosome; focal adhesion; plasma membrane region; leading edge membrane; intracellular; secretory vesicle; lamellipodium; filopodi…	signaling receptor activity; fibronectin binding; receptor binding; coreceptor activity; cytokine receptor binding; growth factor receptor binding; vascular endothelial growth factor receptor binding; protein binding; protein disulfide isomerase activity; signal transducer activity; virus receptor activity; extracellular matrix binding; protease binding; cell adhesion molecule binding; intramolec…	K06493	ITGB3; integrin beta 3	hsa04380 Osteoclast differentiation - Homo sapiens (human); hsa04015 Rap1 signaling pathway - Homo sapiens (human); hsa04640 Hematopoietic cell lineage - Homo sapiens (human); hsa04810 Regulation of actin cytoskeleton - Homo sapiens (human); hsa04611 Platelet activation - Homo sapiens (human); hsa04151 PI3K-Akt signaling pathway - Homo sapiens (human); hsa04919 Thyroid hormone signaling pathway -…	IPR033760; IPR002369; IPR016201; IPR012896; IPR032695; IPR013111; IPR014836; IPR002035;	Integrin beta N-terminal; Integrin beta subunit, VWA domain; PSI domain; Integrin beta subunit, tail; Integrin domain; EGF-like domain, extracellular; Integrin beta subunit, cytoplasmic domain; von Willebrand factor, type A;
P05106	438	K	Integrin beta-3	ITGB3	1	1.12351e-13	112.08	EK(1)SFTIKPVGFK	3	-1.1797	2	0.904	0.755	1.403	0.696	0.644334	1.08477	1.68355	plasma membrane	single organism signaling; cellular component biogenesis; entry into host; positive regulation of cell migration; blood coagulation; regulation of biological quality; positive regulation of cellular protein metabolic process; angiogenesis involved in wound healing; cell surface receptor signaling pathway; cellular component morphogenesis; regulation of endothelial cell migration; response to exte…	membrane; extracellular region part; organelle membrane; ruffle membrane; cytoplasm; cytoplasmic vesicle part; macromolecular complex; integrin alphav-beta3 complex; integral component of plasma membrane; actin-based cell projection; cell; organelle part; extracellular exosome; focal adhesion; plasma membrane region; leading edge membrane; intracellular; secretory vesicle; lamellipodium; filopodi…	signaling receptor activity; fibronectin binding; receptor binding; coreceptor activity; cytokine receptor binding; growth factor receptor binding; vascular endothelial growth factor receptor binding; protein binding; protein disulfide isomerase activity; signal transducer activity; virus receptor activity; extracellular matrix binding; protease binding; cell adhesion molecule binding; intramolec…	K06493	ITGB3; integrin beta 3	hsa04380 Osteoclast differentiation - Homo sapiens (human); hsa04015 Rap1 signaling pathway - Homo sapiens (human); hsa04640 Hematopoietic cell lineage - Homo sapiens (human); hsa04810 Regulation of actin cytoskeleton - Homo sapiens (human); hsa04611 Platelet activation - Homo sapiens (human); hsa04151 PI3K-Akt signaling pathway - Homo sapiens (human); hsa04919 Thyroid hormone signaling pathway -…	IPR033760; IPR002369; IPR016201; IPR012896; IPR032695; IPR013111; IPR014836; IPR002035;	Integrin beta N-terminal; Integrin beta subunit, VWA domain; PSI domain; Integrin beta subunit, tail; Integrin domain; EGF-like domain, extracellular; Integrin beta subunit, cytoplasmic domain; von Willebrand factor, type A;
P05106	764	K	Integrin beta-3	ITGB3	1	0.00595083	60.161	AK(1)WDTANNPLYK	2	-0.50961	1			1.403	0.696				plasma membrane	single organism signaling; cellular component biogenesis; entry into host; positive regulation of cell migration; blood coagulation; regulation of biological quality; positive regulation of cellular protein metabolic process; angiogenesis involved in wound healing; cell surface receptor signaling pathway; cellular component morphogenesis; regulation of endothelial cell migration; response to exte…	membrane; extracellular region part; organelle membrane; ruffle membrane; cytoplasm; cytoplasmic vesicle part; macromolecular complex; integrin alphav-beta3 complex; integral component of plasma membrane; actin-based cell projection; cell; organelle part; extracellular exosome; focal adhesion; plasma membrane region; leading edge membrane; intracellular; secretory vesicle; lamellipodium; filopodi…	signaling receptor activity; fibronectin binding; receptor binding; coreceptor activity; cytokine receptor binding; growth factor receptor binding; vascular endothelial growth factor receptor binding; protein binding; protein disulfide isomerase activity; signal transducer activity; virus receptor activity; extracellular matrix binding; protease binding; cell adhesion molecule binding; intramolec…	K06493	ITGB3; integrin beta 3	hsa04380 Osteoclast differentiation - Homo sapiens (human); hsa04015 Rap1 signaling pathway - Homo sapiens (human); hsa04640 Hematopoietic cell lineage - Homo sapiens (human); hsa04810 Regulation of actin cytoskeleton - Homo sapiens (human); hsa04611 Platelet activation - Homo sapiens (human); hsa04151 PI3K-Akt signaling pathway - Homo sapiens (human); hsa04919 Thyroid hormone signaling pathway -…	IPR033760; IPR002369; IPR016201; IPR012896; IPR032695; IPR013111; IPR014836; IPR002035;	Integrin beta N-terminal; Integrin beta subunit, VWA domain; PSI domain; Integrin beta subunit, tail; Integrin domain; EGF-like domain, extracellular; Integrin beta subunit, cytoplasmic domain; von Willebrand factor, type A;
P05106	672	K	Integrin beta-3	ITGB3	1	0.00767042	85.676	ELK(1)DTGK	2	0.22003	2	1.113	0.607	1.403	0.696	0.7933	0.872126	1.09937	plasma membrane	single organism signaling; cellular component biogenesis; entry into host; positive regulation of cell migration; blood coagulation; regulation of biological quality; positive regulation of cellular protein metabolic process; angiogenesis involved in wound healing; cell surface receptor signaling pathway; cellular component morphogenesis; regulation of endothelial cell migration; response to exte…	membrane; extracellular region part; organelle membrane; ruffle membrane; cytoplasm; cytoplasmic vesicle part; macromolecular complex; integrin alphav-beta3 complex; integral component of plasma membrane; actin-based cell projection; cell; organelle part; extracellular exosome; focal adhesion; plasma membrane region; leading edge membrane; intracellular; secretory vesicle; lamellipodium; filopodi…	signaling receptor activity; fibronectin binding; receptor binding; coreceptor activity; cytokine receptor binding; growth factor receptor binding; vascular endothelial growth factor receptor binding; protein binding; protein disulfide isomerase activity; signal transducer activity; virus receptor activity; extracellular matrix binding; protease binding; cell adhesion molecule binding; intramolec…	K06493	ITGB3; integrin beta 3	hsa04380 Osteoclast differentiation - Homo sapiens (human); hsa04015 Rap1 signaling pathway - Homo sapiens (human); hsa04640 Hematopoietic cell lineage - Homo sapiens (human); hsa04810 Regulation of actin cytoskeleton - Homo sapiens (human); hsa04611 Platelet activation - Homo sapiens (human); hsa04151 PI3K-Akt signaling pathway - Homo sapiens (human); hsa04919 Thyroid hormone signaling pathway -…	IPR033760; IPR002369; IPR016201; IPR012896; IPR032695; IPR013111; IPR014836; IPR002035;	Integrin beta N-terminal; Integrin beta subunit, VWA domain; PSI domain; Integrin beta subunit, tail; Integrin domain; EGF-like domain, extracellular; Integrin beta subunit, cytoplasmic domain; von Willebrand factor, type A;
P05106	644	K	Integrin beta-3	ITGB3	1	0.00423312	93.374	ECVECK(1)K	3	-0.6612	2	1.396	0.501	1.403	0.696	0.995011	0.719828	0.723437	plasma membrane	single organism signaling; cellular component biogenesis; entry into host; positive regulation of cell migration; blood coagulation; regulation of biological quality; positive regulation of cellular protein metabolic process; angiogenesis involved in wound healing; cell surface receptor signaling pathway; cellular component morphogenesis; regulation of endothelial cell migration; response to exte…	membrane; extracellular region part; organelle membrane; ruffle membrane; cytoplasm; cytoplasmic vesicle part; macromolecular complex; integrin alphav-beta3 complex; integral component of plasma membrane; actin-based cell projection; cell; organelle part; extracellular exosome; focal adhesion; plasma membrane region; leading edge membrane; intracellular; secretory vesicle; lamellipodium; filopodi…	signaling receptor activity; fibronectin binding; receptor binding; coreceptor activity; cytokine receptor binding; growth factor receptor binding; vascular endothelial growth factor receptor binding; protein binding; protein disulfide isomerase activity; signal transducer activity; virus receptor activity; extracellular matrix binding; protease binding; cell adhesion molecule binding; intramolec…	K06493	ITGB3; integrin beta 3	hsa04380 Osteoclast differentiation - Homo sapiens (human); hsa04015 Rap1 signaling pathway - Homo sapiens (human); hsa04640 Hematopoietic cell lineage - Homo sapiens (human); hsa04810 Regulation of actin cytoskeleton - Homo sapiens (human); hsa04611 Platelet activation - Homo sapiens (human); hsa04151 PI3K-Akt signaling pathway - Homo sapiens (human); hsa04919 Thyroid hormone signaling pathway -…	IPR033760; IPR002369; IPR016201; IPR012896; IPR032695; IPR013111; IPR014836; IPR002035;	Integrin beta N-terminal; Integrin beta subunit, VWA domain; PSI domain; Integrin beta subunit, tail; Integrin domain; EGF-like domain, extracellular; Integrin beta subunit, cytoplasmic domain; von Willebrand factor, type A;
P05106	637	K	Integrin beta-3	ITGB3	1	0.0018467	65.179	CPTCPDACTFK(1)K	3	-0.45086	1	0.819	0.472	1.403	0.696	0.583749	0.678161	1.16173	plasma membrane	single organism signaling; cellular component biogenesis; entry into host; positive regulation of cell migration; blood coagulation; regulation of biological quality; positive regulation of cellular protein metabolic process; angiogenesis involved in wound healing; cell surface receptor signaling pathway; cellular component morphogenesis; regulation of endothelial cell migration; response to exte…	membrane; extracellular region part; organelle membrane; ruffle membrane; cytoplasm; cytoplasmic vesicle part; macromolecular complex; integrin alphav-beta3 complex; integral component of plasma membrane; actin-based cell projection; cell; organelle part; extracellular exosome; focal adhesion; plasma membrane region; leading edge membrane; intracellular; secretory vesicle; lamellipodium; filopodi…	signaling receptor activity; fibronectin binding; receptor binding; coreceptor activity; cytokine receptor binding; growth factor receptor binding; vascular endothelial growth factor receptor binding; protein binding; protein disulfide isomerase activity; signal transducer activity; virus receptor activity; extracellular matrix binding; protease binding; cell adhesion molecule binding; intramolec…	K06493	ITGB3; integrin beta 3	hsa04380 Osteoclast differentiation - Homo sapiens (human); hsa04015 Rap1 signaling pathway - Homo sapiens (human); hsa04640 Hematopoietic cell lineage - Homo sapiens (human); hsa04810 Regulation of actin cytoskeleton - Homo sapiens (human); hsa04611 Platelet activation - Homo sapiens (human); hsa04151 PI3K-Akt signaling pathway - Homo sapiens (human); hsa04919 Thyroid hormone signaling pathway -…	IPR033760; IPR002369; IPR016201; IPR012896; IPR032695; IPR013111; IPR014836; IPR002035;	Integrin beta N-terminal; Integrin beta subunit, VWA domain; PSI domain; Integrin beta subunit, tail; Integrin domain; EGF-like domain, extracellular; Integrin beta subunit, cytoplasmic domain; von Willebrand factor, type A;
P05106	380	K	Integrin beta-3	ITGB3	1	0.0177114	67.113	SK(1)VELEVR	2	-0.57317	1	1.533	0.397	1.403	0.696	1.09266	0.570402	0.522032	plasma membrane	single organism signaling; cellular component biogenesis; entry into host; positive regulation of cell migration; blood coagulation; regulation of biological quality; positive regulation of cellular protein metabolic process; angiogenesis involved in wound healing; cell surface receptor signaling pathway; cellular component morphogenesis; regulation of endothelial cell migration; response to exte…	membrane; extracellular region part; organelle membrane; ruffle membrane; cytoplasm; cytoplasmic vesicle part; macromolecular complex; integrin alphav-beta3 complex; integral component of plasma membrane; actin-based cell projection; cell; organelle part; extracellular exosome; focal adhesion; plasma membrane region; leading edge membrane; intracellular; secretory vesicle; lamellipodium; filopodi…	signaling receptor activity; fibronectin binding; receptor binding; coreceptor activity; cytokine receptor binding; growth factor receptor binding; vascular endothelial growth factor receptor binding; protein binding; protein disulfide isomerase activity; signal transducer activity; virus receptor activity; extracellular matrix binding; protease binding; cell adhesion molecule binding; intramolec…	K06493	ITGB3; integrin beta 3	hsa04380 Osteoclast differentiation - Homo sapiens (human); hsa04015 Rap1 signaling pathway - Homo sapiens (human); hsa04640 Hematopoietic cell lineage - Homo sapiens (human); hsa04810 Regulation of actin cytoskeleton - Homo sapiens (human); hsa04611 Platelet activation - Homo sapiens (human); hsa04151 PI3K-Akt signaling pathway - Homo sapiens (human); hsa04919 Thyroid hormone signaling pathway -…	IPR033760; IPR002369; IPR016201; IPR012896; IPR032695; IPR013111; IPR014836; IPR002035;	Integrin beta N-terminal; Integrin beta subunit, VWA domain; PSI domain; Integrin beta subunit, tail; Integrin domain; EGF-like domain, extracellular; Integrin beta subunit, cytoplasmic domain; von Willebrand factor, type A;
P05109	84	K	Protein S100-A8	S100A8	1	0.00121851	100.19	MGVAAHK(1)K	2	-0.61344	4	0.208	0.447	0.25	0.601	0.832	0.74376	0.893943	mitochondria	single organism signaling; regulation of biological quality; regulation of cell death; leukocyte activation; positive regulation of cellular protein metabolic process; leukocyte aggregation; defense response to other organism; positive regulation of peptide secretion; regulation of defense response; autophagy; cellular metabolic process; positive regulation of growth; response to biotic stimulus;…	membrane; secretory granule lumen; extracellular space; extracellular region part; cytoplasmic vesicle; cell periphery; vesicle; cytoplasm; cytoplasmic vesicle part; intracellular part; cell; organelle part; non-membrane-bounded organelle; cytoskeleton; extracellular exosome; membrane-enclosed lumen; vesicle lumen; intracellular organelle lumen; intracellular; cell part; secretory vesicle; extrac…	long-chain fatty acid binding; receptor binding; arachidonic acid binding; ion binding; icosatetraenoic acid binding; Toll-like receptor binding; tubulin binding; organic acid binding; protein binding; zinc ion binding; monocarboxylic acid binding; cytoskeletal protein binding; RAGE receptor binding; carboxylic acid binding; transition metal ion binding; microtubule binding; binding; lipid bindin…	K21127	S100A8; protein S100-A8	hsa04657 IL-17 signaling pathway - Homo sapiens (human);	IPR002048; IPR011992; IPR013787;	EF-hand domain; EF-hand domain pair; S100/CaBP-9k-type, calcium binding, subdomain;
P05109	92	K	Protein S100-A8	S100A8	1	0.000245859	116.73	SHEESHK(1)E	2	-1.0092	3	0.084	0.268	0.25	0.601	0.336	0.445923	1.32715	mitochondria	single organism signaling; regulation of biological quality; regulation of cell death; leukocyte activation; positive regulation of cellular protein metabolic process; leukocyte aggregation; defense response to other organism; positive regulation of peptide secretion; regulation of defense response; autophagy; cellular metabolic process; positive regulation of growth; response to biotic stimulus;…	membrane; secretory granule lumen; extracellular space; extracellular region part; cytoplasmic vesicle; cell periphery; vesicle; cytoplasm; cytoplasmic vesicle part; intracellular part; cell; organelle part; non-membrane-bounded organelle; cytoskeleton; extracellular exosome; membrane-enclosed lumen; vesicle lumen; intracellular organelle lumen; intracellular; cell part; secretory vesicle; extrac…	long-chain fatty acid binding; receptor binding; arachidonic acid binding; ion binding; icosatetraenoic acid binding; Toll-like receptor binding; tubulin binding; organic acid binding; protein binding; zinc ion binding; monocarboxylic acid binding; cytoskeletal protein binding; RAGE receptor binding; carboxylic acid binding; transition metal ion binding; microtubule binding; binding; lipid bindin…	K21127	S100A8; protein S100-A8	hsa04657 IL-17 signaling pathway - Homo sapiens (human);	IPR002048; IPR011992; IPR013787;	EF-hand domain; EF-hand domain pair; S100/CaBP-9k-type, calcium binding, subdomain;
P05109	85	K	Protein S100-A8	S100A8	0.999996	0.00638499	54.259	K(1)SHEESHKE	4	0.73482	1	0.052	0.391	0.25	0.601	0.208	0.650582	3.1278	mitochondria	single organism signaling; regulation of biological quality; regulation of cell death; leukocyte activation; positive regulation of cellular protein metabolic process; leukocyte aggregation; defense response to other organism; positive regulation of peptide secretion; regulation of defense response; autophagy; cellular metabolic process; positive regulation of growth; response to biotic stimulus;…	membrane; secretory granule lumen; extracellular space; extracellular region part; cytoplasmic vesicle; cell periphery; vesicle; cytoplasm; cytoplasmic vesicle part; intracellular part; cell; organelle part; non-membrane-bounded organelle; cytoskeleton; extracellular exosome; membrane-enclosed lumen; vesicle lumen; intracellular organelle lumen; intracellular; cell part; secretory vesicle; extrac…	long-chain fatty acid binding; receptor binding; arachidonic acid binding; ion binding; icosatetraenoic acid binding; Toll-like receptor binding; tubulin binding; organic acid binding; protein binding; zinc ion binding; monocarboxylic acid binding; cytoskeletal protein binding; RAGE receptor binding; carboxylic acid binding; transition metal ion binding; microtubule binding; binding; lipid bindin…	K21127	S100A8; protein S100-A8	hsa04657 IL-17 signaling pathway - Homo sapiens (human);	IPR002048; IPR011992; IPR013787;	EF-hand domain; EF-hand domain pair; S100/CaBP-9k-type, calcium binding, subdomain;
P05109	36	K	Protein S100-A8	S100A8	1	3.65818e-10	117.93	K(1)LLETECPQYIR	3	0.52588	3	0.366	0.557	0.25	0.601	1.464	0.926789	0.633052	mitochondria	single organism signaling; regulation of biological quality; regulation of cell death; leukocyte activation; positive regulation of cellular protein metabolic process; leukocyte aggregation; defense response to other organism; positive regulation of peptide secretion; regulation of defense response; autophagy; cellular metabolic process; positive regulation of growth; response to biotic stimulus;…	membrane; secretory granule lumen; extracellular space; extracellular region part; cytoplasmic vesicle; cell periphery; vesicle; cytoplasm; cytoplasmic vesicle part; intracellular part; cell; organelle part; non-membrane-bounded organelle; cytoskeleton; extracellular exosome; membrane-enclosed lumen; vesicle lumen; intracellular organelle lumen; intracellular; cell part; secretory vesicle; extrac…	long-chain fatty acid binding; receptor binding; arachidonic acid binding; ion binding; icosatetraenoic acid binding; Toll-like receptor binding; tubulin binding; organic acid binding; protein binding; zinc ion binding; monocarboxylic acid binding; cytoskeletal protein binding; RAGE receptor binding; carboxylic acid binding; transition metal ion binding; microtubule binding; binding; lipid bindin…	K21127	S100A8; protein S100-A8	hsa04657 IL-17 signaling pathway - Homo sapiens (human);	IPR002048; IPR011992; IPR013787;	EF-hand domain; EF-hand domain pair; S100/CaBP-9k-type, calcium binding, subdomain;
P05109	49	K	Protein S100-A8	S100A8	1	0.00308797	70.028	K(1)GADVWFK	2	0.40267	2	0.338	0.418	0.25	0.601	1.352	0.695507	0.514429	mitochondria	single organism signaling; regulation of biological quality; regulation of cell death; leukocyte activation; positive regulation of cellular protein metabolic process; leukocyte aggregation; defense response to other organism; positive regulation of peptide secretion; regulation of defense response; autophagy; cellular metabolic process; positive regulation of growth; response to biotic stimulus;…	membrane; secretory granule lumen; extracellular space; extracellular region part; cytoplasmic vesicle; cell periphery; vesicle; cytoplasm; cytoplasmic vesicle part; intracellular part; cell; organelle part; non-membrane-bounded organelle; cytoskeleton; extracellular exosome; membrane-enclosed lumen; vesicle lumen; intracellular organelle lumen; intracellular; cell part; secretory vesicle; extrac…	long-chain fatty acid binding; receptor binding; arachidonic acid binding; ion binding; icosatetraenoic acid binding; Toll-like receptor binding; tubulin binding; organic acid binding; protein binding; zinc ion binding; monocarboxylic acid binding; cytoskeletal protein binding; RAGE receptor binding; carboxylic acid binding; transition metal ion binding; microtubule binding; binding; lipid bindin…	K21127	S100A8; protein S100-A8	hsa04657 IL-17 signaling pathway - Homo sapiens (human);	IPR002048; IPR011992; IPR013787;	EF-hand domain; EF-hand domain pair; S100/CaBP-9k-type, calcium binding, subdomain;
P05109	23	K	Protein S100-A8	S100A8	1	5.29918e-07	98.902	YSLIK(1)GNFHAVYR	2	-2.0105	2	0.617	0.922	0.25	0.601	2.468	1.53411	0.6216	mitochondria	single organism signaling; regulation of biological quality; regulation of cell death; leukocyte activation; positive regulation of cellular protein metabolic process; leukocyte aggregation; defense response to other organism; positive regulation of peptide secretion; regulation of defense response; autophagy; cellular metabolic process; positive regulation of growth; response to biotic stimulus;…	membrane; secretory granule lumen; extracellular space; extracellular region part; cytoplasmic vesicle; cell periphery; vesicle; cytoplasm; cytoplasmic vesicle part; intracellular part; cell; organelle part; non-membrane-bounded organelle; cytoskeleton; extracellular exosome; membrane-enclosed lumen; vesicle lumen; intracellular organelle lumen; intracellular; cell part; secretory vesicle; extrac…	long-chain fatty acid binding; receptor binding; arachidonic acid binding; ion binding; icosatetraenoic acid binding; Toll-like receptor binding; tubulin binding; organic acid binding; protein binding; zinc ion binding; monocarboxylic acid binding; cytoskeletal protein binding; RAGE receptor binding; carboxylic acid binding; transition metal ion binding; microtubule binding; binding; lipid bindin…	K21127	S100A8; protein S100-A8	hsa04657 IL-17 signaling pathway - Homo sapiens (human);	IPR002048; IPR011992; IPR013787;	EF-hand domain; EF-hand domain pair; S100/CaBP-9k-type, calcium binding, subdomain;
P05164	556	K	Myeloperoxidase	MPO	1	2.56299e-07	108.35	GLMATPAK(1)LNR	3	-0.47704	2	0.669	0.631	0.44	0.612	1.52045	1.03105	0.678117	extracellular	superoxide metabolic process; regulation of cell death; leukocyte activation; defense response to other organism; cellular metabolic process; response to yeast; response to biotic stimulus; removal of superoxide radicals; response to external stimulus; metabolic process; protein-lipid complex subunit organization; cellular oxidant detoxification; single-organism transport; secretion; cellular res…	secretory granule lumen; extracellular space; extracellular region part; cytoplasmic vesicle; cytoplasm; vesicle; cytoplasmic vesicle part; intracellular part; azurophil granule lumen; cell; organelle part; vacuolar lumen; extracellular exosome; membrane-enclosed lumen; vesicle lumen; intracellular organelle lumen; intracellular; cell part; secretory vesicle; lysosome; extracellular vesicle; secr…	ion binding; antioxidant activity; chromatin binding; heparin binding; sulfur compound binding; oxidoreductase activity; heterocyclic compound binding; organic cyclic compound binding; heme binding; carbohydrate derivative binding; catalytic activity; binding; cation binding; metal ion binding; anion binding; peroxidase activity; glycosaminoglycan binding; tetrapyrrole binding; oxidoreductase act…	K10789	MPO; myeloperoxidase [EC:1.11.2.2]	hsa04145 Phagosome - Homo sapiens (human); hsa05202 Transcriptional misregulation in cancer - Homo sapiens (human);
P05771	205	K	Protein kinase C beta type	PRKCB	1	0.00437475	64.82	LIPDPK(1)SESK	2	0.099886	1			1.318	0.981				cytoplasm	single organism signaling; regulation of biological quality; blood coagulation; leukocyte activation; cell surface receptor signaling pathway; nucleic acid-templated transcription; regulation of B cell receptor signaling pathway; cellular metabolic process; protein transport; metabolic process; positive regulation of multicellular organismal process; regulation of localization; regulation of I-ka…	intracellular organelle; membrane; extracellular region part; cell periphery; intracellular organelle part; vesicle; cytoplasm; nuclear lumen; intracellular part; cytosol; cell; extracellular region; organelle part; plasma membrane; membrane-enclosed lumen; intracellular membrane-bounded organelle; organelle; extracellular exosome; nucleus; nucleoplasm; intracellular organelle lumen; intracellula…	nucleoside phosphate binding; phosphotransferase activity, alcohol group as acceptor; receptor binding; protein kinase binding; ion channel regulator activity; androgen receptor binding; protein binding; protein kinase activity; hormone receptor binding; chromatin binding; molecular function regulator; heterocyclic compound binding; organic cyclic compound binding; kinase activity; ligand-depende…	K19662	PRKCB; classical protein kinase C beta type [EC:2.7.11.13]	hsa04015 Rap1 signaling pathway - Homo sapiens (human); hsa04650 Natural killer cell mediated cytotoxicity - Homo sapiens (human); hsa04723 Retrograde endocannabinoid signaling - Homo sapiens (human); hsa04662 B cell receptor signaling pathway - Homo sapiens (human); hsa04014 Ras signaling pathway - Homo sapiens (human); hsa04150 mTOR signaling pathway - Homo sapiens (human); hsa05205 Proteoglyca…	IPR002219; IPR000719; IPR020454; IPR000008; IPR017892; IPR011009; IPR000961;	Protein kinase C-like, phorbol ester/diacylglycerol-binding domain; Protein kinase domain; Diacylglycerol/phorbol-ester binding; C2 domain; Protein kinase, C-terminal; Protein kinase-like domain; AGC-kinase, C-terminal;
P05771	232	K	Protein kinase C beta type	PRKCB	0.999156	0.0331808	44.543	FQLK(0.999)ESDK(0.001)DR	3	1.9319	1	1.118	1.009	1.318	0.981	0.848255	1.02854	1.21254	cytoplasm	single organism signaling; regulation of biological quality; blood coagulation; leukocyte activation; cell surface receptor signaling pathway; nucleic acid-templated transcription; regulation of B cell receptor signaling pathway; cellular metabolic process; protein transport; metabolic process; positive regulation of multicellular organismal process; regulation of localization; regulation of I-ka…	intracellular organelle; membrane; extracellular region part; cell periphery; intracellular organelle part; vesicle; cytoplasm; nuclear lumen; intracellular part; cytosol; cell; extracellular region; organelle part; plasma membrane; membrane-enclosed lumen; intracellular membrane-bounded organelle; organelle; extracellular exosome; nucleus; nucleoplasm; intracellular organelle lumen; intracellula…	nucleoside phosphate binding; phosphotransferase activity, alcohol group as acceptor; receptor binding; protein kinase binding; ion channel regulator activity; androgen receptor binding; protein binding; protein kinase activity; hormone receptor binding; chromatin binding; molecular function regulator; heterocyclic compound binding; organic cyclic compound binding; kinase activity; ligand-depende…	K19662	PRKCB; classical protein kinase C beta type [EC:2.7.11.13]	hsa04015 Rap1 signaling pathway - Homo sapiens (human); hsa04650 Natural killer cell mediated cytotoxicity - Homo sapiens (human); hsa04723 Retrograde endocannabinoid signaling - Homo sapiens (human); hsa04662 B cell receptor signaling pathway - Homo sapiens (human); hsa04014 Ras signaling pathway - Homo sapiens (human); hsa04150 mTOR signaling pathway - Homo sapiens (human); hsa05205 Proteoglyca…	IPR002219; IPR000719; IPR020454; IPR000008; IPR017892; IPR011009; IPR000961;	Protein kinase C-like, phorbol ester/diacylglycerol-binding domain; Protein kinase domain; Diacylglycerol/phorbol-ester binding; C2 domain; Protein kinase, C-terminal; Protein kinase-like domain; AGC-kinase, C-terminal;
P05976	141	K	"Myosin light chain 1/3, skeletal muscle isoform"	MYL1	1	2.4177e-05	90.581	VFDK(1)EGNGTVMGAELR	2	-0.32629	1	1.203	0.902	1.163	0.873	1.03439	1.03322	0.998864	cytoplasm	actin filament-based movement; muscle filament sliding; actin-mediated cell contraction; muscle system process; system process; actin-myosin filament sliding; single-organism cellular process; striated muscle contraction; single-organism process; cardiac muscle contraction; multicellular organismal process; muscle contraction; actin filament-based process; blood circulation; movement of cell or s…	intracellular organelle; intracellular non-membrane-bounded organelle; cytoskeletal part; myofibril; intracellular organelle part; cytoplasm; macromolecular complex; muscle myosin complex; supramolecular fiber; intracellular part; cytosol; supramolecular complex; cell; actin cytoskeleton; organelle part; supramolecular polymer; non-membrane-bounded organelle; cytoskeleton; organelle; cell part; i…	binding; ion binding; metal ion binding; cation binding; calcium ion binding; structural molecule activity; structural constituent of muscle;	K05738			IPR011992; IPR002048;	EF-hand domain pair; EF-hand domain;
P06396	348	K	Gelsolin	GSN	1	4.95693e-05	113.93	GK(1)QANTEER	2	-0.13486	1	0.794	0.236						endoplasmic reticulum	single organism signaling; cellular component biogenesis; regulation of leukocyte activation; regulation of cell death; regulation of establishment of T cell polarity; cellular metabolic process; cilium organization; metabolic process; macromolecular complex assembly; positive regulation of molecular function; regulation of cellular component size; regulation of cytoskeleton organization; negativ…	secretory granule lumen; membrane; extracellular space; extracellular region part; cell cortex; cytoplasmic vesicle; cell periphery; cell junction; cytoplasmic region; vesicle; cytoplasm; cortical cytoskeleton; cytoplasmic vesicle part; macromolecular complex; cortical actin cytoskeleton; intracellular part; cell; sarcoplasm; ficolin-1-rich granule lumen; organelle part; non-membrane-bounded orga…	myosin II binding; cytoskeletal protein binding; binding; ion binding; actin binding; metal ion binding; cation binding; protein domain specific binding; protein binding; calcium ion binding; myosin binding;	K05768	GSN; gelsolin	hsa04666 Fc gamma R-mediated phagocytosis - Homo sapiens (human); hsa04810 Regulation of actin cytoskeleton - Homo sapiens (human); hsa05203 Viral carcinogenesis - Homo sapiens (human);	IPR029006; IPR007123;	ADF-H/Gelsolin-like domain; Gelsolin-like domain;
P06396	548	K	Gelsolin	GSN	1	0.000659731	73.632	PMIIYK(1)GGTSR	2	-0.23869	2	1.057	0.712						endoplasmic reticulum	single organism signaling; cellular component biogenesis; regulation of leukocyte activation; regulation of cell death; regulation of establishment of T cell polarity; cellular metabolic process; cilium organization; metabolic process; macromolecular complex assembly; positive regulation of molecular function; regulation of cellular component size; regulation of cytoskeleton organization; negativ…	secretory granule lumen; membrane; extracellular space; extracellular region part; cell cortex; cytoplasmic vesicle; cell periphery; cell junction; cytoplasmic region; vesicle; cytoplasm; cortical cytoskeleton; cytoplasmic vesicle part; macromolecular complex; cortical actin cytoskeleton; intracellular part; cell; sarcoplasm; ficolin-1-rich granule lumen; organelle part; non-membrane-bounded orga…	myosin II binding; cytoskeletal protein binding; binding; ion binding; actin binding; metal ion binding; cation binding; protein domain specific binding; protein binding; calcium ion binding; myosin binding;	K05768	GSN; gelsolin	hsa04666 Fc gamma R-mediated phagocytosis - Homo sapiens (human); hsa04810 Regulation of actin cytoskeleton - Homo sapiens (human); hsa05203 Viral carcinogenesis - Homo sapiens (human);	IPR029006; IPR007123;	ADF-H/Gelsolin-like domain; Gelsolin-like domain;
P06396	360	K	Gelsolin	GSN	1	3.74498e-15	146.96	AALK(1)TASDFITK	2	1.9912	1	1.108	0.497						endoplasmic reticulum	single organism signaling; cellular component biogenesis; regulation of leukocyte activation; regulation of cell death; regulation of establishment of T cell polarity; cellular metabolic process; cilium organization; metabolic process; macromolecular complex assembly; positive regulation of molecular function; regulation of cellular component size; regulation of cytoskeleton organization; negativ…	secretory granule lumen; membrane; extracellular space; extracellular region part; cell cortex; cytoplasmic vesicle; cell periphery; cell junction; cytoplasmic region; vesicle; cytoplasm; cortical cytoskeleton; cytoplasmic vesicle part; macromolecular complex; cortical actin cytoskeleton; intracellular part; cell; sarcoplasm; ficolin-1-rich granule lumen; organelle part; non-membrane-bounded orga…	myosin II binding; cytoskeletal protein binding; binding; ion binding; actin binding; metal ion binding; cation binding; protein domain specific binding; protein binding; calcium ion binding; myosin binding;	K05768	GSN; gelsolin	hsa04666 Fc gamma R-mediated phagocytosis - Homo sapiens (human); hsa04810 Regulation of actin cytoskeleton - Homo sapiens (human); hsa05203 Viral carcinogenesis - Homo sapiens (human);	IPR029006; IPR007123;	ADF-H/Gelsolin-like domain; Gelsolin-like domain;
P06396	648	K	Gelsolin	GSN	1	2.71881e-16	111.65	AQPVQVAEGSEPDGFWEALGGK(1)AAYR	3	-0.050325	1	1.019	0.87						endoplasmic reticulum	single organism signaling; cellular component biogenesis; regulation of leukocyte activation; regulation of cell death; regulation of establishment of T cell polarity; cellular metabolic process; cilium organization; metabolic process; macromolecular complex assembly; positive regulation of molecular function; regulation of cellular component size; regulation of cytoskeleton organization; negativ…	secretory granule lumen; membrane; extracellular space; extracellular region part; cell cortex; cytoplasmic vesicle; cell periphery; cell junction; cytoplasmic region; vesicle; cytoplasm; cortical cytoskeleton; cytoplasmic vesicle part; macromolecular complex; cortical actin cytoskeleton; intracellular part; cell; sarcoplasm; ficolin-1-rich granule lumen; organelle part; non-membrane-bounded orga…	myosin II binding; cytoskeletal protein binding; binding; ion binding; actin binding; metal ion binding; cation binding; protein domain specific binding; protein binding; calcium ion binding; myosin binding;	K05768	GSN; gelsolin	hsa04666 Fc gamma R-mediated phagocytosis - Homo sapiens (human); hsa04810 Regulation of actin cytoskeleton - Homo sapiens (human); hsa05203 Viral carcinogenesis - Homo sapiens (human);	IPR029006; IPR007123;	ADF-H/Gelsolin-like domain; Gelsolin-like domain;
P06396	346	K	Gelsolin	GSN	1	0.00695027	89.673	IFVWK(1)GK	3	0.0026632	2	1.275	0.283						endoplasmic reticulum	single organism signaling; cellular component biogenesis; regulation of leukocyte activation; regulation of cell death; regulation of establishment of T cell polarity; cellular metabolic process; cilium organization; metabolic process; macromolecular complex assembly; positive regulation of molecular function; regulation of cellular component size; regulation of cytoskeleton organization; negativ…	secretory granule lumen; membrane; extracellular space; extracellular region part; cell cortex; cytoplasmic vesicle; cell periphery; cell junction; cytoplasmic region; vesicle; cytoplasm; cortical cytoskeleton; cytoplasmic vesicle part; macromolecular complex; cortical actin cytoskeleton; intracellular part; cell; sarcoplasm; ficolin-1-rich granule lumen; organelle part; non-membrane-bounded orga…	myosin II binding; cytoskeletal protein binding; binding; ion binding; actin binding; metal ion binding; cation binding; protein domain specific binding; protein binding; calcium ion binding; myosin binding;	K05768	GSN; gelsolin	hsa04666 Fc gamma R-mediated phagocytosis - Homo sapiens (human); hsa04810 Regulation of actin cytoskeleton - Homo sapiens (human); hsa05203 Viral carcinogenesis - Homo sapiens (human);	IPR029006; IPR007123;	ADF-H/Gelsolin-like domain; Gelsolin-like domain;
P06702	38	K	Protein S100-A9	S100A9	1	2.13546e-24	153.22	LGHPDTLNQGEFK(1)ELVR	3	0.025973	2	0.876	0.913	0.241	0.624	3.63485	1.46314	0.402531	cytoplasm	single organism signaling; regulation of cell death; posttranscriptional regulation of gene expression; defense response to other organism; positive regulation of peptide secretion; regulation of defense response; autophagy; cellular metabolic process; positive regulation of growth; response to biotic stimulus; regulation of cell growth; metabolic process; positive regulation of molecular functio…	membrane; secretory granule lumen; extracellular space; extracellular region part; cytoplasmic vesicle; cell periphery; cell junction; vesicle; cytoplasm; cytoplasmic vesicle part; intracellular part; cell; organelle part; non-membrane-bounded organelle; cytoskeleton; extracellular exosome; membrane-enclosed lumen; nucleoplasm; vesicle lumen; intracellular organelle lumen; intracellular; cell par…	long-chain fatty acid binding; receptor binding; arachidonic acid binding; ion binding; icosatetraenoic acid binding; antioxidant activity; Toll-like receptor binding; tubulin binding; organic acid binding; protein binding; zinc ion binding; monocarboxylic acid binding; signal transducer activity; cytoskeletal protein binding; RAGE receptor binding; carboxylic acid binding; transition metal ion b…	K21128	S100A9; protein S100-A9	hsa04657 IL-17 signaling pathway - Homo sapiens (human);	IPR002048; IPR011992; IPR013787;	EF-hand domain; EF-hand domain pair; S100/CaBP-9k-type, calcium binding, subdomain;
P06702	93	K	Protein S100-A9	S100A9	0.999259	0.000598337	42.057	LTWASHEK(0.999)MHEGDEGPGHHHK(0.001)PGLGEGTP	5	-0.18027	1	0.268	0.158	0.241	0.624	1.11203	0.253205	0.227696	cytoplasm	single organism signaling; regulation of cell death; posttranscriptional regulation of gene expression; defense response to other organism; positive regulation of peptide secretion; regulation of defense response; autophagy; cellular metabolic process; positive regulation of growth; response to biotic stimulus; regulation of cell growth; metabolic process; positive regulation of molecular functio…	membrane; secretory granule lumen; extracellular space; extracellular region part; cytoplasmic vesicle; cell periphery; cell junction; vesicle; cytoplasm; cytoplasmic vesicle part; intracellular part; cell; organelle part; non-membrane-bounded organelle; cytoskeleton; extracellular exosome; membrane-enclosed lumen; nucleoplasm; vesicle lumen; intracellular organelle lumen; intracellular; cell par…	long-chain fatty acid binding; receptor binding; arachidonic acid binding; ion binding; icosatetraenoic acid binding; antioxidant activity; Toll-like receptor binding; tubulin binding; organic acid binding; protein binding; zinc ion binding; monocarboxylic acid binding; signal transducer activity; cytoskeletal protein binding; RAGE receptor binding; carboxylic acid binding; transition metal ion b…	K21128	S100A9; protein S100-A9	hsa04657 IL-17 signaling pathway - Homo sapiens (human);	IPR002048; IPR011992; IPR013787;	EF-hand domain; EF-hand domain pair; S100/CaBP-9k-type, calcium binding, subdomain;
P06702	57	K	Protein S100-A9	S100A9	1	5.40525e-11	113.54	NEK(1)VIEHIMEDLDTNADK	3	1.1653	2	0.431	0.857	0.241	0.624	1.78838	1.3734	0.767955	cytoplasm	single organism signaling; regulation of cell death; posttranscriptional regulation of gene expression; defense response to other organism; positive regulation of peptide secretion; regulation of defense response; autophagy; cellular metabolic process; positive regulation of growth; response to biotic stimulus; regulation of cell growth; metabolic process; positive regulation of molecular functio…	membrane; secretory granule lumen; extracellular space; extracellular region part; cytoplasmic vesicle; cell periphery; cell junction; vesicle; cytoplasm; cytoplasmic vesicle part; intracellular part; cell; organelle part; non-membrane-bounded organelle; cytoskeleton; extracellular exosome; membrane-enclosed lumen; nucleoplasm; vesicle lumen; intracellular organelle lumen; intracellular; cell par…	long-chain fatty acid binding; receptor binding; arachidonic acid binding; ion binding; icosatetraenoic acid binding; antioxidant activity; Toll-like receptor binding; tubulin binding; organic acid binding; protein binding; zinc ion binding; monocarboxylic acid binding; signal transducer activity; cytoskeletal protein binding; RAGE receptor binding; carboxylic acid binding; transition metal ion b…	K21128	S100A9; protein S100-A9	hsa04657 IL-17 signaling pathway - Homo sapiens (human);	IPR002048; IPR011992; IPR013787;	EF-hand domain; EF-hand domain pair; S100/CaBP-9k-type, calcium binding, subdomain;
P06702	43	K	Protein S100-A9	S100A9	1	0.00209507	88.495	K(1)DLQNFLK	3	-0.67795	2	0.142	0.187	0.241	0.624	0.589212	0.299679	0.508611	cytoplasm	single organism signaling; regulation of cell death; posttranscriptional regulation of gene expression; defense response to other organism; positive regulation of peptide secretion; regulation of defense response; autophagy; cellular metabolic process; positive regulation of growth; response to biotic stimulus; regulation of cell growth; metabolic process; positive regulation of molecular functio…	membrane; secretory granule lumen; extracellular space; extracellular region part; cytoplasmic vesicle; cell periphery; cell junction; vesicle; cytoplasm; cytoplasmic vesicle part; intracellular part; cell; organelle part; non-membrane-bounded organelle; cytoskeleton; extracellular exosome; membrane-enclosed lumen; nucleoplasm; vesicle lumen; intracellular organelle lumen; intracellular; cell par…	long-chain fatty acid binding; receptor binding; arachidonic acid binding; ion binding; icosatetraenoic acid binding; antioxidant activity; Toll-like receptor binding; tubulin binding; organic acid binding; protein binding; zinc ion binding; monocarboxylic acid binding; signal transducer activity; cytoskeletal protein binding; RAGE receptor binding; carboxylic acid binding; transition metal ion b…	K21128	S100A9; protein S100-A9	hsa04657 IL-17 signaling pathway - Homo sapiens (human);	IPR002048; IPR011992; IPR013787;	EF-hand domain; EF-hand domain pair; S100/CaBP-9k-type, calcium binding, subdomain;
[truncated: 966 more rows]
