# Supplementary material for: Comprehensive analysis of lysine crotonylation in proteome of maintenance hemodialysis patients
Source: Medicine (Baltimore). 2018 Sep 14;97(37):e12035. doi: 10.1097/MD.0000000000012035 (PMC6156053; doi:10.1097/MD.0000000000012035)
Supplement: Supplemental Digital Content [file medi-97-e12035-s002.xlsx]

## Sheet: USvsNC
									Table S2. Significant differential expression of lysine crotonylated proteins in MHP and NC.
Protein accession	Position	MHP/NC Ratio	Regulated Type	Quant category	Amino acid	Protein description	Gene name	Localization probability	PEP	Score	Modified sequence	Charge	Mass error [ppm]	MS/MS Count	NC	MHP	NC	MHP	NC	MHP	Subcellular localization	Biological Process	Cellular Component	Molecular Function	KEGG KO No.	KEGG Gene	KEGG pathway	IPR ID	Domain description
O00151	22	3.061	Up	Q4	K	PDZ and LIM domain protein 1	PDLIM1	1	2.5e-17	135.55	LVGGK(1)DFEQPLAISR	2	-0.039224	1	0.643	1.042	1.462	0.774	0.439808	1.34625	cytoplasm	regulation of cellular process; regulation of gene expression; regulation of transcription, DNA-templated; response to stress; regulation of cellular biosynthetic process; regulation of primary metabolic process; response to abiotic stimulus; regulation of macromolecule metabolic process; regulation of nucleobase-containing compound metabolic process; cell-cell adhesion; regulation of macromolecu…	intracellular organelle; intracellular non-membrane-bounded organelle; cell junction; cytoplasm; anchoring junction; macromolecular complex; intracellular part; cell-cell adherens junction; transcription factor complex; cell-cell junction; cell; non-membrane-bounded organelle; organelle; cytoskeleton; focal adhesion; intracellular; cell part; adherens junction; cell-substrate junction; protein co…	ion binding; protein binding; zinc ion binding; transcription cofactor activity; protein binding involved in cell-cell adhesion; cell adhesion molecule binding; cadherin binding involved in cell-cell adhesion; protein binding involved in cell adhesion; transition metal ion binding; binding; cadherin binding; transcription factor activity, transcription factor binding; cation binding; metal ion bi…				IPR001781; IPR006643; IPR001478; IPR031847;	Zinc finger, LIM-type; Zasp-like motif; PDZ domain; Domain of unknown function DUF4749;
O00299	131	0.480184	Down	Q1	K	Chloride intracellular channel protein 1	CLIC1	1	9.45e-08	103.13	NSNPALNDNLEK(1)GLLK	3	-0.48842	1	1.162	0.513	1.129	1.038	1.02923	0.49422	cytoplasm	single organism signaling; inorganic anion transmembrane transport; regulation of biological quality; blood coagulation; single-organism process; establishment of localization; response to wounding; biological adhesion; single organismal cell-cell adhesion; signal transduction; cell communication; positive regulation of multicellular organismal process; regulation of localization; cell adhesion; …	membrane; cluster of actin-based cell projections; extracellular space; extracellular region part; brush border; organelle membrane; cell periphery; cytoplasm; vesicle; macromolecular complex; intrinsic component of membrane; intracellular part; cell; organelle part; extracellular exosome; nuclear membrane; membrane part; cell part; intracellular; extracellular vesicle; perinuclear region of cyto…	ion transmembrane transporter activity; passive transmembrane transporter activity; anion channel activity; substrate-specific transporter activity; protein binding; chloride channel activity; channel activity; inorganic anion transmembrane transporter activity; substrate-specific transmembrane transporter activity; chloride transmembrane transporter activity; cell adhesion molecule binding; volt…	K05021			IPR010987; IPR004045; IPR012336;	Glutathione S-transferase, C-terminal-like; Glutathione S-transferase, N-terminal; Thioredoxin-like fold;
O00299	192	0.608776	Down	Q1	K	Chloride intracellular channel protein 1	CLIC1	1	3.68e-06	95.502	LHIVQVVCK(1)K	3	-0.75892	1	1.231	0.689	1.129	1.038	1.09035	0.663776	cytoplasm	single organism signaling; inorganic anion transmembrane transport; regulation of biological quality; blood coagulation; single-organism process; establishment of localization; response to wounding; biological adhesion; single organismal cell-cell adhesion; signal transduction; cell communication; positive regulation of multicellular organismal process; regulation of localization; cell adhesion; …	membrane; cluster of actin-based cell projections; extracellular space; extracellular region part; brush border; organelle membrane; cell periphery; cytoplasm; vesicle; macromolecular complex; intrinsic component of membrane; intracellular part; cell; organelle part; extracellular exosome; nuclear membrane; membrane part; cell part; intracellular; extracellular vesicle; perinuclear region of cyto…	ion transmembrane transporter activity; passive transmembrane transporter activity; anion channel activity; substrate-specific transporter activity; protein binding; chloride channel activity; channel activity; inorganic anion transmembrane transporter activity; substrate-specific transmembrane transporter activity; chloride transmembrane transporter activity; cell adhesion molecule binding; volt…	K05021			IPR010987; IPR004045; IPR012336;	Glutathione S-transferase, C-terminal-like; Glutathione S-transferase, N-terminal; Thioredoxin-like fold;
O00429	255	0.779287	Down	Q2	K	Dynamin-1-like protein	DNM1L	1	0.000257759	91.549	SQLDINNK(1)K	2	1.2533	1	0.939	0.662	1.154	1.044	0.813692	0.6341	cytoplasm	single organism signaling; cellular component biogenesis; regulation of cell death; cellular component morphogenesis; regulation of protein oligomerization; regulation of mitochondrion organization; response to external stimulus; response to flavonoid; response to hypobaric hypoxia; positive regulation of multicellular organismal process; macromolecular complex assembly; regulation of localizatio…	membrane; outer membrane; cluster of actin-based cell projections; organelle membrane; cytoplasm; cytoplasmic vesicle part; macromolecular complex; supramolecular complex; cell; organelle part; non-membrane-bounded organelle; exocytic vesicle; synaptic vesicle; intracellular; secretory vesicle; membrane region; membrane-bounded organelle; neuron part; endoplasmic reticulum membrane; polymeric cyt…	nucleoside phosphate binding; ubiquitin protein ligase binding; nucleoside-triphosphatase regulator activity; GTPase regulator activity; protein dimerization activity; hydrolase activity, acting on acid anhydrides; hydrolase activity; protein binding; molecular function regulator; Rab GTPase binding; organic cyclic compound binding; heterocyclic compound binding; cytoskeletal protein binding; ide…	K17065	DNM1L; dynamin 1-like protein [EC:3.6.5.5]	hsa04668 TNF signaling pathway - Homo sapiens (human); hsa04621 NOD-like receptor signaling pathway - Homo sapiens (human);	IPR030381; IPR003130; IPR001401; IPR027417; IPR020850; IPR000375;	Dynamin-type guanine nucleotide-binding (G) domain; Dynamin GTPase effector; Dynamin, GTPase domain; P-loop containing nucleoside triphosphate hydrolase; GTPase effector domain; Dynamin central domain;
O14818	52	0.287136	Down	Q1	K	Proteasome subunit alpha type-7	PSMA7	1	0.0169519	59.265	SVAK(1)LQDER	2	0.64648	1	1.418	0.618	0.813	1.234	1.74416	0.50081	cytoplasm	single organism signaling; regulation of biological quality; positive regulation of cellular protein metabolic process; innate immune response activating cell surface receptor signaling pathway; cell surface receptor signaling pathway; posttranscriptional regulation of gene expression; positive regulation of ubiquitin-protein transferase activity; regulation of defense response; cellular response…	extracellular region part; vesicle; cytoplasm; macromolecular complex; intracellular part; cell; organelle part; endopeptidase complex; membrane-enclosed lumen; extracellular exosome; catalytic complex; nucleoplasm; intracellular organelle lumen; intracellular; cell part; extracellular vesicle; peptidase complex; membrane-bounded organelle; synapse part; organelle lumen; intracellular organelle; …	endopeptidase activity; threonine-type endopeptidase activity; peptidase activity; identical protein binding; threonine-type peptidase activity; catalytic activity; binding; peptidase activity, acting on L-amino acid peptides; hydrolase activity; protein binding;	K02731	PSMA7; 20S proteasome subunit alpha 4 [EC:3.4.25.1]	hsa03050 Proteasome - Homo sapiens (human);	IPR029055; IPR000426;	Nucleophile aminohydrolases, N-terminal; Proteasome alpha-subunit, N-terminal domain;
O15117	720	0.597488	Down	Q1	K	FYN-binding protein	FYB	1	0.000112969	100.88	VTTSITSK(1)K	2	-1.8208	1	1.677	0.703	1.183	0.83	1.41758	0.846988	nucleus	single organism signaling; endomembrane system organization; NLS-bearing protein import into nucleus; establishment of protein localization to organelle; cell surface receptor signaling pathway; protein import; single-organism process; nuclear transport; cellular metabolic process; phosphate-containing compound metabolic process; protein transport; establishment of localization; protein targeting…	membrane; intracellular organelle; intracellular non-membrane-bounded organelle; cell periphery; cell junction; cytoplasm; intracellular part; cell; cytosol; actin cytoskeleton; plasma membrane; non-membrane-bounded organelle; intracellular membrane-bounded organelle; cytoskeleton; organelle; nucleus; intracellular; cell part; membrane-bounded organelle; cytoplasmic part;	protein binding; receptor binding; binding; protein complex binding; macromolecular complex binding;	K17698	FYB; FYN binding protein	hsa04015 Rap1 signaling pathway - Homo sapiens (human);	IPR011511; IPR001452; IPR029294;	Variant SH3 domain; SH3 domain; Helically-extended SH3 domain;
O15143	367	0.51188	Down	Q1	K	Actin-related protein 2/3 complex subunit 1B	ARPC1B	1	1.77e-07	119.39	SLESALK(1)DLK	3	1.9633	2	0.836	0.452	1.049	1.108	0.796949	0.407942	cytoplasm	single organism signaling; regulation of actin filament polymerization; Arp2/3 complex-mediated actin nucleation; regulation of biological quality; positive regulation of protein polymerization; cell surface receptor signaling pathway; response to estrogen; Fc-gamma receptor signaling pathway; single-organism process; regulation of actin filament length; establishment of localization; phagocytosi…	extracellular region part; cell junction; vesicle; cytoplasm; macromolecular complex; intracellular part; cell; organelle part; non-membrane-bounded organelle; cytoskeleton; extracellular exosome; Arp2/3 protein complex; focal adhesion; intracellular; cell part; adherens junction; extracellular vesicle; tubulobulbar complex; cell-substrate junction; membrane-bounded organelle; cell-substrate adhe…	cytoskeletal protein binding; structural constituent of cytoskeleton; binding; macromolecular complex binding; actin binding; protein binding; structural molecule activity; protein complex binding;	K05757	ARPC1A_B; actin related protein 2/3 complex, subunit 1A/1B	hsa05100 Bacterial invasion of epithelial cells - Homo sapiens (human); hsa05132 Salmonella infection - Homo sapiens (human); hsa04666 Fc gamma R-mediated phagocytosis - Homo sapiens (human); hsa04144 Endocytosis - Homo sapiens (human); hsa05130 Pathogenic Escherichia coli infection - Homo sapiens (human); hsa05131 Shigellosis - Homo sapiens (human); hsa04810 Regulation of actin cytoskeleton - Ho…	IPR017986; IPR015943;	WD40-repeat-containing domain; WD40/YVTN repeat-like-containing domain;
O15143	307	0.513591	Down	Q1	K	Actin-related protein 2/3 complex subunit 1B	ARPC1B	1	0.0046792	89.698	FQNLDK(1)K	2	0.90275	1	1.13	0.613	1.049	1.108	1.07722	0.553249	cytoplasm	single organism signaling; regulation of actin filament polymerization; Arp2/3 complex-mediated actin nucleation; regulation of biological quality; positive regulation of protein polymerization; cell surface receptor signaling pathway; response to estrogen; Fc-gamma receptor signaling pathway; single-organism process; regulation of actin filament length; establishment of localization; phagocytosi…	extracellular region part; cell junction; vesicle; cytoplasm; macromolecular complex; intracellular part; cell; organelle part; non-membrane-bounded organelle; cytoskeleton; extracellular exosome; Arp2/3 protein complex; focal adhesion; intracellular; cell part; adherens junction; extracellular vesicle; tubulobulbar complex; cell-substrate junction; membrane-bounded organelle; cell-substrate adhe…	cytoskeletal protein binding; structural constituent of cytoskeleton; binding; macromolecular complex binding; actin binding; protein binding; structural molecule activity; protein complex binding;	K05757	ARPC1A_B; actin related protein 2/3 complex, subunit 1A/1B	hsa05100 Bacterial invasion of epithelial cells - Homo sapiens (human); hsa05132 Salmonella infection - Homo sapiens (human); hsa04666 Fc gamma R-mediated phagocytosis - Homo sapiens (human); hsa04144 Endocytosis - Homo sapiens (human); hsa05130 Pathogenic Escherichia coli infection - Homo sapiens (human); hsa05131 Shigellosis - Homo sapiens (human); hsa04810 Regulation of actin cytoskeleton - Ho…	IPR017986; IPR015943;	WD40-repeat-containing domain; WD40/YVTN repeat-like-containing domain;
O15144	269	0.748401	Down	Q1	K	Actin-related protein 2/3 complex subunit 2	ARPC2	1	0.00310994	88.495	AK(1)TSDFLK	2	-0.60007	1	0.825	0.621	1.038	1.044	0.794798	0.594828	cytoplasm	single organism signaling; regulation of actin filament polymerization; Arp2/3 complex-mediated actin nucleation; regulation of biological quality; positive regulation of protein polymerization; regulation of cell projection assembly; cell surface receptor signaling pathway; Fc-gamma receptor signaling pathway; single-organism process; regulation of actin filament length; establishment of localiz…	membrane; extracellular region part; cytoplasmic vesicle; cell periphery; cell junction; vesicle; cytoplasm; muscle cell projection membrane; macromolecular complex; intracellular part; cell; organelle part; non-membrane-bounded organelle; extracellular exosome; cytoskeleton; Arp2/3 protein complex; focal adhesion; plasma membrane region; cell part; membrane part; intracellular; adherens junction…	actin binding; protein binding; cytoskeletal protein binding; structural constituent of cytoskeleton; structural molecule activity; binding;	K05758	ARPC2; actin related protein 2/3 complex, subunit 2	hsa05100 Bacterial invasion of epithelial cells - Homo sapiens (human); hsa05132 Salmonella infection - Homo sapiens (human); hsa04666 Fc gamma R-mediated phagocytosis - Homo sapiens (human); hsa04144 Endocytosis - Homo sapiens (human); hsa05130 Pathogenic Escherichia coli infection - Homo sapiens (human); hsa05131 Shigellosis - Homo sapiens (human); hsa04810 Regulation of actin cytoskeleton - Ho…
O15144	136	0.71325	Down	Q1	K	Actin-related protein 2/3 complex subunit 2	ARPC2	1	5.18e-05	90.707	YFQFQEEGK(1)EGENR	2	0.85633	1	1.203	0.863	1.038	1.044	1.15896	0.826628	cytoplasm	single organism signaling; regulation of actin filament polymerization; Arp2/3 complex-mediated actin nucleation; regulation of biological quality; positive regulation of protein polymerization; regulation of cell projection assembly; cell surface receptor signaling pathway; Fc-gamma receptor signaling pathway; single-organism process; regulation of actin filament length; establishment of localiz…	membrane; extracellular region part; cytoplasmic vesicle; cell periphery; cell junction; vesicle; cytoplasm; muscle cell projection membrane; macromolecular complex; intracellular part; cell; organelle part; non-membrane-bounded organelle; extracellular exosome; cytoskeleton; Arp2/3 protein complex; focal adhesion; plasma membrane region; cell part; membrane part; intracellular; adherens junction…	actin binding; protein binding; cytoskeletal protein binding; structural constituent of cytoskeleton; structural molecule activity; binding;	K05758	ARPC2; actin related protein 2/3 complex, subunit 2	hsa05100 Bacterial invasion of epithelial cells - Homo sapiens (human); hsa05132 Salmonella infection - Homo sapiens (human); hsa04666 Fc gamma R-mediated phagocytosis - Homo sapiens (human); hsa04144 Endocytosis - Homo sapiens (human); hsa05130 Pathogenic Escherichia coli infection - Homo sapiens (human); hsa05131 Shigellosis - Homo sapiens (human); hsa04810 Regulation of actin cytoskeleton - Ho…
O15144	186	0.52833	Down	Q1	K	Actin-related protein 2/3 complex subunit 2	ARPC2	1	0.000597042	75.819	VFMQEFK(1)EGR	2	-0.72876	1	1.163	0.618	1.038	1.044	1.12042	0.591954	cytoplasm	single organism signaling; regulation of actin filament polymerization; Arp2/3 complex-mediated actin nucleation; regulation of biological quality; positive regulation of protein polymerization; regulation of cell projection assembly; cell surface receptor signaling pathway; Fc-gamma receptor signaling pathway; single-organism process; regulation of actin filament length; establishment of localiz…	membrane; extracellular region part; cytoplasmic vesicle; cell periphery; cell junction; vesicle; cytoplasm; muscle cell projection membrane; macromolecular complex; intracellular part; cell; organelle part; non-membrane-bounded organelle; extracellular exosome; cytoskeleton; Arp2/3 protein complex; focal adhesion; plasma membrane region; cell part; membrane part; intracellular; adherens junction…	actin binding; protein binding; cytoskeletal protein binding; structural constituent of cytoskeleton; structural molecule activity; binding;	K05758	ARPC2; actin related protein 2/3 complex, subunit 2	hsa05100 Bacterial invasion of epithelial cells - Homo sapiens (human); hsa05132 Salmonella infection - Homo sapiens (human); hsa04666 Fc gamma R-mediated phagocytosis - Homo sapiens (human); hsa04144 Endocytosis - Homo sapiens (human); hsa05130 Pathogenic Escherichia coli infection - Homo sapiens (human); hsa05131 Shigellosis - Homo sapiens (human); hsa04810 Regulation of actin cytoskeleton - Ho…
O15144	157	0.346982	Down	Q1	K	Actin-related protein 2/3 complex subunit 2	ARPC2	1	9.62e-07	98.105	DDETMYVESK(1)K	2	0.26529	1	1.235	0.431	1.038	1.044	1.18979	0.412835	cytoplasm	single organism signaling; regulation of actin filament polymerization; Arp2/3 complex-mediated actin nucleation; regulation of biological quality; positive regulation of protein polymerization; regulation of cell projection assembly; cell surface receptor signaling pathway; Fc-gamma receptor signaling pathway; single-organism process; regulation of actin filament length; establishment of localiz…	membrane; extracellular region part; cytoplasmic vesicle; cell periphery; cell junction; vesicle; cytoplasm; muscle cell projection membrane; macromolecular complex; intracellular part; cell; organelle part; non-membrane-bounded organelle; extracellular exosome; cytoskeleton; Arp2/3 protein complex; focal adhesion; plasma membrane region; cell part; membrane part; intracellular; adherens junction…	actin binding; protein binding; cytoskeletal protein binding; structural constituent of cytoskeleton; structural molecule activity; binding;	K05758	ARPC2; actin related protein 2/3 complex, subunit 2	hsa05100 Bacterial invasion of epithelial cells - Homo sapiens (human); hsa05132 Salmonella infection - Homo sapiens (human); hsa04666 Fc gamma R-mediated phagocytosis - Homo sapiens (human); hsa04144 Endocytosis - Homo sapiens (human); hsa05130 Pathogenic Escherichia coli infection - Homo sapiens (human); hsa05131 Shigellosis - Homo sapiens (human); hsa04810 Regulation of actin cytoskeleton - Ho…
O15144	275	0.800072	Down	Q2	K	Actin-related protein 2/3 complex subunit 2	ARPC2	1	0.00152544	68.107	TSDFLK(1)VLNR	2	-0.26858	1	0.809	0.651	1.038	1.044	0.779383	0.623563	cytoplasm	single organism signaling; regulation of actin filament polymerization; Arp2/3 complex-mediated actin nucleation; regulation of biological quality; positive regulation of protein polymerization; regulation of cell projection assembly; cell surface receptor signaling pathway; Fc-gamma receptor signaling pathway; single-organism process; regulation of actin filament length; establishment of localiz…	membrane; extracellular region part; cytoplasmic vesicle; cell periphery; cell junction; vesicle; cytoplasm; muscle cell projection membrane; macromolecular complex; intracellular part; cell; organelle part; non-membrane-bounded organelle; extracellular exosome; cytoskeleton; Arp2/3 protein complex; focal adhesion; plasma membrane region; cell part; membrane part; intracellular; adherens junction…	actin binding; protein binding; cytoskeletal protein binding; structural constituent of cytoskeleton; structural molecule activity; binding;	K05758	ARPC2; actin related protein 2/3 complex, subunit 2	hsa05100 Bacterial invasion of epithelial cells - Homo sapiens (human); hsa05132 Salmonella infection - Homo sapiens (human); hsa04666 Fc gamma R-mediated phagocytosis - Homo sapiens (human); hsa04144 Endocytosis - Homo sapiens (human); hsa05130 Pathogenic Escherichia coli infection - Homo sapiens (human); hsa05131 Shigellosis - Homo sapiens (human); hsa04810 Regulation of actin cytoskeleton - Ho…
O15144	65	0.6598	Down	Q1	K	Actin-related protein 2/3 complex subunit 2	ARPC2	1	4.9e-07	97.291	FYK(1)ELQAHGADELLK	3	-0.13954	1	1.201	0.797	1.038	1.044	1.15703	0.76341	cytoplasm	single organism signaling; regulation of actin filament polymerization; Arp2/3 complex-mediated actin nucleation; regulation of biological quality; positive regulation of protein polymerization; regulation of cell projection assembly; cell surface receptor signaling pathway; Fc-gamma receptor signaling pathway; single-organism process; regulation of actin filament length; establishment of localiz…	membrane; extracellular region part; cytoplasmic vesicle; cell periphery; cell junction; vesicle; cytoplasm; muscle cell projection membrane; macromolecular complex; intracellular part; cell; organelle part; non-membrane-bounded organelle; extracellular exosome; cytoskeleton; Arp2/3 protein complex; focal adhesion; plasma membrane region; cell part; membrane part; intracellular; adherens junction…	actin binding; protein binding; cytoskeletal protein binding; structural constituent of cytoskeleton; structural molecule activity; binding;	K05758	ARPC2; actin related protein 2/3 complex, subunit 2	hsa05100 Bacterial invasion of epithelial cells - Homo sapiens (human); hsa05132 Salmonella infection - Homo sapiens (human); hsa04666 Fc gamma R-mediated phagocytosis - Homo sapiens (human); hsa04144 Endocytosis - Homo sapiens (human); hsa05130 Pathogenic Escherichia coli infection - Homo sapiens (human); hsa05131 Shigellosis - Homo sapiens (human); hsa04810 Regulation of actin cytoskeleton - Ho…
O15145	123	0.495836	Down	Q1	K	Actin-related protein 2/3 complex subunit 3	ARPC3	1	3.06e-05	88.021	PANK(1)QEDEVMR	2	-1.5566	2	1.051	0.615	0.977	1.153	1.07574	0.533391	cytoplasm	single organism signaling; regulation of actin filament polymerization; Arp2/3 complex-mediated actin nucleation; regulation of biological quality; positive regulation of protein polymerization; cell surface receptor signaling pathway; Fc-gamma receptor signaling pathway; single-organism process; cellular response to growth factor stimulus; regulation of actin filament length; establishment of lo…	membrane; extracellular region part; cell junction; vesicle; cytoplasm; macromolecular complex; supramolecular fiber; growth cone; intracellular part; supramolecular complex; cell; organelle part; non-membrane-bounded organelle; extracellular exosome; cytoskeleton; Arp2/3 protein complex; focal adhesion; cell part; intracellular; lamellipodium; adherens junction; extracellular vesicle; neuron pro…	actin binding; protein binding; cytoskeletal protein binding; structural constituent of cytoskeleton; structural molecule activity; binding;	K05756	ARPC3; actin related protein 2/3 complex, subunit 3	hsa05100 Bacterial invasion of epithelial cells - Homo sapiens (human); hsa05132 Salmonella infection - Homo sapiens (human); hsa04666 Fc gamma R-mediated phagocytosis - Homo sapiens (human); hsa04144 Endocytosis - Homo sapiens (human); hsa05130 Pathogenic Escherichia coli infection - Homo sapiens (human); hsa05131 Shigellosis - Homo sapiens (human); hsa04810 Regulation of actin cytoskeleton - Ho…
O15145	56	2.21365	Up	Q4	K	Actin-related protein 2/3 complex subunit 3	ARPC3	1	4.03e-05	79.659	ANVFFK(1)NYEIK	3	-3.2074	1	0.676	1.766	0.977	1.153	0.691914	1.53166	cytoplasm	single organism signaling; regulation of actin filament polymerization; Arp2/3 complex-mediated actin nucleation; regulation of biological quality; positive regulation of protein polymerization; cell surface receptor signaling pathway; Fc-gamma receptor signaling pathway; single-organism process; cellular response to growth factor stimulus; regulation of actin filament length; establishment of lo…	membrane; extracellular region part; cell junction; vesicle; cytoplasm; macromolecular complex; supramolecular fiber; growth cone; intracellular part; supramolecular complex; cell; organelle part; non-membrane-bounded organelle; extracellular exosome; cytoskeleton; Arp2/3 protein complex; focal adhesion; cell part; intracellular; lamellipodium; adherens junction; extracellular vesicle; neuron pro…	actin binding; protein binding; cytoskeletal protein binding; structural constituent of cytoskeleton; structural molecule activity; binding;	K05756	ARPC3; actin related protein 2/3 complex, subunit 3	hsa05100 Bacterial invasion of epithelial cells - Homo sapiens (human); hsa05132 Salmonella infection - Homo sapiens (human); hsa04666 Fc gamma R-mediated phagocytosis - Homo sapiens (human); hsa04144 Endocytosis - Homo sapiens (human); hsa05130 Pathogenic Escherichia coli infection - Homo sapiens (human); hsa05131 Shigellosis - Homo sapiens (human); hsa04810 Regulation of actin cytoskeleton - Ho…
O15511	72	0.797275	Down	Q2	K	Actin-related protein 2/3 complex subunit 5	ARPC5	1	0.0397621	63.816	SQAVK(1)DR	2	0.12394	1	0.827	0.718	0.978	1.065	0.845603	0.674178	cytoplasm	single organism signaling; regulation of biological quality; leukocyte activation; cell surface receptor signaling pathway; brain development; regulation of actin filament length; actin cytoskeleton organization; regulation of cellular component size; regulation of cytoskeleton organization; orbitofrontal cortex development; single-organism transport; secretion; nervous system development; cellul…	secretory granule lumen; extracellular region part; cytoplasmic vesicle; cell junction; vesicle; cytoplasm; cytoplasmic vesicle part; macromolecular complex; growth cone; intracellular part; cell; ficolin-1-rich granule lumen; organelle part; non-membrane-bounded organelle; cytoskeleton; extracellular exosome; ficolin-1-rich granule; membrane-enclosed lumen; Arp2/3 protein complex; vesicle lumen;…	actin binding; protein binding; cytoskeletal protein binding; structural constituent of cytoskeleton; structural molecule activity; binding;	K05754	ARPC5; actin related protein 2/3 complex, subunit 5	hsa05100 Bacterial invasion of epithelial cells - Homo sapiens (human); hsa05132 Salmonella infection - Homo sapiens (human); hsa04666 Fc gamma R-mediated phagocytosis - Homo sapiens (human); hsa04144 Endocytosis - Homo sapiens (human); hsa05130 Pathogenic Escherichia coli infection - Homo sapiens (human); hsa05131 Shigellosis - Homo sapiens (human); hsa04810 Regulation of actin cytoskeleton - Ho…
O43707	625	0.471648	Down	Q1	K	Alpha-actinin-4	ACTN4	1	0.00262204	56.404	WEK(1)VQQLVPK	3	1.7994	1	1.297	0.65	0.959	1.019	1.35245	0.63788	cytoplasm	regulation of vesicle-mediated transport; cellular component biogenesis; single organism signaling; regulation of cell death; positive regulation of cell migration; positive regulation of NIK/NF-kappaB signaling; protein transport; positive regulation of pinocytosis; actin cytoskeleton organization; regulation of localization; positive regulation of molecular function; intracellular receptor sign…	cluster of actin-based cell projections; extracellular region part; cytoplasmic region; cytoplasm; cytoplasmic vesicle part; macromolecular complex; supramolecular complex; cell; I band; pseudopodium; organelle part; non-membrane-bounded organelle; extracellular exosome; nucleoplasm; focal adhesion; intracellular; secretory vesicle; neuron projection; cell-substrate junction; membrane-bounded org…	actin filament binding; protein N-terminus binding; chromatin DNA binding; receptor binding; double-stranded DNA binding; protein dimerization activity; integrin binding; protein binding; hormone receptor binding; chromatin binding; regulatory region DNA binding; heterocyclic compound binding; organic cyclic compound binding; retinoic acid receptor binding; identical protein binding; cytoskeletal…	K05699	ACTN1_4; actinin alpha 1/4	hsa05322 Systemic lupus erythematosus - Homo sapiens (human); hsa04530 Tight junction - Homo sapiens (human); hsa05146 Amoebiasis - Homo sapiens (human); hsa04810 Regulation of actin cytoskeleton - Homo sapiens (human); hsa05203 Viral carcinogenesis - Homo sapiens (human); hsa04670 Leukocyte transendothelial migration - Homo sapiens (human); hsa04510 Focal adhesion - Homo sapiens (human); hsa0452…	IPR014837; IPR002048; IPR001715; IPR011992;	EF-hand, Ca insensitive; EF-hand domain; Calponin homology domain; EF-hand domain pair;
O43707	592	0.576337	Down	Q1	K	Alpha-actinin-4	ACTN4	1	0.00145192	59.227	EAILAIHK(1)EAQR	3	0.31558	1	1.081	0.662	0.959	1.019	1.12722	0.649657	cytoplasm	regulation of vesicle-mediated transport; cellular component biogenesis; single organism signaling; regulation of cell death; positive regulation of cell migration; positive regulation of NIK/NF-kappaB signaling; protein transport; positive regulation of pinocytosis; actin cytoskeleton organization; regulation of localization; positive regulation of molecular function; intracellular receptor sign…	cluster of actin-based cell projections; extracellular region part; cytoplasmic region; cytoplasm; cytoplasmic vesicle part; macromolecular complex; supramolecular complex; cell; I band; pseudopodium; organelle part; non-membrane-bounded organelle; extracellular exosome; nucleoplasm; focal adhesion; intracellular; secretory vesicle; neuron projection; cell-substrate junction; membrane-bounded org…	actin filament binding; protein N-terminus binding; chromatin DNA binding; receptor binding; double-stranded DNA binding; protein dimerization activity; integrin binding; protein binding; hormone receptor binding; chromatin binding; regulatory region DNA binding; heterocyclic compound binding; organic cyclic compound binding; retinoic acid receptor binding; identical protein binding; cytoskeletal…	K05699	ACTN1_4; actinin alpha 1/4	hsa05322 Systemic lupus erythematosus - Homo sapiens (human); hsa04530 Tight junction - Homo sapiens (human); hsa05146 Amoebiasis - Homo sapiens (human); hsa04810 Regulation of actin cytoskeleton - Homo sapiens (human); hsa05203 Viral carcinogenesis - Homo sapiens (human); hsa04670 Leukocyte transendothelial migration - Homo sapiens (human); hsa04510 Focal adhesion - Homo sapiens (human); hsa0452…	IPR014837; IPR002048; IPR001715; IPR011992;	EF-hand, Ca insensitive; EF-hand domain; Calponin homology domain; EF-hand domain pair;
O43707	437	1.38427	Up	Q4	K	Alpha-actinin-4	ACTN4	1	0.0383871	50.966	EAMLK(1)HR	3	-0.10728	1	0.807	1.187	0.959	1.019	0.841502	1.16487	cytoplasm	regulation of vesicle-mediated transport; cellular component biogenesis; single organism signaling; regulation of cell death; positive regulation of cell migration; positive regulation of NIK/NF-kappaB signaling; protein transport; positive regulation of pinocytosis; actin cytoskeleton organization; regulation of localization; positive regulation of molecular function; intracellular receptor sign…	cluster of actin-based cell projections; extracellular region part; cytoplasmic region; cytoplasm; cytoplasmic vesicle part; macromolecular complex; supramolecular complex; cell; I band; pseudopodium; organelle part; non-membrane-bounded organelle; extracellular exosome; nucleoplasm; focal adhesion; intracellular; secretory vesicle; neuron projection; cell-substrate junction; membrane-bounded org…	actin filament binding; protein N-terminus binding; chromatin DNA binding; receptor binding; double-stranded DNA binding; protein dimerization activity; integrin binding; protein binding; hormone receptor binding; chromatin binding; regulatory region DNA binding; heterocyclic compound binding; organic cyclic compound binding; retinoic acid receptor binding; identical protein binding; cytoskeletal…	K05699	ACTN1_4; actinin alpha 1/4	hsa05322 Systemic lupus erythematosus - Homo sapiens (human); hsa04530 Tight junction - Homo sapiens (human); hsa05146 Amoebiasis - Homo sapiens (human); hsa04810 Regulation of actin cytoskeleton - Homo sapiens (human); hsa05203 Viral carcinogenesis - Homo sapiens (human); hsa04670 Leukocyte transendothelial migration - Homo sapiens (human); hsa04510 Focal adhesion - Homo sapiens (human); hsa0452…	IPR014837; IPR002048; IPR001715; IPR011992;	EF-hand, Ca insensitive; EF-hand domain; Calponin homology domain; EF-hand domain pair;
O43707	632	0.825484	Down	Q2	K	Alpha-actinin-4	ACTN4	1	0.00269549	82.452	VQQLVPK(1)R	2	1.2224	1	1.115	0.978	0.959	1.019	1.16267	0.959764	cytoplasm	regulation of vesicle-mediated transport; cellular component biogenesis; single organism signaling; regulation of cell death; positive regulation of cell migration; positive regulation of NIK/NF-kappaB signaling; protein transport; positive regulation of pinocytosis; actin cytoskeleton organization; regulation of localization; positive regulation of molecular function; intracellular receptor sign…	cluster of actin-based cell projections; extracellular region part; cytoplasmic region; cytoplasm; cytoplasmic vesicle part; macromolecular complex; supramolecular complex; cell; I band; pseudopodium; organelle part; non-membrane-bounded organelle; extracellular exosome; nucleoplasm; focal adhesion; intracellular; secretory vesicle; neuron projection; cell-substrate junction; membrane-bounded org…	actin filament binding; protein N-terminus binding; chromatin DNA binding; receptor binding; double-stranded DNA binding; protein dimerization activity; integrin binding; protein binding; hormone receptor binding; chromatin binding; regulatory region DNA binding; heterocyclic compound binding; organic cyclic compound binding; retinoic acid receptor binding; identical protein binding; cytoskeletal…	K05699	ACTN1_4; actinin alpha 1/4	hsa05322 Systemic lupus erythematosus - Homo sapiens (human); hsa04530 Tight junction - Homo sapiens (human); hsa05146 Amoebiasis - Homo sapiens (human); hsa04810 Regulation of actin cytoskeleton - Homo sapiens (human); hsa05203 Viral carcinogenesis - Homo sapiens (human); hsa04670 Leukocyte transendothelial migration - Homo sapiens (human); hsa04510 Focal adhesion - Homo sapiens (human); hsa0452…	IPR014837; IPR002048; IPR001715; IPR011992;	EF-hand, Ca insensitive; EF-hand domain; Calponin homology domain; EF-hand domain pair;
O43707	108	1.52112	Up	Q4	K	Alpha-actinin-4	ACTN4	1	0.000136004	87.639	VHK(1)INNVNK	3	0.78722	1	0.847	1.369	0.959	1.019	0.883212	1.34347	cytoplasm	regulation of vesicle-mediated transport; cellular component biogenesis; single organism signaling; regulation of cell death; positive regulation of cell migration; positive regulation of NIK/NF-kappaB signaling; protein transport; positive regulation of pinocytosis; actin cytoskeleton organization; regulation of localization; positive regulation of molecular function; intracellular receptor sign…	cluster of actin-based cell projections; extracellular region part; cytoplasmic region; cytoplasm; cytoplasmic vesicle part; macromolecular complex; supramolecular complex; cell; I band; pseudopodium; organelle part; non-membrane-bounded organelle; extracellular exosome; nucleoplasm; focal adhesion; intracellular; secretory vesicle; neuron projection; cell-substrate junction; membrane-bounded org…	actin filament binding; protein N-terminus binding; chromatin DNA binding; receptor binding; double-stranded DNA binding; protein dimerization activity; integrin binding; protein binding; hormone receptor binding; chromatin binding; regulatory region DNA binding; heterocyclic compound binding; organic cyclic compound binding; retinoic acid receptor binding; identical protein binding; cytoskeletal…	K05699	ACTN1_4; actinin alpha 1/4	hsa05322 Systemic lupus erythematosus - Homo sapiens (human); hsa04530 Tight junction - Homo sapiens (human); hsa05146 Amoebiasis - Homo sapiens (human); hsa04810 Regulation of actin cytoskeleton - Homo sapiens (human); hsa05203 Viral carcinogenesis - Homo sapiens (human); hsa04670 Leukocyte transendothelial migration - Homo sapiens (human); hsa04510 Focal adhesion - Homo sapiens (human); hsa0452…	IPR014837; IPR002048; IPR001715; IPR011992;	EF-hand, Ca insensitive; EF-hand domain; Calponin homology domain; EF-hand domain pair;
O43707	122	0.346296	Down	Q1	K	Alpha-actinin-4	ACTN4	1	1.38e-08	127.56	ALDFIASK(1)GVK	2	-1.1393	1	1.492	0.549	0.959	1.019	1.55579	0.538763	cytoplasm	regulation of vesicle-mediated transport; cellular component biogenesis; single organism signaling; regulation of cell death; positive regulation of cell migration; positive regulation of NIK/NF-kappaB signaling; protein transport; positive regulation of pinocytosis; actin cytoskeleton organization; regulation of localization; positive regulation of molecular function; intracellular receptor sign…	cluster of actin-based cell projections; extracellular region part; cytoplasmic region; cytoplasm; cytoplasmic vesicle part; macromolecular complex; supramolecular complex; cell; I band; pseudopodium; organelle part; non-membrane-bounded organelle; extracellular exosome; nucleoplasm; focal adhesion; intracellular; secretory vesicle; neuron projection; cell-substrate junction; membrane-bounded org…	actin filament binding; protein N-terminus binding; chromatin DNA binding; receptor binding; double-stranded DNA binding; protein dimerization activity; integrin binding; protein binding; hormone receptor binding; chromatin binding; regulatory region DNA binding; heterocyclic compound binding; organic cyclic compound binding; retinoic acid receptor binding; identical protein binding; cytoskeletal…	K05699	ACTN1_4; actinin alpha 1/4	hsa05322 Systemic lupus erythematosus - Homo sapiens (human); hsa04530 Tight junction - Homo sapiens (human); hsa05146 Amoebiasis - Homo sapiens (human); hsa04810 Regulation of actin cytoskeleton - Homo sapiens (human); hsa05203 Viral carcinogenesis - Homo sapiens (human); hsa04670 Leukocyte transendothelial migration - Homo sapiens (human); hsa04510 Focal adhesion - Homo sapiens (human); hsa0452…	IPR014837; IPR002048; IPR001715; IPR011992;	EF-hand, Ca insensitive; EF-hand domain; Calponin homology domain; EF-hand domain pair;
O60234	35	0.673305	Down	Q1	K	Glia maturation factor gamma	GMFG	0.999942	2.74e-09	110.04	ETDNAAIIMK(1)VDKDR	3	0.037892	1	0.945	0.729	0.844	0.967	1.11967	0.753878	cytoplasm	regulation of actin filament polymerization; regulation of biological quality; leukocyte activation; negative regulation of cellular component organization; single-organism process; regulation of Arp2/3 complex-mediated actin nucleation; regulation of actin filament length; cellular metabolic process; negative regulation of protein modification process; phosphate-containing compound metabolic pro…	secretory granule lumen; intracellular organelle; intracellular vesicle; cytoplasmic vesicle; vesicle; cytoplasm; intracellular organelle part; cytoplasmic vesicle part; endomembrane system; intracellular part; cell; extracellular region; ficolin-1-rich granule lumen; organelle part; ficolin-1-rich granule; membrane-enclosed lumen; organelle; vesicle lumen; intracellular organelle lumen; cytoplas…	growth factor activity; receptor binding; Arp2/3 complex binding; macromolecular complex binding; protein kinase inhibitor activity; protein binding; protein kinase regulator activity; kinase regulator activity; enzyme inhibitor activity; molecular function regulator; cytoskeletal protein binding; enzyme regulator activity; kinase inhibitor activity; binding; actin binding; enzyme activator activ…				IPR029006; IPR002108;	ADF-H/Gelsolin-like domain; Actin-depolymerising factor homology domain;
O60610	559	1.23499	Up	Q3	K	Protein diaphanous homolog 1	DIAPH1	1	0.0207123	66.351	ELEDAK(1)K	2	1.38	1	0.927	1.217	1.047	1.113	0.885387	1.09344	nucleus	cellular component biogenesis; regulation of biological quality; positive regulation of cell migration; leukocyte activation; positive regulation of locomotion; single-organism process; neurological system process; actin filament polymerization; establishment of localization; actin cytoskeleton organization; cellular component assembly; regulation of cell shape; macromolecular complex assembly; r…	membrane; organelle membrane; cytoplasmic vesicle; cell periphery; ruffle membrane; vesicle; cytoplasm; cytoplasmic vesicle part; intracellular part; cell; organelle part; non-membrane-bounded organelle; cytoskeleton; mitotic spindle; microtubule organizing center; plasma membrane region; microtubule cytoskeleton; leading edge membrane; intracellular; cell part; membrane part; whole membrane; sec…	small GTPase binding; organic cyclic compound binding; heterocyclic compound binding; Rho GTPase binding; RNA binding; cytoskeletal protein binding; Ras GTPase binding; receptor binding; binding; nucleic acid binding; actin binding; ion channel binding; protein binding; GTPase binding; enzyme binding;	K05740	DIAPH1; diaphanous 1	hsa04510 Focal adhesion - Homo sapiens (human); hsa04933 AGE-RAGE signaling pathway in diabetic complications - Homo sapiens (human); hsa05131 Shigellosis - Homo sapiens (human); hsa04810 Regulation of actin cytoskeleton - Homo sapiens (human);	IPR010473; IPR010472; IPR015425; IPR010465; IPR014767; IPR014768; IPR016024; IPR009408;	Formin, GTPase-binding domain; Formin, FH3 domain; Formin, FH2 domain; DRF autoregulatory; Diaphanous autoregulatory (DAD) domain; Rho GTPase-binding/formin homology 3 (GBD/FH3) domain; Armadillo-type fold; Formin Homology 1;
O60610	503	0.732158	Down	Q1	K	Protein diaphanous homolog 1	DIAPH1	1	0.0101712	58.699	HELQVEMK(1)K	3	-1.2334	1	1.042	0.811	1.047	1.113	0.995224	0.728661	nucleus	cellular component biogenesis; regulation of biological quality; positive regulation of cell migration; leukocyte activation; positive regulation of locomotion; single-organism process; neurological system process; actin filament polymerization; establishment of localization; actin cytoskeleton organization; cellular component assembly; regulation of cell shape; macromolecular complex assembly; r…	membrane; organelle membrane; cytoplasmic vesicle; cell periphery; ruffle membrane; vesicle; cytoplasm; cytoplasmic vesicle part; intracellular part; cell; organelle part; non-membrane-bounded organelle; cytoskeleton; mitotic spindle; microtubule organizing center; plasma membrane region; microtubule cytoskeleton; leading edge membrane; intracellular; cell part; membrane part; whole membrane; sec…	small GTPase binding; organic cyclic compound binding; heterocyclic compound binding; Rho GTPase binding; RNA binding; cytoskeletal protein binding; Ras GTPase binding; receptor binding; binding; nucleic acid binding; actin binding; ion channel binding; protein binding; GTPase binding; enzyme binding;	K05740	DIAPH1; diaphanous 1	hsa04510 Focal adhesion - Homo sapiens (human); hsa04933 AGE-RAGE signaling pathway in diabetic complications - Homo sapiens (human); hsa05131 Shigellosis - Homo sapiens (human); hsa04810 Regulation of actin cytoskeleton - Homo sapiens (human);	IPR010473; IPR010472; IPR015425; IPR010465; IPR014767; IPR014768; IPR016024; IPR009408;	Formin, GTPase-binding domain; Formin, FH3 domain; Formin, FH2 domain; DRF autoregulatory; Diaphanous autoregulatory (DAD) domain; Rho GTPase-binding/formin homology 3 (GBD/FH3) domain; Armadillo-type fold; Formin Homology 1;
O60610	486	0.77666	Down	Q2	K	Protein diaphanous homolog 1	DIAPH1	1	0.00555848	82.452	AAELEK(1)K	2	-0.37035	2	0.929	0.767	1.047	1.113	0.887297	0.689128	nucleus	cellular component biogenesis; regulation of biological quality; positive regulation of cell migration; leukocyte activation; positive regulation of locomotion; single-organism process; neurological system process; actin filament polymerization; establishment of localization; actin cytoskeleton organization; cellular component assembly; regulation of cell shape; macromolecular complex assembly; r…	membrane; organelle membrane; cytoplasmic vesicle; cell periphery; ruffle membrane; vesicle; cytoplasm; cytoplasmic vesicle part; intracellular part; cell; organelle part; non-membrane-bounded organelle; cytoskeleton; mitotic spindle; microtubule organizing center; plasma membrane region; microtubule cytoskeleton; leading edge membrane; intracellular; cell part; membrane part; whole membrane; sec…	small GTPase binding; organic cyclic compound binding; heterocyclic compound binding; Rho GTPase binding; RNA binding; cytoskeletal protein binding; Ras GTPase binding; receptor binding; binding; nucleic acid binding; actin binding; ion channel binding; protein binding; GTPase binding; enzyme binding;	K05740	DIAPH1; diaphanous 1	hsa04510 Focal adhesion - Homo sapiens (human); hsa04933 AGE-RAGE signaling pathway in diabetic complications - Homo sapiens (human); hsa05131 Shigellosis - Homo sapiens (human); hsa04810 Regulation of actin cytoskeleton - Homo sapiens (human);	IPR010473; IPR010472; IPR015425; IPR010465; IPR014767; IPR014768; IPR016024; IPR009408;	Formin, GTPase-binding domain; Formin, FH3 domain; Formin, FH2 domain; DRF autoregulatory; Diaphanous autoregulatory (DAD) domain; Rho GTPase-binding/formin homology 3 (GBD/FH3) domain; Armadillo-type fold; Formin Homology 1;
O60610	480	0.526447	Down	Q1	K	Protein diaphanous homolog 1	DIAPH1	1	1.73e-06	105.65	SEAK(1)AAELEK	2	-0.18391	1	1.09	0.61	1.047	1.113	1.04107	0.548068	nucleus	cellular component biogenesis; regulation of biological quality; positive regulation of cell migration; leukocyte activation; positive regulation of locomotion; single-organism process; neurological system process; actin filament polymerization; establishment of localization; actin cytoskeleton organization; cellular component assembly; regulation of cell shape; macromolecular complex assembly; r…	membrane; organelle membrane; cytoplasmic vesicle; cell periphery; ruffle membrane; vesicle; cytoplasm; cytoplasmic vesicle part; intracellular part; cell; organelle part; non-membrane-bounded organelle; cytoskeleton; mitotic spindle; microtubule organizing center; plasma membrane region; microtubule cytoskeleton; leading edge membrane; intracellular; cell part; membrane part; whole membrane; sec…	small GTPase binding; organic cyclic compound binding; heterocyclic compound binding; Rho GTPase binding; RNA binding; cytoskeletal protein binding; Ras GTPase binding; receptor binding; binding; nucleic acid binding; actin binding; ion channel binding; protein binding; GTPase binding; enzyme binding;	K05740	DIAPH1; diaphanous 1	hsa04510 Focal adhesion - Homo sapiens (human); hsa04933 AGE-RAGE signaling pathway in diabetic complications - Homo sapiens (human); hsa05131 Shigellosis - Homo sapiens (human); hsa04810 Regulation of actin cytoskeleton - Homo sapiens (human);	IPR010473; IPR010472; IPR015425; IPR010465; IPR014767; IPR014768; IPR016024; IPR009408;	Formin, GTPase-binding domain; Formin, FH3 domain; Formin, FH2 domain; DRF autoregulatory; Diaphanous autoregulatory (DAD) domain; Rho GTPase-binding/formin homology 3 (GBD/FH3) domain; Armadillo-type fold; Formin Homology 1;
O60610	1063	0.385455	Down	Q1	K	Protein diaphanous homolog 1	DIAPH1	1	0.0119463	73.26	NLDQMK(1)K	2	0.51116	1	1.374	0.563	1.047	1.113	1.31232	0.50584	nucleus	cellular component biogenesis; regulation of biological quality; positive regulation of cell migration; leukocyte activation; positive regulation of locomotion; single-organism process; neurological system process; actin filament polymerization; establishment of localization; actin cytoskeleton organization; cellular component assembly; regulation of cell shape; macromolecular complex assembly; r…	membrane; organelle membrane; cytoplasmic vesicle; cell periphery; ruffle membrane; vesicle; cytoplasm; cytoplasmic vesicle part; intracellular part; cell; organelle part; non-membrane-bounded organelle; cytoskeleton; mitotic spindle; microtubule organizing center; plasma membrane region; microtubule cytoskeleton; leading edge membrane; intracellular; cell part; membrane part; whole membrane; sec…	small GTPase binding; organic cyclic compound binding; heterocyclic compound binding; Rho GTPase binding; RNA binding; cytoskeletal protein binding; Ras GTPase binding; receptor binding; binding; nucleic acid binding; actin binding; ion channel binding; protein binding; GTPase binding; enzyme binding;	K05740	DIAPH1; diaphanous 1	hsa04510 Focal adhesion - Homo sapiens (human); hsa04933 AGE-RAGE signaling pathway in diabetic complications - Homo sapiens (human); hsa05131 Shigellosis - Homo sapiens (human); hsa04810 Regulation of actin cytoskeleton - Homo sapiens (human);	IPR010473; IPR010472; IPR015425; IPR010465; IPR014767; IPR014768; IPR016024; IPR009408;	Formin, GTPase-binding domain; Formin, FH3 domain; Formin, FH2 domain; DRF autoregulatory; Diaphanous autoregulatory (DAD) domain; Rho GTPase-binding/formin homology 3 (GBD/FH3) domain; Armadillo-type fold; Formin Homology 1;
O60610	202	0.508216	Down	Q1	K	Protein diaphanous homolog 1	DIAPH1	1	9.86e-10	109.79	LHDEK(1)EETAGSYDSR	3	-0.79443	1	1.031	0.557	1.047	1.113	0.984718	0.500449	nucleus	cellular component biogenesis; regulation of biological quality; positive regulation of cell migration; leukocyte activation; positive regulation of locomotion; single-organism process; neurological system process; actin filament polymerization; establishment of localization; actin cytoskeleton organization; cellular component assembly; regulation of cell shape; macromolecular complex assembly; r…	membrane; organelle membrane; cytoplasmic vesicle; cell periphery; ruffle membrane; vesicle; cytoplasm; cytoplasmic vesicle part; intracellular part; cell; organelle part; non-membrane-bounded organelle; cytoskeleton; mitotic spindle; microtubule organizing center; plasma membrane region; microtubule cytoskeleton; leading edge membrane; intracellular; cell part; membrane part; whole membrane; sec…	small GTPase binding; organic cyclic compound binding; heterocyclic compound binding; Rho GTPase binding; RNA binding; cytoskeletal protein binding; Ras GTPase binding; receptor binding; binding; nucleic acid binding; actin binding; ion channel binding; protein binding; GTPase binding; enzyme binding;	K05740	DIAPH1; diaphanous 1	hsa04510 Focal adhesion - Homo sapiens (human); hsa04933 AGE-RAGE signaling pathway in diabetic complications - Homo sapiens (human); hsa05131 Shigellosis - Homo sapiens (human); hsa04810 Regulation of actin cytoskeleton - Homo sapiens (human);	IPR010473; IPR010472; IPR015425; IPR010465; IPR014767; IPR014768; IPR016024; IPR009408;	Formin, GTPase-binding domain; Formin, FH3 domain; Formin, FH2 domain; DRF autoregulatory; Diaphanous autoregulatory (DAD) domain; Rho GTPase-binding/formin homology 3 (GBD/FH3) domain; Armadillo-type fold; Formin Homology 1;
O60610	1083	0.621204	Down	Q1	K	Protein diaphanous homolog 1	DIAPH1	0.750428	3.54e-06	90.718	DVQNFPAATDEK(0.75)DK(0.25)FVEK	3	0.70755	1	1.322	0.873	1.047	1.113	1.26266	0.784367	nucleus	cellular component biogenesis; regulation of biological quality; positive regulation of cell migration; leukocyte activation; positive regulation of locomotion; single-organism process; neurological system process; actin filament polymerization; establishment of localization; actin cytoskeleton organization; cellular component assembly; regulation of cell shape; macromolecular complex assembly; r…	membrane; organelle membrane; cytoplasmic vesicle; cell periphery; ruffle membrane; vesicle; cytoplasm; cytoplasmic vesicle part; intracellular part; cell; organelle part; non-membrane-bounded organelle; cytoskeleton; mitotic spindle; microtubule organizing center; plasma membrane region; microtubule cytoskeleton; leading edge membrane; intracellular; cell part; membrane part; whole membrane; sec…	small GTPase binding; organic cyclic compound binding; heterocyclic compound binding; Rho GTPase binding; RNA binding; cytoskeletal protein binding; Ras GTPase binding; receptor binding; binding; nucleic acid binding; actin binding; ion channel binding; protein binding; GTPase binding; enzyme binding;	K05740	DIAPH1; diaphanous 1	hsa04510 Focal adhesion - Homo sapiens (human); hsa04933 AGE-RAGE signaling pathway in diabetic complications - Homo sapiens (human); hsa05131 Shigellosis - Homo sapiens (human); hsa04810 Regulation of actin cytoskeleton - Homo sapiens (human);	IPR010473; IPR010472; IPR015425; IPR010465; IPR014767; IPR014768; IPR016024; IPR009408;	Formin, GTPase-binding domain; Formin, FH3 domain; Formin, FH2 domain; DRF autoregulatory; Diaphanous autoregulatory (DAD) domain; Rho GTPase-binding/formin homology 3 (GBD/FH3) domain; Armadillo-type fold; Formin Homology 1;
O75083	81	1.83362	Up	Q4	K	WD repeat-containing protein 1	WDR1	1	0.00145691	59.579	YAPSGFYIASGDVSGK(1)LR	3	1.7312	1	0.776	1.348	1.102	1.044	0.704174	1.29119	cytoplasm	morphogenesis of a polarized epithelium; cellular component biogenesis; regulation of biological quality; regulation of gliogenesis; positive regulation of protein complex disassembly; establishment or maintenance of apical/basal cell polarity; cellular component morphogenesis; regulation of actin filament length; neurological system process; actin cytoskeleton organization; regulation of cell sh…	extracellular region part; cell cortex; cell periphery; cell junction; vesicle; cytoplasmic region; cytoplasm; cortical cytoskeleton; macromolecular complex; supramolecular fiber; cortical actin cytoskeleton; intracellular part; supramolecular complex; cell-cell junction; cell; organelle part; non-membrane-bounded organelle; extracellular exosome; cytoskeleton; myelin sheath; intracellular; cell …	actin filament binding; cytoskeletal protein binding; binding; macromolecular complex binding; actin binding; protein binding; protein complex binding;				IPR017986; IPR015943; IPR011045;	WD40-repeat-containing domain; WD40/YVTN repeat-like-containing domain; Nitrous oxide reductase, N-terminal;
O75083	182	0.752215	Down	Q1	K	WD repeat-containing protein 1	WDR1	1	0.00180537	60.598	FK(1)FTIGDHSR	3	-0.62932	1	1.204	0.858	1.102	1.044	1.09256	0.821839	cytoplasm	morphogenesis of a polarized epithelium; cellular component biogenesis; regulation of biological quality; regulation of gliogenesis; positive regulation of protein complex disassembly; establishment or maintenance of apical/basal cell polarity; cellular component morphogenesis; regulation of actin filament length; neurological system process; actin cytoskeleton organization; regulation of cell sh…	extracellular region part; cell cortex; cell periphery; cell junction; vesicle; cytoplasmic region; cytoplasm; cortical cytoskeleton; macromolecular complex; supramolecular fiber; cortical actin cytoskeleton; intracellular part; supramolecular complex; cell-cell junction; cell; organelle part; non-membrane-bounded organelle; extracellular exosome; cytoskeleton; myelin sheath; intracellular; cell …	actin filament binding; cytoskeletal protein binding; binding; macromolecular complex binding; actin binding; protein binding; protein complex binding;				IPR017986; IPR015943; IPR011045;	WD40-repeat-containing domain; WD40/YVTN repeat-like-containing domain; Nitrous oxide reductase, N-terminal;
O75083	106	0.356221	Down	Q1	K	WD repeat-containing protein 1	WDR1	1	1.89e-06	94.717	IK(1)DIAWTEDSK	2	-1.1306	2	1.369	0.462	1.102	1.044	1.24229	0.442529	cytoplasm	morphogenesis of a polarized epithelium; cellular component biogenesis; regulation of biological quality; regulation of gliogenesis; positive regulation of protein complex disassembly; establishment or maintenance of apical/basal cell polarity; cellular component morphogenesis; regulation of actin filament length; neurological system process; actin cytoskeleton organization; regulation of cell sh…	extracellular region part; cell cortex; cell periphery; cell junction; vesicle; cytoplasmic region; cytoplasm; cortical cytoskeleton; macromolecular complex; supramolecular fiber; cortical actin cytoskeleton; intracellular part; supramolecular complex; cell-cell junction; cell; organelle part; non-membrane-bounded organelle; extracellular exosome; cytoskeleton; myelin sheath; intracellular; cell …	actin filament binding; cytoskeletal protein binding; binding; macromolecular complex binding; actin binding; protein binding; protein complex binding;				IPR017986; IPR015943; IPR011045;	WD40-repeat-containing domain; WD40/YVTN repeat-like-containing domain; Nitrous oxide reductase, N-terminal;
O75083	484	1.46661	Up	Q4	K	WD repeat-containing protein 1	WDR1	1	0.000947747	81.625	DEGK(1)LLEAK	2	0.19572	1	0.945	1.313	1.102	1.044	0.857532	1.25766	cytoplasm	morphogenesis of a polarized epithelium; cellular component biogenesis; regulation of biological quality; regulation of gliogenesis; positive regulation of protein complex disassembly; establishment or maintenance of apical/basal cell polarity; cellular component morphogenesis; regulation of actin filament length; neurological system process; actin cytoskeleton organization; regulation of cell sh…	extracellular region part; cell cortex; cell periphery; cell junction; vesicle; cytoplasmic region; cytoplasm; cortical cytoskeleton; macromolecular complex; supramolecular fiber; cortical actin cytoskeleton; intracellular part; supramolecular complex; cell-cell junction; cell; organelle part; non-membrane-bounded organelle; extracellular exosome; cytoskeleton; myelin sheath; intracellular; cell …	actin filament binding; cytoskeletal protein binding; binding; macromolecular complex binding; actin binding; protein binding; protein complex binding;				IPR017986; IPR015943; IPR011045;	WD40-repeat-containing domain; WD40/YVTN repeat-like-containing domain; Nitrous oxide reductase, N-terminal;
O75083	569	0.536501	Down	Q1	K	WD repeat-containing protein 1	WDR1	1	0.00183909	99.815	VK(1)IQDAHR	3	0.60063	2	1.21	0.615	1.102	1.044	1.098	0.58908	cytoplasm	morphogenesis of a polarized epithelium; cellular component biogenesis; regulation of biological quality; regulation of gliogenesis; positive regulation of protein complex disassembly; establishment or maintenance of apical/basal cell polarity; cellular component morphogenesis; regulation of actin filament length; neurological system process; actin cytoskeleton organization; regulation of cell sh…	extracellular region part; cell cortex; cell periphery; cell junction; vesicle; cytoplasmic region; cytoplasm; cortical cytoskeleton; macromolecular complex; supramolecular fiber; cortical actin cytoskeleton; intracellular part; supramolecular complex; cell-cell junction; cell; organelle part; non-membrane-bounded organelle; extracellular exosome; cytoskeleton; myelin sheath; intracellular; cell …	actin filament binding; cytoskeletal protein binding; binding; macromolecular complex binding; actin binding; protein binding; protein complex binding;				IPR017986; IPR015943; IPR011045;	WD40-repeat-containing domain; WD40/YVTN repeat-like-containing domain; Nitrous oxide reductase, N-terminal;
O75083	480	0.610442	Down	Q1	K	WD repeat-containing protein 1	WDR1	1	1.67e-27	170.18	LYSILGTTLK(1)DEGK	3	-0.8673	1	1.245	0.72	1.102	1.044	1.12976	0.689655	cytoplasm	morphogenesis of a polarized epithelium; cellular component biogenesis; regulation of biological quality; regulation of gliogenesis; positive regulation of protein complex disassembly; establishment or maintenance of apical/basal cell polarity; cellular component morphogenesis; regulation of actin filament length; neurological system process; actin cytoskeleton organization; regulation of cell sh…	extracellular region part; cell cortex; cell periphery; cell junction; vesicle; cytoplasmic region; cytoplasm; cortical cytoskeleton; macromolecular complex; supramolecular fiber; cortical actin cytoskeleton; intracellular part; supramolecular complex; cell-cell junction; cell; organelle part; non-membrane-bounded organelle; extracellular exosome; cytoskeleton; myelin sheath; intracellular; cell …	actin filament binding; cytoskeletal protein binding; binding; macromolecular complex binding; actin binding; protein binding; protein complex binding;				IPR017986; IPR015943; IPR011045;	WD40-repeat-containing domain; WD40/YVTN repeat-like-containing domain; Nitrous oxide reductase, N-terminal;
O75083	115	0.572577	Down	Q1	K	WD repeat-containing protein 1	WDR1	1	0.000643285	71.896	DIAWTEDSK(1)R	2	0.28573	1	1.237	0.671	1.102	1.044	1.1225	0.64272	cytoplasm	morphogenesis of a polarized epithelium; cellular component biogenesis; regulation of biological quality; regulation of gliogenesis; positive regulation of protein complex disassembly; establishment or maintenance of apical/basal cell polarity; cellular component morphogenesis; regulation of actin filament length; neurological system process; actin cytoskeleton organization; regulation of cell sh…	extracellular region part; cell cortex; cell periphery; cell junction; vesicle; cytoplasmic region; cytoplasm; cortical cytoskeleton; macromolecular complex; supramolecular fiber; cortical actin cytoskeleton; intracellular part; supramolecular complex; cell-cell junction; cell; organelle part; non-membrane-bounded organelle; extracellular exosome; cytoskeleton; myelin sheath; intracellular; cell …	actin filament binding; cytoskeletal protein binding; binding; macromolecular complex binding; actin binding; protein binding; protein complex binding;				IPR017986; IPR015943; IPR011045;	WD40-repeat-containing domain; WD40/YVTN repeat-like-containing domain; Nitrous oxide reductase, N-terminal;
O75116	709	0.794763	Down	Q2	K	Rho-associated protein kinase 2	ROCK2	1	1.01e-36	172.93	VIQQSLEQEEAEHK(1)ATK	3	1.0803	1	1.096	0.744	1.186	1.013	0.924115	0.734452	nucleus	single organism signaling; viral genome replication; positive regulation of cell migration; positive regulation of cellular protein metabolic process; cell surface receptor signaling pathway; establishment of protein localization to plasma membrane; regulation of cell cycle process; cellular metabolic process; regulation of endothelial cell migration; actin cytoskeleton organization; metabolic pr…	intracellular organelle; membrane; intracellular non-membrane-bounded organelle; cell periphery; cytoskeletal part; intracellular organelle part; cytoplasm; macromolecular complex; intracellular part; cytosol; cell; organelle part; cytoplasmic ribonucleoprotein granule; plasma membrane; non-membrane-bounded organelle; intracellular membrane-bounded organelle; cytoskeleton; organelle; nucleus; mic…	nucleoside phosphate binding; phosphotransferase activity, alcohol group as acceptor; protein binding; protein kinase activity; heterocyclic compound binding; organic cyclic compound binding; kinase activity; ribonucleotide binding; catalytic activity; Ras GTPase binding; binding; purine ribonucleoside binding; cation binding; anion binding; adenyl ribonucleotide binding; adenyl nucleotide bindin…	K17388	ROCK2; Rho-associated protein kinase 2 [EC:2.7.11.1]	hsa04921 Oxytocin signaling pathway - Homo sapiens (human); hsa05132 Salmonella infection - Homo sapiens (human); hsa04530 Tight junction - Homo sapiens (human); hsa05130 Pathogenic Escherichia coli infection - Homo sapiens (human); hsa04022 cGMP-PKG signaling pathway - Homo sapiens (human); hsa04270 Vascular smooth muscle contraction - Homo sapiens (human); hsa04024 cAMP signaling pathway - Homo…	IPR002219; IPR015008; IPR000719; IPR011993; IPR011009; IPR000961; IPR001849;	Protein kinase C-like, phorbol ester/diacylglycerol-binding domain; Rho binding domain; Protein kinase domain; PH domain-like; Protein kinase-like domain; AGC-kinase, C-terminal; Pleckstrin homology domain;
O75116	782	0.706625	Down	Q1	K	Rho-associated protein kinase 2	ROCK2	1	0.00226709	67.252	QK(1)DVLNEDVR	2	-2.3067	1	1.183	0.714	1.186	1.013	0.99747	0.704837	nucleus	single organism signaling; viral genome replication; positive regulation of cell migration; positive regulation of cellular protein metabolic process; cell surface receptor signaling pathway; establishment of protein localization to plasma membrane; regulation of cell cycle process; cellular metabolic process; regulation of endothelial cell migration; actin cytoskeleton organization; metabolic pr…	intracellular organelle; membrane; intracellular non-membrane-bounded organelle; cell periphery; cytoskeletal part; intracellular organelle part; cytoplasm; macromolecular complex; intracellular part; cytosol; cell; organelle part; cytoplasmic ribonucleoprotein granule; plasma membrane; non-membrane-bounded organelle; intracellular membrane-bounded organelle; cytoskeleton; organelle; nucleus; mic…	nucleoside phosphate binding; phosphotransferase activity, alcohol group as acceptor; protein binding; protein kinase activity; heterocyclic compound binding; organic cyclic compound binding; kinase activity; ribonucleotide binding; catalytic activity; Ras GTPase binding; binding; purine ribonucleoside binding; cation binding; anion binding; adenyl ribonucleotide binding; adenyl nucleotide bindin…	K17388	ROCK2; Rho-associated protein kinase 2 [EC:2.7.11.1]	hsa04921 Oxytocin signaling pathway - Homo sapiens (human); hsa05132 Salmonella infection - Homo sapiens (human); hsa04530 Tight junction - Homo sapiens (human); hsa05130 Pathogenic Escherichia coli infection - Homo sapiens (human); hsa04022 cGMP-PKG signaling pathway - Homo sapiens (human); hsa04270 Vascular smooth muscle contraction - Homo sapiens (human); hsa04024 cAMP signaling pathway - Homo…	IPR002219; IPR015008; IPR000719; IPR011993; IPR011009; IPR000961; IPR001849;	Protein kinase C-like, phorbol ester/diacylglycerol-binding domain; Rho binding domain; Protein kinase domain; PH domain-like; Protein kinase-like domain; AGC-kinase, C-terminal; Pleckstrin homology domain;
O75116	958	0.831843	Down	Q2	K	Rho-associated protein kinase 2	ROCK2	1	0.00305082	69.812	HK(1)QELTEK	3	1.8499	1	1.133	0.805	1.186	1.013	0.955312	0.794669	nucleus	single organism signaling; viral genome replication; positive regulation of cell migration; positive regulation of cellular protein metabolic process; cell surface receptor signaling pathway; establishment of protein localization to plasma membrane; regulation of cell cycle process; cellular metabolic process; regulation of endothelial cell migration; actin cytoskeleton organization; metabolic pr…	intracellular organelle; membrane; intracellular non-membrane-bounded organelle; cell periphery; cytoskeletal part; intracellular organelle part; cytoplasm; macromolecular complex; intracellular part; cytosol; cell; organelle part; cytoplasmic ribonucleoprotein granule; plasma membrane; non-membrane-bounded organelle; intracellular membrane-bounded organelle; cytoskeleton; organelle; nucleus; mic…	nucleoside phosphate binding; phosphotransferase activity, alcohol group as acceptor; protein binding; protein kinase activity; heterocyclic compound binding; organic cyclic compound binding; kinase activity; ribonucleotide binding; catalytic activity; Ras GTPase binding; binding; purine ribonucleoside binding; cation binding; anion binding; adenyl ribonucleotide binding; adenyl nucleotide bindin…	K17388	ROCK2; Rho-associated protein kinase 2 [EC:2.7.11.1]	hsa04921 Oxytocin signaling pathway - Homo sapiens (human); hsa05132 Salmonella infection - Homo sapiens (human); hsa04530 Tight junction - Homo sapiens (human); hsa05130 Pathogenic Escherichia coli infection - Homo sapiens (human); hsa04022 cGMP-PKG signaling pathway - Homo sapiens (human); hsa04270 Vascular smooth muscle contraction - Homo sapiens (human); hsa04024 cAMP signaling pathway - Homo…	IPR002219; IPR015008; IPR000719; IPR011993; IPR011009; IPR000961; IPR001849;	Protein kinase C-like, phorbol ester/diacylglycerol-binding domain; Rho binding domain; Protein kinase domain; PH domain-like; Protein kinase-like domain; AGC-kinase, C-terminal; Pleckstrin homology domain;
O75116	964	1.77193	Up	Q4	K	Rho-associated protein kinase 2	ROCK2	0.977447	0.000686902	57.484	HK(0.023)QELTEK(0.977)DATIASLEETNR	4	-1.1931	1	0.966	1.462	1.186	1.013	0.814503	1.44324	nucleus	single organism signaling; viral genome replication; positive regulation of cell migration; positive regulation of cellular protein metabolic process; cell surface receptor signaling pathway; establishment of protein localization to plasma membrane; regulation of cell cycle process; cellular metabolic process; regulation of endothelial cell migration; actin cytoskeleton organization; metabolic pr…	intracellular organelle; membrane; intracellular non-membrane-bounded organelle; cell periphery; cytoskeletal part; intracellular organelle part; cytoplasm; macromolecular complex; intracellular part; cytosol; cell; organelle part; cytoplasmic ribonucleoprotein granule; plasma membrane; non-membrane-bounded organelle; intracellular membrane-bounded organelle; cytoskeleton; organelle; nucleus; mic…	nucleoside phosphate binding; phosphotransferase activity, alcohol group as acceptor; protein binding; protein kinase activity; heterocyclic compound binding; organic cyclic compound binding; kinase activity; ribonucleotide binding; catalytic activity; Ras GTPase binding; binding; purine ribonucleoside binding; cation binding; anion binding; adenyl ribonucleotide binding; adenyl nucleotide bindin…	K17388	ROCK2; Rho-associated protein kinase 2 [EC:2.7.11.1]	hsa04921 Oxytocin signaling pathway - Homo sapiens (human); hsa05132 Salmonella infection - Homo sapiens (human); hsa04530 Tight junction - Homo sapiens (human); hsa05130 Pathogenic Escherichia coli infection - Homo sapiens (human); hsa04022 cGMP-PKG signaling pathway - Homo sapiens (human); hsa04270 Vascular smooth muscle contraction - Homo sapiens (human); hsa04024 cAMP signaling pathway - Homo…	IPR002219; IPR015008; IPR000719; IPR011993; IPR011009; IPR000961; IPR001849;	Protein kinase C-like, phorbol ester/diacylglycerol-binding domain; Rho binding domain; Protein kinase domain; PH domain-like; Protein kinase-like domain; AGC-kinase, C-terminal; Pleckstrin homology domain;
O75116	525	1.358	Up	Q4	K	Rho-associated protein kinase 2	ROCK2	0.999923	0.0163826	43.308	KADHEADK(1)K	4	-0.54966	1	0.888	1.03	1.186	1.013	0.748735	1.01678	nucleus	single organism signaling; viral genome replication; positive regulation of cell migration; positive regulation of cellular protein metabolic process; cell surface receptor signaling pathway; establishment of protein localization to plasma membrane; regulation of cell cycle process; cellular metabolic process; regulation of endothelial cell migration; actin cytoskeleton organization; metabolic pr…	intracellular organelle; membrane; intracellular non-membrane-bounded organelle; cell periphery; cytoskeletal part; intracellular organelle part; cytoplasm; macromolecular complex; intracellular part; cytosol; cell; organelle part; cytoplasmic ribonucleoprotein granule; plasma membrane; non-membrane-bounded organelle; intracellular membrane-bounded organelle; cytoskeleton; organelle; nucleus; mic…	nucleoside phosphate binding; phosphotransferase activity, alcohol group as acceptor; protein binding; protein kinase activity; heterocyclic compound binding; organic cyclic compound binding; kinase activity; ribonucleotide binding; catalytic activity; Ras GTPase binding; binding; purine ribonucleoside binding; cation binding; anion binding; adenyl ribonucleotide binding; adenyl nucleotide bindin…	K17388	ROCK2; Rho-associated protein kinase 2 [EC:2.7.11.1]	hsa04921 Oxytocin signaling pathway - Homo sapiens (human); hsa05132 Salmonella infection - Homo sapiens (human); hsa04530 Tight junction - Homo sapiens (human); hsa05130 Pathogenic Escherichia coli infection - Homo sapiens (human); hsa04022 cGMP-PKG signaling pathway - Homo sapiens (human); hsa04270 Vascular smooth muscle contraction - Homo sapiens (human); hsa04024 cAMP signaling pathway - Homo…	IPR002219; IPR015008; IPR000719; IPR011993; IPR011009; IPR000961; IPR001849;	Protein kinase C-like, phorbol ester/diacylglycerol-binding domain; Rho binding domain; Protein kinase domain; PH domain-like; Protein kinase-like domain; AGC-kinase, C-terminal; Pleckstrin homology domain;
O75116	901	0.724768	Down	Q1	K	Rho-associated protein kinase 2	ROCK2	1	0.0347654	53.751	K(1)QELQDER	2	-0.057169	1	1.155	0.715	1.186	1.013	0.973862	0.705824	nucleus	single organism signaling; viral genome replication; positive regulation of cell migration; positive regulation of cellular protein metabolic process; cell surface receptor signaling pathway; establishment of protein localization to plasma membrane; regulation of cell cycle process; cellular metabolic process; regulation of endothelial cell migration; actin cytoskeleton organization; metabolic pr…	intracellular organelle; membrane; intracellular non-membrane-bounded organelle; cell periphery; cytoskeletal part; intracellular organelle part; cytoplasm; macromolecular complex; intracellular part; cytosol; cell; organelle part; cytoplasmic ribonucleoprotein granule; plasma membrane; non-membrane-bounded organelle; intracellular membrane-bounded organelle; cytoskeleton; organelle; nucleus; mic…	nucleoside phosphate binding; phosphotransferase activity, alcohol group as acceptor; protein binding; protein kinase activity; heterocyclic compound binding; organic cyclic compound binding; kinase activity; ribonucleotide binding; catalytic activity; Ras GTPase binding; binding; purine ribonucleoside binding; cation binding; anion binding; adenyl ribonucleotide binding; adenyl nucleotide bindin…	K17388	ROCK2; Rho-associated protein kinase 2 [EC:2.7.11.1]	hsa04921 Oxytocin signaling pathway - Homo sapiens (human); hsa05132 Salmonella infection - Homo sapiens (human); hsa04530 Tight junction - Homo sapiens (human); hsa05130 Pathogenic Escherichia coli infection - Homo sapiens (human); hsa04022 cGMP-PKG signaling pathway - Homo sapiens (human); hsa04270 Vascular smooth muscle contraction - Homo sapiens (human); hsa04024 cAMP signaling pathway - Homo…	IPR002219; IPR015008; IPR000719; IPR011993; IPR011009; IPR000961; IPR001849;	Protein kinase C-like, phorbol ester/diacylglycerol-binding domain; Rho binding domain; Protein kinase domain; PH domain-like; Protein kinase-like domain; AGC-kinase, C-terminal; Pleckstrin homology domain;
O75347	23	2.11833	Up	Q4	K	Tubulin-specific chaperone A	TBCA	1	0.00623414	93.649	EK(1)VMYEK	2	-1.1394	1	0.555	1.629	0.791	1.096	0.701643	1.48631	mitochondria	cellular component biogenesis; cellular component organization; cellular macromolecular complex assembly; protein complex subunit organization; tubulin complex assembly; macromolecular complex subunit organization; protein folding; cellular component assembly; macromolecular complex assembly; protein complex biogenesis; cellular process; protein complex assembly; post-chaperonin tubulin folding p…	intracellular organelle; polymeric cytoskeletal fiber; extracellular region part; microtubule; intracellular non-membrane-bounded organelle; cytoskeletal part; cytoplasm; intracellular organelle part; vesicle; nuclear lumen; supramolecular fiber; intracellular part; nucleolus; supramolecular complex; cell; extracellular region; organelle part; supramolecular polymer; non-membrane-bounded organell…	organic cyclic compound binding; heterocyclic compound binding; RNA binding; cytoskeletal protein binding; chaperone binding; binding; nucleic acid binding; tubulin binding; beta-tubulin binding; protein binding;	K17292
O75390	327	0.823671	Down	Q2	K	"Citrate synthase, mitochondrial"	CS	1	0.0148139	68.371	DVSDEK(1)LR	2	-0.3927	1	1.054	0.682	1.054	0.828	1	0.823671	mitochondria	tricarboxylic acid metabolic process; oxidation-reduction process; small molecule metabolic process; tricarboxylic acid cycle; single-organism cellular process; single-organism process; carbohydrate metabolic process; primary metabolic process; cellular respiration; cellular metabolic process; organic substance metabolic process; citrate metabolic process; metabolic process; generation of precurs…	mitochondrial matrix; intracellular organelle; extracellular region part; mitochondrial part; cytoplasm; intracellular organelle part; vesicle; intracellular part; cell; extracellular region; organelle part; mitochondrion; intracellular membrane-bounded organelle; membrane-enclosed lumen; organelle; extracellular exosome; nucleus; intracellular organelle lumen; intracellular; cell part; extracell…	citrate synthase activity; organic cyclic compound binding; heterocyclic compound binding; RNA binding; transferase activity, transferring acyl groups; transferase activity, transferring acyl groups, acyl groups converted into alkyl on transfer; catalytic activity; binding; nucleic acid binding; transferase activity; citrate (Si)-synthase activity;	K01647	CS; citrate synthase [EC:2.3.3.1]	hsa01210 2-Oxocarboxylic acid metabolism - Homo sapiens (human); hsa01100 Metabolic pathways - Homo sapiens (human); hsa00020 Citrate cycle (TCA cycle) - Homo sapiens (human); hsa01230 Biosynthesis of amino acids - Homo sapiens (human); hsa01200 Carbon metabolism - Homo sapiens (human); hsa00630 Glyoxylate and dicarboxylate metabolism - Homo sapiens (human);	IPR016142;	Citrate synthase-like, large alpha subdomain;
O75874	87	0.394825	Down	Q1	K	Isocitrate dehydrogenase [NADP] cytoplasmic	IDH1	1	0.00845934	81.296	VEEFK(1)LK	2	0.87986	2	1.352	0.644	0.901	1.087	1.50055	0.592456	cytoplasm	pyridine nucleotide metabolic process; leukocyte activation; peptide metabolic process; reproductive process; regulation of lipid metabolic process; cellular metabolic process; metabolic process; generation of precursor metabolites and energy; cellular carbohydrate metabolic process; single organism reproductive process; response to steroid hormone; response to endogenous stimulus; monocarboxylic…	secretory granule lumen; tertiary granule lumen; extracellular region part; cytoplasmic vesicle; cytoplasm; vesicle; cytoplasmic vesicle part; microbody part; intracellular part; cell; ficolin-1-rich granule lumen; organelle part; extracellular exosome; ficolin-1-rich granule; membrane-enclosed lumen; vesicle lumen; intracellular organelle lumen; peroxisomal matrix; intracellular; cell part; micr…	magnesium ion binding; nucleoside phosphate binding; receptor binding; protein dimerization activity; ion binding; isocitrate dehydrogenase activity; protein binding; nucleotide binding; cofactor binding; oxidoreductase activity; organic cyclic compound binding; heterocyclic compound binding; oxidoreductase activity, acting on CH-OH group of donors; oxidoreductase activity, acting on the CH-OH gr…	K00031	IDH1; isocitrate dehydrogenase [EC:1.1.1.42]	hsa01210 2-Oxocarboxylic acid metabolism - Homo sapiens (human); hsa00480 Glutathione metabolism - Homo sapiens (human); hsa01100 Metabolic pathways - Homo sapiens (human); hsa00020 Citrate cycle (TCA cycle) - Homo sapiens (human); hsa01200 Carbon metabolism - Homo sapiens (human); hsa05230 Central carbon metabolism in cancer - Homo sapiens (human); hsa04146 Peroxisome - Homo sapiens (human); hsa…	IPR024084;	Isopropylmalate dehydrogenase-like domain;
O75955	340	0.402555	Down	Q1	K	Flotillin-1	FLOT1	1	4.14e-05	112.13	AEAEQMAK(1)K	2	1.7108	1	0.953	0.487	0.746	0.947	1.27748	0.514256	cytoplasm	RNA transport; single organism signaling; regulation of vesicle-mediated transport; cellular component biogenesis; positive regulation of type I interferon production; positive regulation of cellular protein metabolic process; regulation of syncytium formation by plasma membrane fusion; cellular component morphogenesis; establishment of protein localization to plasma membrane; regulation of defen…	membrane; extracellular region part; microtubule organizing center part; organelle membrane; membrane microdomain; cytoplasm; macromolecular complex; cell-cell adherens junction; cell; organelle part; early endosome; non-membrane-bounded organelle; lysosomal membrane; extracellular exosome; focal adhesion; plasma membrane region; intracellular; lysosome; membrane region; lamellipodium; cell-subst…	protease binding; glutamate receptor binding; protein heterodimerization activity; receptor binding; binding; protein dimerization activity; protein binding; ionotropic glutamate receptor binding; enzyme binding;	K07192	FLOT; flotillin	hsa04910 Insulin signaling pathway - Homo sapiens (human);	IPR031905; IPR001107;	Flotillin, C-terminal domain; Band 7 domain;
O75955	277	0.489235	Down	Q1	K	Flotillin-1	FLOT1	1	0.0442792	62.546	EK(1)ELEAR	2	1.4319	1	0.95	0.59	0.746	0.947	1.27346	0.62302	cytoplasm	RNA transport; single organism signaling; regulation of vesicle-mediated transport; cellular component biogenesis; positive regulation of type I interferon production; positive regulation of cellular protein metabolic process; regulation of syncytium formation by plasma membrane fusion; cellular component morphogenesis; establishment of protein localization to plasma membrane; regulation of defen…	membrane; extracellular region part; microtubule organizing center part; organelle membrane; membrane microdomain; cytoplasm; macromolecular complex; cell-cell adherens junction; cell; organelle part; early endosome; non-membrane-bounded organelle; lysosomal membrane; extracellular exosome; focal adhesion; plasma membrane region; intracellular; lysosome; membrane region; lamellipodium; cell-subst…	protease binding; glutamate receptor binding; protein heterodimerization activity; receptor binding; binding; protein dimerization activity; protein binding; ionotropic glutamate receptor binding; enzyme binding;	K07192	FLOT; flotillin	hsa04910 Insulin signaling pathway - Homo sapiens (human);	IPR031905; IPR001107;	Flotillin, C-terminal domain; Band 7 domain;
O94905	205	0.558636	Down	Q1	K	Erlin-2	ERLIN2	1	9.84e-05	83.137	VVEK(1)EAETER	2	0.56437	1	1.129	0.517	0.943	0.773	1.19724	0.668823	extracellular	single organism signaling; alcohol metabolic process; positive regulation of biosynthetic process; peptidyl-tyrosine modification; ERAD pathway; regulation of lipid metabolic process; cellular metabolic process; metabolic process; negative regulation of alcohol biosynthetic process; regulation of cholesterol metabolic process; macromolecule metabolic process; protein metabolic process; cellular r…	membrane; nuclear outer membrane-endoplasmic reticulum membrane network; extracellular region part; endoplasmic reticulum; membrane microdomain; cell periphery; vesicle; cytoplasm; macromolecular complex; intrinsic component of membrane; intracellular part; cell; organelle part; extracellular exosome; membrane part; intracellular; cell part; whole membrane; membrane region; extracellular vesicle;…	cholesterol binding; sterol binding; phosphotransferase activity, alcohol group as acceptor; ubiquitin protein ligase binding; protein tyrosine kinase activity; protein binding; protein kinase activity; steroid binding; organic cyclic compound binding; kinase activity; catalytic activity; alcohol binding; binding; lipid binding; ubiquitin-like protein ligase binding; transferase activity; enzyme …				IPR001107;	Band 7 domain;
P00390	296	0.475069	Down	Q1	K	"Glutathione reductase, mitochondrial"	GSR	1	0.020147	66.056	FSQVK(1)EVK	2	-0.023941	1	1.183	0.68	1.005	1.216	1.17711	0.559211	mitochondria	regulation of cellular process; regulation of biological quality; peptide metabolic process; cellular aromatic compound metabolic process; nucleobase-containing small molecule interconversion; cell redox homeostasis; response to oxygen-containing compound; single-organism process; response to stimulus; cellular metabolic process; organic substance metabolic process; homeostatic process; metabolic…	membrane; extracellular region part; external side of plasma membrane; cell periphery; vesicle; cytoplasm; intracellular part; cell; organelle part; extracellular exosome; membrane-enclosed lumen; intracellular organelle lumen; membrane part; cell part; intracellular; extracellular vesicle; membrane-bounded organelle; organelle lumen; side of membrane; intracellular organelle; mitochondrial matri…	oxidoreductase activity, acting on NAD(P)H; nucleoside phosphate binding; flavin adenine dinucleotide binding; ion binding; antioxidant activity; nucleotide binding; oxidoreductase activity, acting on a sulfur group of donors, NAD(P) as acceptor; cofactor binding; glutathione-disulfide reductase activity; oxidoreductase activity; electron carrier activity; disulfide oxidoreductase activity; heter…	K00383	GSR; glutathione reductase (NADPH) [EC:1.8.1.7]	hsa00480 Glutathione metabolism - Homo sapiens (human); hsa04918 Thyroid hormone synthesis - Homo sapiens (human);	IPR016156; IPR004099; IPR023753;	FAD/NAD-linked reductase, dimerisation domain; Pyridine nucleotide-disulphide oxidoreductase, dimerisation domain; FAD/NAD(P)-binding domain;
P00441	123	1.2225	Up	Q3	K	Superoxide dismutase [Cu-Zn]	SOD1	1	1.08e-09	109	TLVVHEK(1)ADDLGK	3	0.79372	1	1.117	1.564	0.922	1.056	1.2115	1.48106	cytoplasm	single organism signaling; regulation of leukocyte activation; regulation of cell death; gland development; ensheathment of neurons; reproductive process; response to antipsychotic drug; regulation of neuron apoptotic process; response to organophosphorus; cellular metabolic process; Schwann cell development; hair cell differentiation; removal of superoxide radicals; regulation of protein serine/…	dendrite; extracellular region part; cytoplasmic region; cytoplasm; cell projection cytoplasm; neuronal cell body; macromolecular complex; cell; organelle part; extracellular exosome; nucleoplasm; dendrite cytoplasm; myelin sheath; intracellular; secretory vesicle; lysosome; neuron projection; membrane-bounded organelle; neuron part; organelle lumen; lytic vacuole; mitochondrial matrix; cell proj…	superoxide dismutase activity; small GTPase binding; Rho GTPase binding; Rac GTPase binding; protein phosphatase binding; oxidoreductase activity, acting on superoxide radicals as acceptor; chaperone binding; ion binding; protein dimerization activity; antioxidant activity; protein binding; copper ion binding; zinc ion binding; oxidoreductase activity; identical protein binding; transition metal …	K04565	SOD1; superoxide dismutase, Cu-Zn family [EC:1.15.1.1]	hsa05016 Huntington's disease - Homo sapiens (human); hsa04213 Longevity regulating pathway - multiple species - Homo sapiens (human); hsa05014 Amyotrophic lateral sclerosis (ALS) - Homo sapiens (human); hsa05020 Prion diseases - Homo sapiens (human); hsa04146 Peroxisome - Homo sapiens (human);	IPR001424;	Superoxide dismutase, copper/zinc binding domain;
P00441	76	0.73623	Down	Q1	K	Superoxide dismutase [Cu-Zn]	SOD1	1	0.0118951	47.561	HGGPK(1)DEER	3	-1.2331	1	0.842	0.71	0.922	1.056	0.913232	0.672348	cytoplasm	single organism signaling; regulation of leukocyte activation; regulation of cell death; gland development; ensheathment of neurons; reproductive process; response to antipsychotic drug; regulation of neuron apoptotic process; response to organophosphorus; cellular metabolic process; Schwann cell development; hair cell differentiation; removal of superoxide radicals; regulation of protein serine/…	dendrite; extracellular region part; cytoplasmic region; cytoplasm; cell projection cytoplasm; neuronal cell body; macromolecular complex; cell; organelle part; extracellular exosome; nucleoplasm; dendrite cytoplasm; myelin sheath; intracellular; secretory vesicle; lysosome; neuron projection; membrane-bounded organelle; neuron part; organelle lumen; lytic vacuole; mitochondrial matrix; cell proj…	superoxide dismutase activity; small GTPase binding; Rho GTPase binding; Rac GTPase binding; protein phosphatase binding; oxidoreductase activity, acting on superoxide radicals as acceptor; chaperone binding; ion binding; protein dimerization activity; antioxidant activity; protein binding; copper ion binding; zinc ion binding; oxidoreductase activity; identical protein binding; transition metal …	K04565	SOD1; superoxide dismutase, Cu-Zn family [EC:1.15.1.1]	hsa05016 Huntington's disease - Homo sapiens (human); hsa04213 Longevity regulating pathway - multiple species - Homo sapiens (human); hsa05014 Amyotrophic lateral sclerosis (ALS) - Homo sapiens (human); hsa05020 Prion diseases - Homo sapiens (human); hsa04146 Peroxisome - Homo sapiens (human);	IPR001424;	Superoxide dismutase, copper/zinc binding domain;
P00488	483	2.0476	Up	Q4	K	Coagulation factor XIII A chain	F13A1	1	5.88e-06	59.912	QIGGDGMMDITDTYK(1)FQEGQEEER	3	-0.13559	1	0.908	1.506	1.258	1.019	0.721781	1.47792	cytoplasm	single-multicellular organism process; blood coagulation; regulation of biological quality; peptide cross-linking; cellular protein metabolic process; platelet degranulation; single-organism process; response to stimulus; cellular metabolic process; hemostasis; establishment of localization; organic substance metabolic process; response to wounding; metabolic process; single-organism localization…	secretory granule lumen; intracellular organelle; intracellular vesicle; extracellular region part; extracellular space; cytoplasmic vesicle; vesicle; intracellular organelle part; cytoplasm; cytoplasmic vesicle part; endomembrane system; intracellular part; cell; extracellular region; organelle part; organelle; membrane-enclosed lumen; vesicle lumen; blood microparticle; cytoplasmic vesicle lume…	transferase activity, transferring acyl groups; catalytic activity; binding; ion binding; cation binding; metal ion binding; transferase activity; protein-glutamine gamma-glutamyltransferase activity; transferase activity, transferring amino-acyl groups;	K03917	F13A1; coagulation factor XIII A1 polypeptide [EC:2.3.2.13]	hsa04610 Complement and coagulation cascades - Homo sapiens (human);	IPR008958; IPR013783; IPR002931; IPR014756; IPR001102;	Transglutaminase, C-terminal; Immunoglobulin-like fold; Transglutaminase-like; Immunoglobulin E-set; Transglutaminase, N-terminal;
P00488	514	0.40414	Down	Q1	K	Coagulation factor XIII A chain	F13A1	0.999992	0.00917997	53.136	KPLNTEGVMK(1)SR	3	-1.9825	1	1.674	0.548	1.258	1.019	1.33068	0.537782	cytoplasm	single-multicellular organism process; blood coagulation; regulation of biological quality; peptide cross-linking; cellular protein metabolic process; platelet degranulation; single-organism process; response to stimulus; cellular metabolic process; hemostasis; establishment of localization; organic substance metabolic process; response to wounding; metabolic process; single-organism localization…	secretory granule lumen; intracellular organelle; intracellular vesicle; extracellular region part; extracellular space; cytoplasmic vesicle; vesicle; intracellular organelle part; cytoplasm; cytoplasmic vesicle part; endomembrane system; intracellular part; cell; extracellular region; organelle part; organelle; membrane-enclosed lumen; vesicle lumen; blood microparticle; cytoplasmic vesicle lume…	transferase activity, transferring acyl groups; catalytic activity; binding; ion binding; cation binding; metal ion binding; transferase activity; protein-glutamine gamma-glutamyltransferase activity; transferase activity, transferring amino-acyl groups;	K03917	F13A1; coagulation factor XIII A1 polypeptide [EC:2.3.2.13]	hsa04610 Complement and coagulation cascades - Homo sapiens (human);	IPR008958; IPR013783; IPR002931; IPR014756; IPR001102;	Transglutaminase, C-terminal; Immunoglobulin-like fold; Transglutaminase-like; Immunoglobulin E-set; Transglutaminase, N-terminal;
P00488	584	0.168886	Down	Q1	K	Coagulation factor XIII A chain	F13A1	1	0.00848468	50.897	ETFDVTLEPLSFK(1)K	3	0.62223	1	1.769	0.242	1.258	1.019	1.4062	0.237488	cytoplasm	single-multicellular organism process; blood coagulation; regulation of biological quality; peptide cross-linking; cellular protein metabolic process; platelet degranulation; single-organism process; response to stimulus; cellular metabolic process; hemostasis; establishment of localization; organic substance metabolic process; response to wounding; metabolic process; single-organism localization…	secretory granule lumen; intracellular organelle; intracellular vesicle; extracellular region part; extracellular space; cytoplasmic vesicle; vesicle; intracellular organelle part; cytoplasm; cytoplasmic vesicle part; endomembrane system; intracellular part; cell; extracellular region; organelle part; organelle; membrane-enclosed lumen; vesicle lumen; blood microparticle; cytoplasmic vesicle lume…	transferase activity, transferring acyl groups; catalytic activity; binding; ion binding; cation binding; metal ion binding; transferase activity; protein-glutamine gamma-glutamyltransferase activity; transferase activity, transferring amino-acyl groups;	K03917	F13A1; coagulation factor XIII A1 polypeptide [EC:2.3.2.13]	hsa04610 Complement and coagulation cascades - Homo sapiens (human);	IPR008958; IPR013783; IPR002931; IPR014756; IPR001102;	Transglutaminase, C-terminal; Immunoglobulin-like fold; Transglutaminase-like; Immunoglobulin E-set; Transglutaminase, N-terminal;
P00488	622	0.404224	Down	Q1	K	Coagulation factor XIII A chain	F13A1	1	0.00564282	97.798	DVLAK(1)QK	2	-1.7693	1	1.524	0.499	1.258	1.019	1.21145	0.489696	cytoplasm	single-multicellular organism process; blood coagulation; regulation of biological quality; peptide cross-linking; cellular protein metabolic process; platelet degranulation; single-organism process; response to stimulus; cellular metabolic process; hemostasis; establishment of localization; organic substance metabolic process; response to wounding; metabolic process; single-organism localization…	secretory granule lumen; intracellular organelle; intracellular vesicle; extracellular region part; extracellular space; cytoplasmic vesicle; vesicle; intracellular organelle part; cytoplasm; cytoplasmic vesicle part; endomembrane system; intracellular part; cell; extracellular region; organelle part; organelle; membrane-enclosed lumen; vesicle lumen; blood microparticle; cytoplasmic vesicle lume…	transferase activity, transferring acyl groups; catalytic activity; binding; ion binding; cation binding; metal ion binding; transferase activity; protein-glutamine gamma-glutamyltransferase activity; transferase activity, transferring amino-acyl groups;	K03917	F13A1; coagulation factor XIII A1 polypeptide [EC:2.3.2.13]	hsa04610 Complement and coagulation cascades - Homo sapiens (human);	IPR008958; IPR013783; IPR002931; IPR014756; IPR001102;	Transglutaminase, C-terminal; Immunoglobulin-like fold; Transglutaminase-like; Immunoglobulin E-set; Transglutaminase, N-terminal;
P00488	504	0.261134	Down	Q1	K	Coagulation factor XIII A chain	F13A1	1	0.000111816	83.182	LALETALMYGAK(1)K	3	0.25838	1	1.215	0.257	1.258	1.019	0.965819	0.252208	cytoplasm	single-multicellular organism process; blood coagulation; regulation of biological quality; peptide cross-linking; cellular protein metabolic process; platelet degranulation; single-organism process; response to stimulus; cellular metabolic process; hemostasis; establishment of localization; organic substance metabolic process; response to wounding; metabolic process; single-organism localization…	secretory granule lumen; intracellular organelle; intracellular vesicle; extracellular region part; extracellular space; cytoplasmic vesicle; vesicle; intracellular organelle part; cytoplasm; cytoplasmic vesicle part; endomembrane system; intracellular part; cell; extracellular region; organelle part; organelle; membrane-enclosed lumen; vesicle lumen; blood microparticle; cytoplasmic vesicle lume…	transferase activity, transferring acyl groups; catalytic activity; binding; ion binding; cation binding; metal ion binding; transferase activity; protein-glutamine gamma-glutamyltransferase activity; transferase activity, transferring amino-acyl groups;	K03917	F13A1; coagulation factor XIII A1 polypeptide [EC:2.3.2.13]	hsa04610 Complement and coagulation cascades - Homo sapiens (human);	IPR008958; IPR013783; IPR002931; IPR014756; IPR001102;	Transglutaminase, C-terminal; Immunoglobulin-like fold; Transglutaminase-like; Immunoglobulin E-set; Transglutaminase, N-terminal;
P00491	179	0.492775	Down	Q1	K	Purine nucleoside phosphorylase	PNP	1	1.38e-09	115.34	ALSTWK(1)QMGEQR	2	0.51326	1	1.064	0.896	0.876	1.497	1.21461	0.59853	cytoplasm	regulation of leukocyte activation; nucleoside metabolic process; leukocyte activation; pyridine nucleotide metabolic process; regulation of mononuclear cell proliferation; urate biosynthetic process; cellular metabolic process; protein transport; pyridine-containing compound biosynthetic process; NAD biosynthesis via nicotinamide riboside salvage pathway; metabolic process; positive regulation o…	secretory granule lumen; extracellular region part; cytoplasmic vesicle; vesicle; cytoplasm; cytoplasmic vesicle part; intracellular part; cell; ficolin-1-rich granule lumen; organelle part; non-membrane-bounded organelle; cytoskeleton; extracellular exosome; ficolin-1-rich granule; membrane-enclosed lumen; vesicle lumen; intracellular organelle lumen; intracellular; cell part; secretory vesicle;…	transferase activity, transferring pentosyl groups; ion binding; nucleoside binding; phosphate ion binding; purine-nucleoside phosphorylase activity; drug binding; heterocyclic compound binding; organic cyclic compound binding; nucleobase binding; carbohydrate derivative binding; purine nucleobase binding; catalytic activity; binding; transferase activity, transferring glycosyl groups; anion bind…	K03783	punA; purine-nucleoside phosphorylase [EC:2.4.2.1]	hsa00760 Nicotinate and nicotinamide metabolism - Homo sapiens (human); hsa00230 Purine metabolism - Homo sapiens (human); hsa00240 Pyrimidine metabolism - Homo sapiens (human); hsa01100 Metabolic pathways - Homo sapiens (human);	IPR000845;	Nucleoside phosphorylase domain;
P00558	131	0.101307	Down	Q1	K	Phosphoglycerate kinase 1	PGK1	1	1.17e-06	98.048	FHVEEEGK(1)GK	3	-2.4154	1	1.031	0.123	0.867	1.021	1.18916	0.12047	cytoplasm	monosaccharide catabolic process; ATP generation from ADP; nucleoside metabolic process; purine nucleoside metabolic process; nucleoside diphosphate phosphorylation; ADP metabolic process; pyridine nucleotide metabolic process; hexose biosynthetic process; glycolytic process; purine ribonucleoside monophosphate metabolic process; cellular developmental process; nucleotide metabolic process; singl…	membrane; extracellular region part; membrane microdomain; vesicle; cytoplasm; intracellular part; cell; cytosol; extracellular region; organelle; extracellular exosome; membrane part; intracellular; cell part; whole membrane; membrane region; extracellular vesicle; membrane raft; membrane-bounded organelle; extracellular organelle; cytoplasmic part;	ATP binding; nucleoside phosphate binding; nucleoside binding; ion binding; protein binding; nucleotide binding; phosphotransferase activity, carboxyl group as acceptor; organic cyclic compound binding; heterocyclic compound binding; ribonucleoside binding; carbohydrate derivative binding; kinase activity; catalytic activity; ribonucleotide binding; binding; phosphoglycerate kinase activity; puri…	K00927	PGK; phosphoglycerate kinase [EC:2.7.2.3]	hsa04066 HIF-1 signaling pathway - Homo sapiens (human); hsa01100 Metabolic pathways - Homo sapiens (human); hsa00010 Glycolysis / Gluconeogenesis - Homo sapiens (human); hsa01230 Biosynthesis of amino acids - Homo sapiens (human); hsa01200 Carbon metabolism - Homo sapiens (human);	IPR015824; IPR015901;	Phosphoglycerate kinase, N-terminal; Phosphoglycerate kinase, C-terminal;
P00558	272	0.56415	Down	Q1	K	Phosphoglycerate kinase 1	PGK1	1	0.00212148	96.342	DLMSK(1)AEK	2	0.28017	4	1.01	0.671	0.867	1.021	1.16494	0.657199	cytoplasm	monosaccharide catabolic process; ATP generation from ADP; nucleoside metabolic process; purine nucleoside metabolic process; nucleoside diphosphate phosphorylation; ADP metabolic process; pyridine nucleotide metabolic process; hexose biosynthetic process; glycolytic process; purine ribonucleoside monophosphate metabolic process; cellular developmental process; nucleotide metabolic process; singl…	membrane; extracellular region part; membrane microdomain; vesicle; cytoplasm; intracellular part; cell; cytosol; extracellular region; organelle; extracellular exosome; membrane part; intracellular; cell part; whole membrane; membrane region; extracellular vesicle; membrane raft; membrane-bounded organelle; extracellular organelle; cytoplasmic part;	ATP binding; nucleoside phosphate binding; nucleoside binding; ion binding; protein binding; nucleotide binding; phosphotransferase activity, carboxyl group as acceptor; organic cyclic compound binding; heterocyclic compound binding; ribonucleoside binding; carbohydrate derivative binding; kinase activity; catalytic activity; ribonucleotide binding; binding; phosphoglycerate kinase activity; puri…	K00927	PGK; phosphoglycerate kinase [EC:2.7.2.3]	hsa04066 HIF-1 signaling pathway - Homo sapiens (human); hsa01100 Metabolic pathways - Homo sapiens (human); hsa00010 Glycolysis / Gluconeogenesis - Homo sapiens (human); hsa01230 Biosynthesis of amino acids - Homo sapiens (human); hsa01200 Carbon metabolism - Homo sapiens (human);	IPR015824; IPR015901;	Phosphoglycerate kinase, N-terminal; Phosphoglycerate kinase, C-terminal;
P00558	291	0.268237	Down	Q1	K	Phosphoglycerate kinase 1	PGK1	1	5.42e-37	172.91	ITLPVDFVTADK(1)FDENAK	3	-0.44082	1	1.127	0.356	0.867	1.021	1.29988	0.348678	cytoplasm	monosaccharide catabolic process; ATP generation from ADP; nucleoside metabolic process; purine nucleoside metabolic process; nucleoside diphosphate phosphorylation; ADP metabolic process; pyridine nucleotide metabolic process; hexose biosynthetic process; glycolytic process; purine ribonucleoside monophosphate metabolic process; cellular developmental process; nucleotide metabolic process; singl…	membrane; extracellular region part; membrane microdomain; vesicle; cytoplasm; intracellular part; cell; cytosol; extracellular region; organelle; extracellular exosome; membrane part; intracellular; cell part; whole membrane; membrane region; extracellular vesicle; membrane raft; membrane-bounded organelle; extracellular organelle; cytoplasmic part;	ATP binding; nucleoside phosphate binding; nucleoside binding; ion binding; protein binding; nucleotide binding; phosphotransferase activity, carboxyl group as acceptor; organic cyclic compound binding; heterocyclic compound binding; ribonucleoside binding; carbohydrate derivative binding; kinase activity; catalytic activity; ribonucleotide binding; binding; phosphoglycerate kinase activity; puri…	K00927	PGK; phosphoglycerate kinase [EC:2.7.2.3]	hsa04066 HIF-1 signaling pathway - Homo sapiens (human); hsa01100 Metabolic pathways - Homo sapiens (human); hsa00010 Glycolysis / Gluconeogenesis - Homo sapiens (human); hsa01230 Biosynthesis of amino acids - Homo sapiens (human); hsa01200 Carbon metabolism - Homo sapiens (human);	IPR015824; IPR015901;	Phosphoglycerate kinase, N-terminal; Phosphoglycerate kinase, C-terminal;
P00558	97	0.799421	Down	Q2	K	Phosphoglycerate kinase 1	PGK1	1	3.22e-05	82.59	DVLFLK(1)DCVGPEVEK	3	1.3561	1	0.734	0.691	0.867	1.021	0.846597	0.676787	cytoplasm	monosaccharide catabolic process; ATP generation from ADP; nucleoside metabolic process; purine nucleoside metabolic process; nucleoside diphosphate phosphorylation; ADP metabolic process; pyridine nucleotide metabolic process; hexose biosynthetic process; glycolytic process; purine ribonucleoside monophosphate metabolic process; cellular developmental process; nucleotide metabolic process; singl…	membrane; extracellular region part; membrane microdomain; vesicle; cytoplasm; intracellular part; cell; cytosol; extracellular region; organelle; extracellular exosome; membrane part; intracellular; cell part; whole membrane; membrane region; extracellular vesicle; membrane raft; membrane-bounded organelle; extracellular organelle; cytoplasmic part;	ATP binding; nucleoside phosphate binding; nucleoside binding; ion binding; protein binding; nucleotide binding; phosphotransferase activity, carboxyl group as acceptor; organic cyclic compound binding; heterocyclic compound binding; ribonucleoside binding; carbohydrate derivative binding; kinase activity; catalytic activity; ribonucleotide binding; binding; phosphoglycerate kinase activity; puri…	K00927	PGK; phosphoglycerate kinase [EC:2.7.2.3]	hsa04066 HIF-1 signaling pathway - Homo sapiens (human); hsa01100 Metabolic pathways - Homo sapiens (human); hsa00010 Glycolysis / Gluconeogenesis - Homo sapiens (human); hsa01230 Biosynthesis of amino acids - Homo sapiens (human); hsa01200 Carbon metabolism - Homo sapiens (human);	IPR015824; IPR015901;	Phosphoglycerate kinase, N-terminal; Phosphoglycerate kinase, C-terminal;
P00558	139	0.350585	Down	Q1	K	Phosphoglycerate kinase 1	PGK1	1	0.00153571	103.55	DASGNK(1)VK	2	0.11001	2	0.7	0.289	0.867	1.021	0.807382	0.283056	cytoplasm	monosaccharide catabolic process; ATP generation from ADP; nucleoside metabolic process; purine nucleoside metabolic process; nucleoside diphosphate phosphorylation; ADP metabolic process; pyridine nucleotide metabolic process; hexose biosynthetic process; glycolytic process; purine ribonucleoside monophosphate metabolic process; cellular developmental process; nucleotide metabolic process; singl…	membrane; extracellular region part; membrane microdomain; vesicle; cytoplasm; intracellular part; cell; cytosol; extracellular region; organelle; extracellular exosome; membrane part; intracellular; cell part; whole membrane; membrane region; extracellular vesicle; membrane raft; membrane-bounded organelle; extracellular organelle; cytoplasmic part;	ATP binding; nucleoside phosphate binding; nucleoside binding; ion binding; protein binding; nucleotide binding; phosphotransferase activity, carboxyl group as acceptor; organic cyclic compound binding; heterocyclic compound binding; ribonucleoside binding; carbohydrate derivative binding; kinase activity; catalytic activity; ribonucleotide binding; binding; phosphoglycerate kinase activity; puri…	K00927	PGK; phosphoglycerate kinase [EC:2.7.2.3]	hsa04066 HIF-1 signaling pathway - Homo sapiens (human); hsa01100 Metabolic pathways - Homo sapiens (human); hsa00010 Glycolysis / Gluconeogenesis - Homo sapiens (human); hsa01230 Biosynthesis of amino acids - Homo sapiens (human); hsa01200 Carbon metabolism - Homo sapiens (human);	IPR015824; IPR015901;	Phosphoglycerate kinase, N-terminal; Phosphoglycerate kinase, C-terminal;
P00558	267	0.142914	Down	Q1	K	Phosphoglycerate kinase 1	PGK1	1	0.00212148	96.342	IVK(1)DLMSK	2	0.14508	1	1.123	0.189	0.867	1.021	1.29527	0.185113	cytoplasm	monosaccharide catabolic process; ATP generation from ADP; nucleoside metabolic process; purine nucleoside metabolic process; nucleoside diphosphate phosphorylation; ADP metabolic process; pyridine nucleotide metabolic process; hexose biosynthetic process; glycolytic process; purine ribonucleoside monophosphate metabolic process; cellular developmental process; nucleotide metabolic process; singl…	membrane; extracellular region part; membrane microdomain; vesicle; cytoplasm; intracellular part; cell; cytosol; extracellular region; organelle; extracellular exosome; membrane part; intracellular; cell part; whole membrane; membrane region; extracellular vesicle; membrane raft; membrane-bounded organelle; extracellular organelle; cytoplasmic part;	ATP binding; nucleoside phosphate binding; nucleoside binding; ion binding; protein binding; nucleotide binding; phosphotransferase activity, carboxyl group as acceptor; organic cyclic compound binding; heterocyclic compound binding; ribonucleoside binding; carbohydrate derivative binding; kinase activity; catalytic activity; ribonucleotide binding; binding; phosphoglycerate kinase activity; puri…	K00927	PGK; phosphoglycerate kinase [EC:2.7.2.3]	hsa04066 HIF-1 signaling pathway - Homo sapiens (human); hsa01100 Metabolic pathways - Homo sapiens (human); hsa00010 Glycolysis / Gluconeogenesis - Homo sapiens (human); hsa01230 Biosynthesis of amino acids - Homo sapiens (human); hsa01200 Carbon metabolism - Homo sapiens (human);	IPR015824; IPR015901;	Phosphoglycerate kinase, N-terminal; Phosphoglycerate kinase, C-terminal;
P00558	146	0.408891	Down	Q1	K	Phosphoglycerate kinase 1	PGK1	1	0.000699318	74.698	AEPAK(1)IEAFR	2	0.29269	2	0.974	0.469	0.867	1.021	1.12341	0.459354	cytoplasm	monosaccharide catabolic process; ATP generation from ADP; nucleoside metabolic process; purine nucleoside metabolic process; nucleoside diphosphate phosphorylation; ADP metabolic process; pyridine nucleotide metabolic process; hexose biosynthetic process; glycolytic process; purine ribonucleoside monophosphate metabolic process; cellular developmental process; nucleotide metabolic process; singl…	membrane; extracellular region part; membrane microdomain; vesicle; cytoplasm; intracellular part; cell; cytosol; extracellular region; organelle; extracellular exosome; membrane part; intracellular; cell part; whole membrane; membrane region; extracellular vesicle; membrane raft; membrane-bounded organelle; extracellular organelle; cytoplasmic part;	ATP binding; nucleoside phosphate binding; nucleoside binding; ion binding; protein binding; nucleotide binding; phosphotransferase activity, carboxyl group as acceptor; organic cyclic compound binding; heterocyclic compound binding; ribonucleoside binding; carbohydrate derivative binding; kinase activity; catalytic activity; ribonucleotide binding; binding; phosphoglycerate kinase activity; puri…	K00927	PGK; phosphoglycerate kinase [EC:2.7.2.3]	hsa04066 HIF-1 signaling pathway - Homo sapiens (human); hsa01100 Metabolic pathways - Homo sapiens (human); hsa00010 Glycolysis / Gluconeogenesis - Homo sapiens (human); hsa01230 Biosynthesis of amino acids - Homo sapiens (human); hsa01200 Carbon metabolism - Homo sapiens (human);	IPR015824; IPR015901;	Phosphoglycerate kinase, N-terminal; Phosphoglycerate kinase, C-terminal;
P00558	191	0.662131	Down	Q1	K	Phosphoglycerate kinase 1	PGK1	1	0.024651	58.917	AGGFLMK(1)K	2	-0.4263	1	0.849	0.662	0.867	1.021	0.979239	0.648384	cytoplasm	monosaccharide catabolic process; ATP generation from ADP; nucleoside metabolic process; purine nucleoside metabolic process; nucleoside diphosphate phosphorylation; ADP metabolic process; pyridine nucleotide metabolic process; hexose biosynthetic process; glycolytic process; purine ribonucleoside monophosphate metabolic process; cellular developmental process; nucleotide metabolic process; singl…	membrane; extracellular region part; membrane microdomain; vesicle; cytoplasm; intracellular part; cell; cytosol; extracellular region; organelle; extracellular exosome; membrane part; intracellular; cell part; whole membrane; membrane region; extracellular vesicle; membrane raft; membrane-bounded organelle; extracellular organelle; cytoplasmic part;	ATP binding; nucleoside phosphate binding; nucleoside binding; ion binding; protein binding; nucleotide binding; phosphotransferase activity, carboxyl group as acceptor; organic cyclic compound binding; heterocyclic compound binding; ribonucleoside binding; carbohydrate derivative binding; kinase activity; catalytic activity; ribonucleotide binding; binding; phosphoglycerate kinase activity; puri…	K00927	PGK; phosphoglycerate kinase [EC:2.7.2.3]	hsa04066 HIF-1 signaling pathway - Homo sapiens (human); hsa01100 Metabolic pathways - Homo sapiens (human); hsa00010 Glycolysis / Gluconeogenesis - Homo sapiens (human); hsa01230 Biosynthesis of amino acids - Homo sapiens (human); hsa01200 Carbon metabolism - Homo sapiens (human);	IPR015824; IPR015901;	Phosphoglycerate kinase, N-terminal; Phosphoglycerate kinase, C-terminal;
P00558	141	0.536453	Down	Q1	K	Phosphoglycerate kinase 1	PGK1	1	0.0442792	62.546	VK(1)AEPAK	2	0.93533	1	0.983	0.621	0.867	1.021	1.13379	0.608227	cytoplasm	monosaccharide catabolic process; ATP generation from ADP; nucleoside metabolic process; purine nucleoside metabolic process; nucleoside diphosphate phosphorylation; ADP metabolic process; pyridine nucleotide metabolic process; hexose biosynthetic process; glycolytic process; purine ribonucleoside monophosphate metabolic process; cellular developmental process; nucleotide metabolic process; singl…	membrane; extracellular region part; membrane microdomain; vesicle; cytoplasm; intracellular part; cell; cytosol; extracellular region; organelle; extracellular exosome; membrane part; intracellular; cell part; whole membrane; membrane region; extracellular vesicle; membrane raft; membrane-bounded organelle; extracellular organelle; cytoplasmic part;	ATP binding; nucleoside phosphate binding; nucleoside binding; ion binding; protein binding; nucleotide binding; phosphotransferase activity, carboxyl group as acceptor; organic cyclic compound binding; heterocyclic compound binding; ribonucleoside binding; carbohydrate derivative binding; kinase activity; catalytic activity; ribonucleotide binding; binding; phosphoglycerate kinase activity; puri…	K00927	PGK; phosphoglycerate kinase [EC:2.7.2.3]	hsa04066 HIF-1 signaling pathway - Homo sapiens (human); hsa01100 Metabolic pathways - Homo sapiens (human); hsa00010 Glycolysis / Gluconeogenesis - Homo sapiens (human); hsa01230 Biosynthesis of amino acids - Homo sapiens (human); hsa01200 Carbon metabolism - Homo sapiens (human);	IPR015824; IPR015901;	Phosphoglycerate kinase, N-terminal; Phosphoglycerate kinase, C-terminal;
P00738	170	0.81	Down	Q2	K	Haptoglobin	HP	1	5.83e-15	130.72	ILGGHLDAK(1)GSFPWQAK	3	0.3597	1	0.971	0.683	0.965	0.838	1.00622	0.815036	extracellular	regulation of cell death; leukocyte activation; defense response to other organism; single-organism process; establishment of localization; response to biotic stimulus; response to external stimulus; metabolic process; response to oxidative stress; cellular oxidant detoxification; macromolecule metabolic process; protein metabolic process; response to inorganic substance; negative regulation of h…	secretory granule lumen; tertiary granule lumen; extracellular space; extracellular region part; cytoplasmic vesicle; cytoplasm; vesicle; cytoplasmic vesicle part; macromolecular complex; intracellular part; cell; organelle part; extracellular exosome; membrane-enclosed lumen; vesicle lumen; intracellular organelle lumen; intracellular; cell part; secretory vesicle; extracellular vesicle; secreto…	serine-type endopeptidase activity; endopeptidase activity; peptidase activity; catalytic activity; serine hydrolase activity; binding; serine-type peptidase activity; antioxidant activity; peptidase activity, acting on L-amino acid peptides; hemoglobin binding; hydrolase activity; protein binding;	K16142			IPR009003; IPR000436; IPR001254;	Peptidase S1, PA clan; Sushi/SCR/CCP domain; Serine proteases, trypsin domain;
P00738	71	0.61484	Down	Q1	K	Haptoglobin	HP	1	3.75e-19	154.65	TEGDGVYTLNDK(1)K	2	-0.23051	3	1.017	0.543	0.965	0.838	1.05389	0.647971	extracellular	regulation of cell death; leukocyte activation; defense response to other organism; single-organism process; establishment of localization; response to biotic stimulus; response to external stimulus; metabolic process; response to oxidative stress; cellular oxidant detoxification; macromolecule metabolic process; protein metabolic process; response to inorganic substance; negative regulation of h…	secretory granule lumen; tertiary granule lumen; extracellular space; extracellular region part; cytoplasmic vesicle; cytoplasm; vesicle; cytoplasmic vesicle part; macromolecular complex; intracellular part; cell; organelle part; extracellular exosome; membrane-enclosed lumen; vesicle lumen; intracellular organelle lumen; intracellular; cell part; secretory vesicle; extracellular vesicle; secreto…	serine-type endopeptidase activity; endopeptidase activity; peptidase activity; catalytic activity; serine hydrolase activity; binding; serine-type peptidase activity; antioxidant activity; peptidase activity, acting on L-amino acid peptides; hemoglobin binding; hydrolase activity; protein binding;	K16142			IPR009003; IPR000436; IPR001254;	Peptidase S1, PA clan; Sushi/SCR/CCP domain; Serine proteases, trypsin domain;
P00738	321	0.584404	Down	Q1	K	Haptoglobin	HP	1	3.4e-05	82.261	HYEGSTVPEK(1)K	3	0.28378	1	1.001	0.508	0.965	0.838	1.03731	0.606205	extracellular	regulation of cell death; leukocyte activation; defense response to other organism; single-organism process; establishment of localization; response to biotic stimulus; response to external stimulus; metabolic process; response to oxidative stress; cellular oxidant detoxification; macromolecule metabolic process; protein metabolic process; response to inorganic substance; negative regulation of h…	secretory granule lumen; tertiary granule lumen; extracellular space; extracellular region part; cytoplasmic vesicle; cytoplasm; vesicle; cytoplasmic vesicle part; macromolecular complex; intracellular part; cell; organelle part; extracellular exosome; membrane-enclosed lumen; vesicle lumen; intracellular organelle lumen; intracellular; cell part; secretory vesicle; extracellular vesicle; secreto…	serine-type endopeptidase activity; endopeptidase activity; peptidase activity; catalytic activity; serine hydrolase activity; binding; serine-type peptidase activity; antioxidant activity; peptidase activity, acting on L-amino acid peptides; hemoglobin binding; hydrolase activity; protein binding;	K16142			IPR009003; IPR000436; IPR001254;	Peptidase S1, PA clan; Sushi/SCR/CCP domain; Serine proteases, trypsin domain;
P00738	141	1.44756	Up	Q4	K	Haptoglobin	HP	1	0.0013348	57.288	AVGDK(1)LPECEAVCGK	3	-0.70964	1	0.638	0.802	0.965	0.838	0.66114	0.957041	extracellular	regulation of cell death; leukocyte activation; defense response to other organism; single-organism process; establishment of localization; response to biotic stimulus; response to external stimulus; metabolic process; response to oxidative stress; cellular oxidant detoxification; macromolecule metabolic process; protein metabolic process; response to inorganic substance; negative regulation of h…	secretory granule lumen; tertiary granule lumen; extracellular space; extracellular region part; cytoplasmic vesicle; cytoplasm; vesicle; cytoplasmic vesicle part; macromolecular complex; intracellular part; cell; organelle part; extracellular exosome; membrane-enclosed lumen; vesicle lumen; intracellular organelle lumen; intracellular; cell part; secretory vesicle; extracellular vesicle; secreto…	serine-type endopeptidase activity; endopeptidase activity; peptidase activity; catalytic activity; serine hydrolase activity; binding; serine-type peptidase activity; antioxidant activity; peptidase activity, acting on L-amino acid peptides; hemoglobin binding; hydrolase activity; protein binding;	K16142			IPR009003; IPR000436; IPR001254;	Peptidase S1, PA clan; Sushi/SCR/CCP domain; Serine proteases, trypsin domain;
P00738	255	0.442256	Down	Q1	K	Haptoglobin	HP	1	0.00198274	98.048	QK(1)VSVNER	2	0.5976	1	1.229	0.472	0.965	0.838	1.27358	0.563246	extracellular	regulation of cell death; leukocyte activation; defense response to other organism; single-organism process; establishment of localization; response to biotic stimulus; response to external stimulus; metabolic process; response to oxidative stress; cellular oxidant detoxification; macromolecule metabolic process; protein metabolic process; response to inorganic substance; negative regulation of h…	secretory granule lumen; tertiary granule lumen; extracellular space; extracellular region part; cytoplasmic vesicle; cytoplasm; vesicle; cytoplasmic vesicle part; macromolecular complex; intracellular part; cell; organelle part; extracellular exosome; membrane-enclosed lumen; vesicle lumen; intracellular organelle lumen; intracellular; cell part; secretory vesicle; extracellular vesicle; secreto…	serine-type endopeptidase activity; endopeptidase activity; peptidase activity; catalytic activity; serine hydrolase activity; binding; serine-type peptidase activity; antioxidant activity; peptidase activity, acting on L-amino acid peptides; hemoglobin binding; hydrolase activity; protein binding;	K16142			IPR009003; IPR000436; IPR001254;	Peptidase S1, PA clan; Sushi/SCR/CCP domain; Serine proteases, trypsin domain;
P00915	81	0.202932	Down	Q1	K	Carbonic anhydrase 1	CA1	1	1.64e-06	101.2	SVLK(1)GGPFSDSYR	3	-0.33342	3	0.559	1.05	0.289	2.675	1.93426	0.392523	cytoplasm	transport; anion transport; organic anion transport; metabolic process; one-carbon metabolic process; ion transport; single-organism metabolic process; small molecule metabolic process; bicarbonate transport; single-organism cellular process; single-organism process; organic substance transport; localization; cellular process; cellular metabolic process; establishment of localization;	extracellular exosome; organelle; extracellular region part; cell part; intracellular; cytoplasm; vesicle; extracellular vesicle; intracellular part; cytosol; cell; membrane-bounded organelle; extracellular region; extracellular organelle; cytoplasmic part;	carboxylic ester hydrolase activity; ion binding; lyase activity; hydro-lyase activity; protein binding; hydrolase activity; zinc ion binding; carbonate dehydratase activity; carbon-oxygen lyase activity; arylesterase activity; transition metal ion binding; catalytic activity; binding; hydrolase activity, acting on ester bonds; metal ion binding; cation binding;	K01672	CA; carbonic anhydrase [EC:4.2.1.1]	hsa00910 Nitrogen metabolism - Homo sapiens (human);	IPR001148;	Alpha carbonic anhydrase;
P00915	157	0.294998	Down	Q1	K	Carbonic anhydrase 1	CA1	1	8.28e-07	112.13	VGEANPK(1)LQK	3	0.51144	3	0.308	0.841	0.289	2.675	1.06574	0.314393	cytoplasm	transport; anion transport; organic anion transport; metabolic process; one-carbon metabolic process; ion transport; single-organism metabolic process; small molecule metabolic process; bicarbonate transport; single-organism cellular process; single-organism process; organic substance transport; localization; cellular process; cellular metabolic process; establishment of localization;	extracellular exosome; organelle; extracellular region part; cell part; intracellular; cytoplasm; vesicle; extracellular vesicle; intracellular part; cytosol; cell; membrane-bounded organelle; extracellular region; extracellular organelle; cytoplasmic part;	carboxylic ester hydrolase activity; ion binding; lyase activity; hydro-lyase activity; protein binding; hydrolase activity; zinc ion binding; carbonate dehydratase activity; carbon-oxygen lyase activity; arylesterase activity; transition metal ion binding; catalytic activity; binding; hydrolase activity, acting on ester bonds; metal ion binding; cation binding;	K01672	CA; carbonic anhydrase [EC:4.2.1.1]	hsa00910 Nitrogen metabolism - Homo sapiens (human);	IPR001148;	Alpha carbonic anhydrase;
P00918	24	0.260775	Down	Q1	K	Carbonic anhydrase 2	CA2	1	0.00672616	67.334	DFPIAK(1)GER	2	-0.524	1	0.626	0.808	0.516	2.554	1.21318	0.316366	cytoplasm	single organism signaling; regulation of biological quality; cellular response to angiotensin; regulation of cellular pH; cellular monovalent inorganic cation homeostasis; regulation of cellular pH reduction; cellular metabolic process; regulation of synaptic transmission, GABAergic; metabolic process; positive regulation of multicellular organismal process; regulation of localization; response t…	basolateral plasma membrane; membrane; extracellular space; extracellular region part; cell periphery; vesicle; cytoplasm; intracellular part; actin-based cell projection; cell; extracellular exosome; plasma membrane region; myelin sheath; cell part; membrane part; intracellular; extracellular vesicle; neuron projection; membrane-bounded organelle; neuron part; apical part of cell; cell projectio…	carboxylic ester hydrolase activity; ion binding; lyase activity; protein binding; hydrolase activity; hydro-lyase activity; zinc ion binding; carbonate dehydratase activity; carbon-oxygen lyase activity; arylesterase activity; transition metal ion binding; catalytic activity; binding; hydrolase activity, acting on ester bonds; metal ion binding; cation binding;	K18245	CA2; carbonic anhydrase 2 [EC:4.2.1.1]	hsa04966 Collecting duct acid secretion - Homo sapiens (human); hsa04976 Bile secretion - Homo sapiens (human); hsa04972 Pancreatic secretion - Homo sapiens (human); hsa00910 Nitrogen metabolism - Homo sapiens (human); hsa04964 Proximal tubule bicarbonate reclamation - Homo sapiens (human); hsa04971 Gastric acid secretion - Homo sapiens (human);	IPR001148;	Alpha carbonic anhydrase;
P00918	171	0.116324	Down	Q1	K	Carbonic anhydrase 2	CA2	1	0.000654541	76.073	GK(1)SADFTNFDPR	2	-0.71376	1	0.957	0.551	0.516	2.554	1.85465	0.21574	cytoplasm	single organism signaling; regulation of biological quality; cellular response to angiotensin; regulation of cellular pH; cellular monovalent inorganic cation homeostasis; regulation of cellular pH reduction; cellular metabolic process; regulation of synaptic transmission, GABAergic; metabolic process; positive regulation of multicellular organismal process; regulation of localization; response t…	basolateral plasma membrane; membrane; extracellular space; extracellular region part; cell periphery; vesicle; cytoplasm; intracellular part; actin-based cell projection; cell; extracellular exosome; plasma membrane region; myelin sheath; cell part; membrane part; intracellular; extracellular vesicle; neuron projection; membrane-bounded organelle; neuron part; apical part of cell; cell projectio…	carboxylic ester hydrolase activity; ion binding; lyase activity; protein binding; hydrolase activity; hydro-lyase activity; zinc ion binding; carbonate dehydratase activity; carbon-oxygen lyase activity; arylesterase activity; transition metal ion binding; catalytic activity; binding; hydrolase activity, acting on ester bonds; metal ion binding; cation binding;	K18245	CA2; carbonic anhydrase 2 [EC:4.2.1.1]	hsa04966 Collecting duct acid secretion - Homo sapiens (human); hsa04976 Bile secretion - Homo sapiens (human); hsa04972 Pancreatic secretion - Homo sapiens (human); hsa00910 Nitrogen metabolism - Homo sapiens (human); hsa04964 Proximal tubule bicarbonate reclamation - Homo sapiens (human); hsa04971 Gastric acid secretion - Homo sapiens (human);	IPR001148;	Alpha carbonic anhydrase;
P01009	359	1.50035	Up	Q4	K	Alpha-1-antitrypsin	SERPINA1	1	5.58e-08	105.03	AVHK(1)AVLTIDEK	2	0.15516	2	1.156	0.968	0.998	0.557	1.15832	1.73788	extracellular	cellular component biogenesis; vesicle coating; vesicle targeting, rough ER to cis-Golgi; blood coagulation; regulation of biological quality; leukocyte activation; COPII vesicle coating; single-organism process; establishment of localization; response to wounding; negative regulation of peptidase activity; establishment of localization in cell; cellular component assembly; macromolecular complex…	secretory granule lumen; membrane; extracellular space; extracellular region part; endoplasmic reticulum; cytoplasmic vesicle; organelle membrane; vesicle; cytoplasm; cytoplasmic vesicle part; intracellular part; cell; ficolin-1-rich granule lumen; organelle part; extracellular exosome; ficolin-1-rich granule; membrane-enclosed lumen; vesicle lumen; intracellular organelle lumen; cell part; intra…	peptidase regulator activity; protein binding; enzyme inhibitor activity; molecular function regulator; endopeptidase inhibitor activity; protease binding; serine-type endopeptidase inhibitor activity; carbohydrate derivative binding; identical protein binding; enzyme regulator activity; binding; peptidase inhibitor activity; endopeptidase regulator activity; glycoprotein binding; enzyme binding;	K03984	SERPINA1; alpha-1-antitrypsin	hsa04610 Complement and coagulation cascades - Homo sapiens (human);	IPR023796;	Serpin domain;
P01009	217	1.4094	Up	Q4	K	Alpha-1-antitrypsin	SERPINA1	1	4.09e-05	87.184	GK(1)WERPFEVK	3	1.2259	1	0.717	0.564	0.998	0.557	0.718437	1.01257	extracellular	cellular component biogenesis; vesicle coating; vesicle targeting, rough ER to cis-Golgi; blood coagulation; regulation of biological quality; leukocyte activation; COPII vesicle coating; single-organism process; establishment of localization; response to wounding; negative regulation of peptidase activity; establishment of localization in cell; cellular component assembly; macromolecular complex…	secretory granule lumen; membrane; extracellular space; extracellular region part; endoplasmic reticulum; cytoplasmic vesicle; organelle membrane; vesicle; cytoplasm; cytoplasmic vesicle part; intracellular part; cell; ficolin-1-rich granule lumen; organelle part; extracellular exosome; ficolin-1-rich granule; membrane-enclosed lumen; vesicle lumen; intracellular organelle lumen; cell part; intra…	peptidase regulator activity; protein binding; enzyme inhibitor activity; molecular function regulator; endopeptidase inhibitor activity; protease binding; serine-type endopeptidase inhibitor activity; carbohydrate derivative binding; identical protein binding; enzyme regulator activity; binding; peptidase inhibitor activity; endopeptidase regulator activity; glycoprotein binding; enzyme binding;	K03984	SERPINA1; alpha-1-antitrypsin	hsa04610 Complement and coagulation cascades - Homo sapiens (human);	IPR023796;	Serpin domain;
P01009	192	1.56707	Up	Q4	K	Alpha-1-antitrypsin	SERPINA1	1	1.65e-06	96.464	GTQGK(1)IVDLVK	2	0.6159	2	0.638	0.558	0.998	0.557	0.639279	1.0018	extracellular	cellular component biogenesis; vesicle coating; vesicle targeting, rough ER to cis-Golgi; blood coagulation; regulation of biological quality; leukocyte activation; COPII vesicle coating; single-organism process; establishment of localization; response to wounding; negative regulation of peptidase activity; establishment of localization in cell; cellular component assembly; macromolecular complex…	secretory granule lumen; membrane; extracellular space; extracellular region part; endoplasmic reticulum; cytoplasmic vesicle; organelle membrane; vesicle; cytoplasm; cytoplasmic vesicle part; intracellular part; cell; ficolin-1-rich granule lumen; organelle part; extracellular exosome; ficolin-1-rich granule; membrane-enclosed lumen; vesicle lumen; intracellular organelle lumen; cell part; intra…	peptidase regulator activity; protein binding; enzyme inhibitor activity; molecular function regulator; endopeptidase inhibitor activity; protease binding; serine-type endopeptidase inhibitor activity; carbohydrate derivative binding; identical protein binding; enzyme regulator activity; binding; peptidase inhibitor activity; endopeptidase regulator activity; glycoprotein binding; enzyme binding;	K03984	SERPINA1; alpha-1-antitrypsin	hsa04610 Complement and coagulation cascades - Homo sapiens (human);	IPR023796;	Serpin domain;
P01023	1176	0.542033	Down	Q1	K	Alpha-2-macroglobulin	A2M	1	0.000151523	96.229	SLNEEAVK(1)K	2	1.2414	2	1.211	0.507	0.949	0.733	1.27608	0.691678	extracellular	regulation of biological quality; blood coagulation; regulation of signaling; cellular developmental process; negative regulation of immune effector process; negative regulation of protein maturation; negative regulation of complement activation; single-organism process; regulation of defense response; establishment of localization; response to wounding; negative regulation of peptidase activity;…	secretory granule lumen; extracellular space; extracellular region part; cytoplasmic vesicle; vesicle; cytoplasm; cytoplasmic vesicle part; intracellular part; cell; organelle part; membrane-enclosed lumen; extracellular exosome; vesicle lumen; intracellular organelle lumen; intracellular; cell part; secretory vesicle; extracellular vesicle; secretory granule; membrane-bounded organelle; organell…	receptor binding; growth factor binding; nucleoside-triphosphatase regulator activity; interleukin-1 binding; GTPase regulator activity; peptidase regulator activity; C-X-C chemokine binding; protein binding; chemokine binding; molecular function regulator; enzyme inhibitor activity; endopeptidase inhibitor activity; calcium-dependent protein binding; protease binding; cytokine binding; serine-ty…	K03910	A2M; alpha-2-macroglobulin	hsa04610 Complement and coagulation cascades - Homo sapiens (human);	IPR002890; IPR011625; IPR009048; IPR014756; IPR008930; IPR001599; IPR019565; IPR011626;	Alpha-2-macroglobulin, N-terminal; Alpha-2-macroglobulin, N-terminal 2; Alpha-macroglobulin, receptor-binding; Immunoglobulin E-set; Terpenoid cyclases/protein prenyltransferase alpha-alpha toroid; Alpha-2-macroglobulin; Alpha-2-macroglobulin, thiol-ester bond-forming; Alpha-macroglobulin complement component;
P01024	486	0.495979	Down	Q1	K	Complement C3	C3	1	0.00814577	64.803	AHEAK(1)IR	3	-0.73762	1	1.492	0.505	1.184	0.808	1.26014	0.625	endoplasmic reticulum	single organism signaling; regulation of vesicle-mediated transport; regulation of biological quality; immunoglobulin mediated immune response; leukocyte activation; positive regulation of cellular protein metabolic process; positive regulation of adaptive immune response based on somatic recombination of immune receptors built from immunoglobulin superfamily domains; positive regulation of prote…	membrane; secretory granule lumen; extracellular space; extracellular region part; cytoplasmic vesicle; cell periphery; vesicle; cytoplasm; cytoplasmic vesicle part; intracellular part; azurophil granule lumen; cell; organelle part; vacuolar lumen; extracellular exosome; membrane-enclosed lumen; vesicle lumen; intracellular organelle lumen; intracellular; cell part; lysosome; secretory vesicle; e…	peptidase activity; receptor binding; serine-type peptidase activity; peptidase regulator activity; hydrolase activity; protein binding; enzyme inhibitor activity; molecular function regulator; endopeptidase inhibitor activity; C5L2 anaphylatoxin chemotactic receptor binding; C5a anaphylatoxin chemotactic receptor binding; endopeptidase activity; serine-type endopeptidase activity; enzyme regulat…	K03990	C3; complement component 3	hsa05142 Chagas disease (American trypanosomiasis) - Homo sapiens (human); hsa05322 Systemic lupus erythematosus - Homo sapiens (human); hsa05152 Tuberculosis - Homo sapiens (human); hsa05150 Staphylococcus aureus infection - Homo sapiens (human); hsa05168 Herpes simplex infection - Homo sapiens (human); hsa05140 Leishmaniasis - Homo sapiens (human); hsa05203 Viral carcinogenesis - Homo sapiens (…	IPR008993; IPR001599; IPR011626; IPR000020; IPR002890; IPR011625; IPR009048; IPR001134; IPR001840; IPR018933; IPR008930; IPR019565; IPR018081;	Tissue inhibitor of metalloproteinases-like, OB-fold; Alpha-2-macroglobulin; Alpha-macroglobulin complement component; Anaphylatoxin/fibulin; Alpha-2-macroglobulin, N-terminal; Alpha-2-macroglobulin, N-terminal 2; Alpha-macroglobulin, receptor-binding; Netrin domain; Anaphylatoxin, complement system domain; Netrin module, non-TIMP type; Terpenoid cyclases/protein prenyltransferase alpha-alpha tor…
P01834	37	0.325206	Down	Q1	K	Ig kappa chain C region	IGKC	1	0.00616284	94.114	EAK(1)VQWK	2	0.28451	2	1.383	0.418	0.878	0.816	1.57517	0.512255	extracellular	single organism signaling; regulation of leukocyte activation; immunoglobulin mediated immune response; regulation of biological quality; localization of cell; cell surface receptor signaling pathway; Fc-gamma receptor signaling pathway; defense response to other organism; single-organism process; regulation of lymphocyte activation; multicellular organismal homeostasis; response to biotic stimul…	membrane; extracellular space; extracellular region part; external side of plasma membrane; cell periphery; immunoglobulin complex, circulating; vesicle; immunoglobulin complex; macromolecular complex; cell; extracellular region; plasma membrane; extracellular exosome; organelle; blood microparticle; plasma membrane part; cell part; membrane part; extracellular vesicle; cell surface; membrane-bou…	serine-type endopeptidase activity; endopeptidase activity; peptidase activity; receptor binding; catalytic activity; serine hydrolase activity; binding; serine-type peptidase activity; peptidase activity, acting on L-amino acid peptides; immunoglobulin receptor binding; hydrolase activity; protein binding; antigen binding;				IPR007110; IPR013783; IPR003597;	Immunoglobulin-like domain; Immunoglobulin-like fold; Immunoglobulin C1-set;
P01834	80	0.322881	Down	Q1	K	Ig kappa chain C region	IGKC	1	0.0154429	55.676	ADYEK(1)HK	3	-1.6096	2	1.243	0.373	0.878	0.816	1.41572	0.457108	extracellular	single organism signaling; regulation of leukocyte activation; immunoglobulin mediated immune response; regulation of biological quality; localization of cell; cell surface receptor signaling pathway; Fc-gamma receptor signaling pathway; defense response to other organism; single-organism process; regulation of lymphocyte activation; multicellular organismal homeostasis; response to biotic stimul…	membrane; extracellular space; extracellular region part; external side of plasma membrane; cell periphery; immunoglobulin complex, circulating; vesicle; immunoglobulin complex; macromolecular complex; cell; extracellular region; plasma membrane; extracellular exosome; organelle; blood microparticle; plasma membrane part; cell part; membrane part; extracellular vesicle; cell surface; membrane-bou…	serine-type endopeptidase activity; endopeptidase activity; peptidase activity; receptor binding; catalytic activity; serine hydrolase activity; binding; serine-type peptidase activity; peptidase activity, acting on L-amino acid peptides; immunoglobulin receptor binding; hydrolase activity; protein binding; antigen binding;				IPR007110; IPR013783; IPR003597;	Immunoglobulin-like domain; Immunoglobulin-like fold; Immunoglobulin C1-set;
P01834	41	0.409489	Down	Q1	K	Ig kappa chain C region	IGKC	1	4.88e-09	91.238	VQWK(1)VDNALQSGNSQESVTEQDSK	3	-0.50781	2	1.256	0.478	0.878	0.816	1.43052	0.585784	extracellular	single organism signaling; regulation of leukocyte activation; immunoglobulin mediated immune response; regulation of biological quality; localization of cell; cell surface receptor signaling pathway; Fc-gamma receptor signaling pathway; defense response to other organism; single-organism process; regulation of lymphocyte activation; multicellular organismal homeostasis; response to biotic stimul…	membrane; extracellular space; extracellular region part; external side of plasma membrane; cell periphery; immunoglobulin complex, circulating; vesicle; immunoglobulin complex; macromolecular complex; cell; extracellular region; plasma membrane; extracellular exosome; organelle; blood microparticle; plasma membrane part; cell part; membrane part; extracellular vesicle; cell surface; membrane-bou…	serine-type endopeptidase activity; endopeptidase activity; peptidase activity; receptor binding; catalytic activity; serine hydrolase activity; binding; serine-type peptidase activity; peptidase activity, acting on L-amino acid peptides; immunoglobulin receptor binding; hydrolase activity; protein binding; antigen binding;				IPR007110; IPR013783; IPR003597;	Immunoglobulin-like domain; Immunoglobulin-like fold; Immunoglobulin C1-set;
P01857	217	0.319921	Down	Q1	K	Ig gamma-1 chain C region	IGHG1	1	1.75e-15	152.47	ALPAPIEK(1)TISK	2	-0.083617	2	1.271	0.326	1.039	0.833	1.22329	0.391357	extracellular	single organism signaling; regulation of leukocyte activation; immunoglobulin mediated immune response; cell surface receptor signaling pathway; Fc-gamma receptor signaling pathway; defense response to other organism; single-organism process; regulation of lymphocyte activation; response to biotic stimulus; establishment of localization; phagocytosis; complement activation; response to external s…	membrane; extracellular space; extracellular region part; external side of plasma membrane; cell periphery; immunoglobulin complex, circulating; vesicle; immunoglobulin complex; macromolecular complex; cell; extracellular region; plasma membrane; extracellular exosome; organelle; blood microparticle; plasma membrane part; cell part; membrane part; extracellular vesicle; cell surface; membrane-bou…	serine-type endopeptidase activity; endopeptidase activity; peptidase activity; receptor binding; catalytic activity; serine hydrolase activity; binding; serine-type peptidase activity; peptidase activity, acting on L-amino acid peptides; immunoglobulin receptor binding; hydrolase activity; protein binding; antigen binding;				IPR007110; IPR013783; IPR003597;	Immunoglobulin-like domain; Immunoglobulin-like fold; Immunoglobulin C1-set;
P01857	101	0.474853	Down	Q1	K	Ig gamma-1 chain C region	IGHG1	1	0.00183909	99.815	VEPK(1)SCDK	2	1.0786	1	0.964	0.367	1.039	0.833	0.927815	0.440576	extracellular	single organism signaling; regulation of leukocyte activation; immunoglobulin mediated immune response; cell surface receptor signaling pathway; Fc-gamma receptor signaling pathway; defense response to other organism; single-organism process; regulation of lymphocyte activation; response to biotic stimulus; establishment of localization; phagocytosis; complement activation; response to external s…	membrane; extracellular space; extracellular region part; external side of plasma membrane; cell periphery; immunoglobulin complex, circulating; vesicle; immunoglobulin complex; macromolecular complex; cell; extracellular region; plasma membrane; extracellular exosome; organelle; blood microparticle; plasma membrane part; cell part; membrane part; extracellular vesicle; cell surface; membrane-bou…	serine-type endopeptidase activity; endopeptidase activity; peptidase activity; receptor binding; catalytic activity; serine hydrolase activity; binding; serine-type peptidase activity; peptidase activity, acting on L-amino acid peptides; immunoglobulin receptor binding; hydrolase activity; protein binding; antigen binding;				IPR007110; IPR013783; IPR003597;	Immunoglobulin-like domain; Immunoglobulin-like fold; Immunoglobulin C1-set;
P01859	213	0.652135	Down	Q1	K	Ig gamma-2 chain C region	IGHG2	1	1.38e-10	119.39	GLPAPIEK(1)TISK	2	0.084774	2	1.337	0.698	1.098	0.879	1.21767	0.794084	mitochondria	single organism signaling; regulation of leukocyte activation; immunoglobulin mediated immune response; cell surface receptor signaling pathway; Fc-gamma receptor signaling pathway; defense response to other organism; single-organism process; regulation of lymphocyte activation; response to biotic stimulus; establishment of localization; phagocytosis; complement activation; response to external s…	membrane; extracellular space; extracellular region part; external side of plasma membrane; cell periphery; immunoglobulin complex, circulating; vesicle; immunoglobulin complex; macromolecular complex; cell; extracellular region; plasma membrane; extracellular exosome; organelle; blood microparticle; plasma membrane part; cell part; membrane part; extracellular vesicle; cell surface; membrane-bou…	serine-type endopeptidase activity; endopeptidase activity; peptidase activity; receptor binding; catalytic activity; serine hydrolase activity; binding; serine-type peptidase activity; peptidase activity, acting on L-amino acid peptides; immunoglobulin receptor binding; hydrolase activity; protein binding; antigen binding;				IPR007110; IPR013783; IPR003597;	Immunoglobulin-like domain; Immunoglobulin-like fold; Immunoglobulin C1-set;
P01877	245	0.379816	Down	Q1	K	Ig alpha-2 chain C region	IGHA2	1	0.000112191	81.525	GFSPK(1)DVLVR	2	-0.59269	1	1.134	0.653	0.994	1.507	1.14085	0.433311	nucleus	single organism signaling; regulation of leukocyte activation; immunoglobulin mediated immune response; regulation of biological quality; localization of cell; cell surface receptor signaling pathway; defense response to other organism; regulation of respiratory burst; single-organism process; regulation of lymphocyte activation; multicellular organismal homeostasis; response to biotic stimulus; …	membrane; extracellular space; extracellular region part; external side of plasma membrane; cell periphery; immunoglobulin complex, circulating; vesicle; macromolecular complex; cell; IgA immunoglobulin complex, circulating; extracellular exosome; dimeric IgA immunoglobulin complex; cell part; membrane part; extracellular vesicle; membrane-bounded organelle; side of membrane; immunoglobulin compl…	protein binding; antigen binding; binding;				IPR007110; IPR013783; IPR013151; IPR003597;	Immunoglobulin-like domain; Immunoglobulin-like fold; Immunoglobulin; Immunoglobulin C1-set;
P01877	293	0.318749	Down	Q1	K	Ig alpha-2 chain C region	IGHA2	1	0.00081131	107.57	VAAEDWK(1)K	3	-1.7462	2	1.254	0.606	0.994	1.507	1.26157	0.402123	nucleus	single organism signaling; regulation of leukocyte activation; immunoglobulin mediated immune response; regulation of biological quality; localization of cell; cell surface receptor signaling pathway; defense response to other organism; regulation of respiratory burst; single-organism process; regulation of lymphocyte activation; multicellular organismal homeostasis; response to biotic stimulus; …	membrane; extracellular space; extracellular region part; external side of plasma membrane; cell periphery; immunoglobulin complex, circulating; vesicle; macromolecular complex; cell; IgA immunoglobulin complex, circulating; extracellular exosome; dimeric IgA immunoglobulin complex; cell part; membrane part; extracellular vesicle; membrane-bounded organelle; side of membrane; immunoglobulin compl…	protein binding; antigen binding; binding;				IPR007110; IPR013783; IPR013151; IPR003597;	Immunoglobulin-like domain; Immunoglobulin-like fold; Immunoglobulin; Immunoglobulin C1-set;
P02042	60	0.415771	Down	Q1	K	Hemoglobin subunit delta	HBD	1	1.57e-16	126.84	FFESFGDLSSPDAVMGNPK(1)VK	4	0.54441	5	0.268	1.053	0.291	2.75	0.920962	0.382909	cytoplasm	oxygen transport; single-multicellular organism process; blood coagulation; regulation of biological quality; gas transport; regulation of body fluid levels; response to stress; single-organism process; response to stimulus; multicellular organismal process; hemostasis; establishment of localization; transport; response to wounding; single-organism localization; wound healing; coagulation; locali…	blood microparticle; extracellular region part; extracellular space; cell part; intracellular; hemoglobin complex; cytoplasm; macromolecular complex; cytosolic part; intracellular part; protein complex; cell; cytosol; extracellular region; cytoplasmic part;	organic cyclic compound binding; heterocyclic compound binding; heme binding; iron ion binding; transition metal ion binding; oxygen binding; binding; ion binding; substrate-specific transporter activity; metal ion binding; cation binding; protein binding; oxygen transporter activity; tetrapyrrole binding; transporter activity;	K16151			IPR009050; IPR000971; IPR012292;	Globin-like; Globin; Globin/Protoglobin;
P02042	18	0.104379	Down	Q1	K	Hemoglobin subunit delta	HBD	1	2.02e-14	112.85	TAVNALWGK(1)VNVDAVGGEALGR	3	0.3105	1	1.103	1.088	0.291	2.75	3.79038	0.395636	cytoplasm	oxygen transport; single-multicellular organism process; blood coagulation; regulation of biological quality; gas transport; regulation of body fluid levels; response to stress; single-organism process; response to stimulus; multicellular organismal process; hemostasis; establishment of localization; transport; response to wounding; single-organism localization; wound healing; coagulation; locali…	blood microparticle; extracellular region part; extracellular space; cell part; intracellular; hemoglobin complex; cytoplasm; macromolecular complex; cytosolic part; intracellular part; protein complex; cell; cytosol; extracellular region; cytoplasmic part;	organic cyclic compound binding; heterocyclic compound binding; heme binding; iron ion binding; transition metal ion binding; oxygen binding; binding; ion binding; substrate-specific transporter activity; metal ion binding; cation binding; protein binding; oxygen transporter activity; tetrapyrrole binding; transporter activity;	K16151			IPR009050; IPR000971; IPR012292;	Globin-like; Globin; Globin/Protoglobin;
P02042	96	0.111758	Down	Q1	K	Hemoglobin subunit delta	HBD	1	1.87e-08	90.475	GTFSQLSELHCDK(1)LHVDPENFR	4	0.53919	1	0.766	0.809	0.291	2.75	2.6323	0.294182	cytoplasm	oxygen transport; single-multicellular organism process; blood coagulation; regulation of biological quality; gas transport; regulation of body fluid levels; response to stress; single-organism process; response to stimulus; multicellular organismal process; hemostasis; establishment of localization; transport; response to wounding; single-organism localization; wound healing; coagulation; locali…	blood microparticle; extracellular region part; extracellular space; cell part; intracellular; hemoglobin complex; cytoplasm; macromolecular complex; cytosolic part; intracellular part; protein complex; cell; cytosol; extracellular region; cytoplasmic part;	organic cyclic compound binding; heterocyclic compound binding; heme binding; iron ion binding; transition metal ion binding; oxygen binding; binding; ion binding; substrate-specific transporter activity; metal ion binding; cation binding; protein binding; oxygen transporter activity; tetrapyrrole binding; transporter activity;	K16151			IPR009050; IPR000971; IPR012292;	Globin-like; Globin; Globin/Protoglobin;
P02042	121	0.344223	Down	Q1	K	Hemoglobin subunit delta	HBD	1	8.63e-06	88.561	NFGK(1)EFTPQMQAAYQK	3	0.22419	2	0.506	1.646	0.291	2.75	1.73883	0.598545	cytoplasm	oxygen transport; single-multicellular organism process; blood coagulation; regulation of biological quality; gas transport; regulation of body fluid levels; response to stress; single-organism process; response to stimulus; multicellular organismal process; hemostasis; establishment of localization; transport; response to wounding; single-organism localization; wound healing; coagulation; locali…	blood microparticle; extracellular region part; extracellular space; cell part; intracellular; hemoglobin complex; cytoplasm; macromolecular complex; cytosolic part; intracellular part; protein complex; cell; cytosol; extracellular region; cytoplasmic part;	organic cyclic compound binding; heterocyclic compound binding; heme binding; iron ion binding; transition metal ion binding; oxygen binding; binding; ion binding; substrate-specific transporter activity; metal ion binding; cation binding; protein binding; oxygen transporter activity; tetrapyrrole binding; transporter activity;	K16151			IPR009050; IPR000971; IPR012292;	Globin-like; Globin; Globin/Protoglobin;
P02545	260	0.769969	Down	Q2	K	Prelamin-A/C	LMNA	1	0.000602115	72.29	AQHEDQVEQYK(1)K	3	0.16897	1	1.33	0.914	1.191	1.063	1.11671	0.859831	nucleus	single organism signaling; regulation of cell death; regulation of cell aging; negative regulation of release of cytochrome c from mitochondria; positive regulation of biosynthetic process; nuclear transport; regulation of mitochondrion organization; protein transport; negative regulation of cell proliferation; heart development; response to topologically incorrect protein; regulation of localiza…	membrane; extracellular region part; organelle membrane; cytoplasm; supramolecular fiber; intracellular part; supramolecular complex; nuclear body; cell; organelle part; non-membrane-bounded organelle; cytoskeleton; nuclear lamina; membrane-enclosed lumen; nucleoplasm; nuclear membrane; intracellular organelle lumen; nuclear speck; cell part; intracellular; perinuclear region of cytoplasm; membra…	protein binding; identical protein binding; structural molecule activity; binding;	K12641	LMNA; lamin A/C	hsa05414 Dilated cardiomyopathy - Homo sapiens (human); hsa04210 Apoptosis - Homo sapiens (human); hsa05412 Arrhythmogenic right ventricular cardiomyopathy (ARVC) - Homo sapiens (human); hsa05410 Hypertrophic cardiomyopathy (HCM) - Homo sapiens (human);	IPR001322;	Lamin Tail Domain;
P02549	2147	0.286248	Down	Q1	K	"Spectrin alpha chain, erythrocytic 1"	SPTA1	1	0.0343785	49.448	EQELQK(1)EEAR	2	-0.48405	1	0.644	0.744	0.473	1.909	1.36152	0.389733	cytoplasm	single organism signaling; regulation of leukocyte activation; regulation of biological quality; regulation of mononuclear cell proliferation; cellular component morphogenesis; regulation of actin filament length; cellular metabolic process; response to external stimulus; metabolic process; actin cytoskeleton organization; positive regulation of mononuclear cell proliferation; regulation of cell …	membrane; cell cortex; cell periphery; cytoplasm; cytoplasmic region; cortical cytoskeleton; intrinsic component of membrane; cortical actin cytoskeleton; intracellular part; cell; cytoplasmic side of plasma membrane; cytoplasmic side of membrane; organelle part; non-membrane-bounded organelle; cytoskeleton; membrane part; intracellular; cell part; neuron projection; spectrin; neuron part; intrin…	actin filament binding; protein heterodimerization activity; guanyl-nucleotide exchange factor activity; ion binding; protein dimerization activity; macromolecular complex binding; protein binding; molecular function regulator; cytoskeletal protein binding; structural constituent of cytoskeleton; binding; actin binding; cation binding; metal ion binding; Ras guanyl-nucleotide exchange factor acti…	K06114	SPTA; spectrin alpha	hsa04210 Apoptosis - Homo sapiens (human);	IPR013315; IPR014837; IPR001452; IPR002048; IPR011992;	Spectrin alpha chain, SH3 domain; EF-hand, Ca insensitive; SH3 domain; EF-hand domain; EF-hand domain pair;
P02549	2294	0.342659	Down	Q1	K	"Spectrin alpha chain, erythrocytic 1"	SPTA1	1	0.0063644	67.032	LTHK(1)EFR	3	0.60893	1	0.739	1.022	0.473	1.909	1.56237	0.535359	cytoplasm	single organism signaling; regulation of leukocyte activation; regulation of biological quality; regulation of mononuclear cell proliferation; cellular component morphogenesis; regulation of actin filament length; cellular metabolic process; response to external stimulus; metabolic process; actin cytoskeleton organization; positive regulation of mononuclear cell proliferation; regulation of cell …	membrane; cell cortex; cell periphery; cytoplasm; cytoplasmic region; cortical cytoskeleton; intrinsic component of membrane; cortical actin cytoskeleton; intracellular part; cell; cytoplasmic side of plasma membrane; cytoplasmic side of membrane; organelle part; non-membrane-bounded organelle; cytoskeleton; membrane part; intracellular; cell part; neuron projection; spectrin; neuron part; intrin…	actin filament binding; protein heterodimerization activity; guanyl-nucleotide exchange factor activity; ion binding; protein dimerization activity; macromolecular complex binding; protein binding; molecular function regulator; cytoskeletal protein binding; structural constituent of cytoskeleton; binding; actin binding; cation binding; metal ion binding; Ras guanyl-nucleotide exchange factor acti…	K06114	SPTA; spectrin alpha	hsa04210 Apoptosis - Homo sapiens (human);	IPR013315; IPR014837; IPR001452; IPR002048; IPR011992;	Spectrin alpha chain, SH3 domain; EF-hand, Ca insensitive; SH3 domain; EF-hand domain; EF-hand domain pair;
P02549	1647	0.218863	Down	Q1	K	"Spectrin alpha chain, erythrocytic 1"	SPTA1	1	1.11e-06	94.363	DLASAGNLLK(1)K	3	-0.063138	1	0.977	0.863	0.473	1.909	2.06554	0.452069	cytoplasm	single organism signaling; regulation of leukocyte activation; regulation of biological quality; regulation of mononuclear cell proliferation; cellular component morphogenesis; regulation of actin filament length; cellular metabolic process; response to external stimulus; metabolic process; actin cytoskeleton organization; positive regulation of mononuclear cell proliferation; regulation of cell …	membrane; cell cortex; cell periphery; cytoplasm; cytoplasmic region; cortical cytoskeleton; intrinsic component of membrane; cortical actin cytoskeleton; intracellular part; cell; cytoplasmic side of plasma membrane; cytoplasmic side of membrane; organelle part; non-membrane-bounded organelle; cytoskeleton; membrane part; intracellular; cell part; neuron projection; spectrin; neuron part; intrin…	actin filament binding; protein heterodimerization activity; guanyl-nucleotide exchange factor activity; ion binding; protein dimerization activity; macromolecular complex binding; protein binding; molecular function regulator; cytoskeletal protein binding; structural constituent of cytoskeleton; binding; actin binding; cation binding; metal ion binding; Ras guanyl-nucleotide exchange factor acti…	K06114	SPTA; spectrin alpha	hsa04210 Apoptosis - Homo sapiens (human);	IPR013315; IPR014837; IPR001452; IPR002048; IPR011992;	Spectrin alpha chain, SH3 domain; EF-hand, Ca insensitive; SH3 domain; EF-hand domain; EF-hand domain pair;
P02647	112	0.832904	Down	Q2	K	Apolipoprotein A-I	APOA1	1	6.62e-07	103.76	QEMSK(1)DLEEVK	2	1.1294	2	1.4	0.774	1.151	0.764	1.21633	1.01309	extracellular	cellular component biogenesis; single organism signaling; tissue migration; gland development; regulation of sterol transport; alcohol metabolic process; positive regulation of biosynthetic process; negative regulation of immune effector process; cellular lipid metabolic process; triglyceride homeostasis; negative regulation of interleukin-1 secretion; regulation of defense response; cellular met…	secretory granule lumen; membrane; endoplasmic reticulum; extracellular region part; extracellular space; cytoplasmic vesicle; cell periphery; cytoplasm; vesicle; plasma lipoprotein particle; cytoplasmic vesicle part; triglyceride-rich plasma lipoprotein particle; macromolecular complex; intracellular part; cell; very-low-density lipoprotein particle; organelle part; early endosome; discoidal hig…	sterol binding; ammonium ion binding; receptor binding; apolipoprotein A-I receptor binding; lipid transporter activity; substrate-specific transporter activity; protein binding; enzyme inhibitor activity; molecular function regulator; steroid binding; organic cyclic compound binding; phosphatidylcholine binding; quaternary ammonium group binding; identical protein binding; peptide binding; high-…	K08757	APOA1; apolipoprotein A-I	hsa04975 Fat digestion and absorption - Homo sapiens (human); hsa03320 PPAR signaling pathway - Homo sapiens (human); hsa04977 Vitamin digestion and absorption - Homo sapiens (human); hsa05143 African trypanosomiasis - Homo sapiens (human);
P02647	131	0.696522	Down	Q1	K	Apolipoprotein A-I	APOA1	1	2.91e-06	100.04	K(1)WQEEMELYR	2	-2.7616	1	1.553	0.718	1.151	0.764	1.34926	0.939791	extracellular	cellular component biogenesis; single organism signaling; tissue migration; gland development; regulation of sterol transport; alcohol metabolic process; positive regulation of biosynthetic process; negative regulation of immune effector process; cellular lipid metabolic process; triglyceride homeostasis; negative regulation of interleukin-1 secretion; regulation of defense response; cellular met…	secretory granule lumen; membrane; endoplasmic reticulum; extracellular region part; extracellular space; cytoplasmic vesicle; cell periphery; cytoplasm; vesicle; plasma lipoprotein particle; cytoplasmic vesicle part; triglyceride-rich plasma lipoprotein particle; macromolecular complex; intracellular part; cell; very-low-density lipoprotein particle; organelle part; early endosome; discoidal hig…	sterol binding; ammonium ion binding; receptor binding; apolipoprotein A-I receptor binding; lipid transporter activity; substrate-specific transporter activity; protein binding; enzyme inhibitor activity; molecular function regulator; steroid binding; organic cyclic compound binding; phosphatidylcholine binding; quaternary ammonium group binding; identical protein binding; peptide binding; high-…	K08757	APOA1; apolipoprotein A-I	hsa04975 Fat digestion and absorption - Homo sapiens (human); hsa03320 PPAR signaling pathway - Homo sapiens (human); hsa04977 Vitamin digestion and absorption - Homo sapiens (human); hsa05143 African trypanosomiasis - Homo sapiens (human);
P02647	120	0.610532	Down	Q1	K	Apolipoprotein A-I	APOA1	1	0.000112772	83.204	AK(1)VQPYLDDFQK	2	-1.0607	2	1.599	0.648	1.151	0.764	1.38923	0.848168	extracellular	cellular component biogenesis; single organism signaling; tissue migration; gland development; regulation of sterol transport; alcohol metabolic process; positive regulation of biosynthetic process; negative regulation of immune effector process; cellular lipid metabolic process; triglyceride homeostasis; negative regulation of interleukin-1 secretion; regulation of defense response; cellular met…	secretory granule lumen; membrane; endoplasmic reticulum; extracellular region part; extracellular space; cytoplasmic vesicle; cell periphery; cytoplasm; vesicle; plasma lipoprotein particle; cytoplasmic vesicle part; triglyceride-rich plasma lipoprotein particle; macromolecular complex; intracellular part; cell; very-low-density lipoprotein particle; organelle part; early endosome; discoidal hig…	sterol binding; ammonium ion binding; receptor binding; apolipoprotein A-I receptor binding; lipid transporter activity; substrate-specific transporter activity; protein binding; enzyme inhibitor activity; molecular function regulator; steroid binding; organic cyclic compound binding; phosphatidylcholine binding; quaternary ammonium group binding; identical protein binding; peptide binding; high-…	K08757	APOA1; apolipoprotein A-I	hsa04975 Fat digestion and absorption - Homo sapiens (human); hsa03320 PPAR signaling pathway - Homo sapiens (human); hsa04977 Vitamin digestion and absorption - Homo sapiens (human); hsa05143 African trypanosomiasis - Homo sapiens (human);
P02647	142	0.674214	Down	Q1	K	Apolipoprotein A-I	APOA1	1	0.0124603	77.732	QK(1)VEPLR	2	0.96934	1	1.696	0.759	1.151	0.764	1.4735	0.993455	extracellular	cellular component biogenesis; single organism signaling; tissue migration; gland development; regulation of sterol transport; alcohol metabolic process; positive regulation of biosynthetic process; negative regulation of immune effector process; cellular lipid metabolic process; triglyceride homeostasis; negative regulation of interleukin-1 secretion; regulation of defense response; cellular met…	secretory granule lumen; membrane; endoplasmic reticulum; extracellular region part; extracellular space; cytoplasmic vesicle; cell periphery; cytoplasm; vesicle; plasma lipoprotein particle; cytoplasmic vesicle part; triglyceride-rich plasma lipoprotein particle; macromolecular complex; intracellular part; cell; very-low-density lipoprotein particle; organelle part; early endosome; discoidal hig…	sterol binding; ammonium ion binding; receptor binding; apolipoprotein A-I receptor binding; lipid transporter activity; substrate-specific transporter activity; protein binding; enzyme inhibitor activity; molecular function regulator; steroid binding; organic cyclic compound binding; phosphatidylcholine binding; quaternary ammonium group binding; identical protein binding; peptide binding; high-…	K08757	APOA1; apolipoprotein A-I	hsa04975 Fat digestion and absorption - Homo sapiens (human); hsa03320 PPAR signaling pathway - Homo sapiens (human); hsa04977 Vitamin digestion and absorption - Homo sapiens (human); hsa05143 African trypanosomiasis - Homo sapiens (human);
P02647	157	0.396782	Down	Q1	K	Apolipoprotein A-I	APOA1	1	0.00107932	70.056	QK(1)LHELQEK	3	0.97025	1	1.963	0.517	1.151	0.764	1.70547	0.676702	extracellular	cellular component biogenesis; single organism signaling; tissue migration; gland development; regulation of sterol transport; alcohol metabolic process; positive regulation of biosynthetic process; negative regulation of immune effector process; cellular lipid metabolic process; triglyceride homeostasis; negative regulation of interleukin-1 secretion; regulation of defense response; cellular met…	secretory granule lumen; membrane; endoplasmic reticulum; extracellular region part; extracellular space; cytoplasmic vesicle; cell periphery; cytoplasm; vesicle; plasma lipoprotein particle; cytoplasmic vesicle part; triglyceride-rich plasma lipoprotein particle; macromolecular complex; intracellular part; cell; very-low-density lipoprotein particle; organelle part; early endosome; discoidal hig…	sterol binding; ammonium ion binding; receptor binding; apolipoprotein A-I receptor binding; lipid transporter activity; substrate-specific transporter activity; protein binding; enzyme inhibitor activity; molecular function regulator; steroid binding; organic cyclic compound binding; phosphatidylcholine binding; quaternary ammonium group binding; identical protein binding; peptide binding; high-…	K08757	APOA1; apolipoprotein A-I	hsa04975 Fat digestion and absorption - Homo sapiens (human); hsa03320 PPAR signaling pathway - Homo sapiens (human); hsa04977 Vitamin digestion and absorption - Homo sapiens (human); hsa05143 African trypanosomiasis - Homo sapiens (human);
P02652	53	1.22998	Up	Q3	K	Apolipoprotein A-II	APOA2	1	2.7e-07	107.65	VK(1)SPELQAEAK	2	0.58276	1	0.757	0.516	1.218	0.675	0.621511	0.764444	extracellular	cellular component biogenesis; regulation of sterol transport; alcohol metabolic process; positive regulation of biosynthetic process; negative regulation of immune effector process; cellular lipid metabolic process; cellular metabolic process; lipid biosynthetic process; neutral lipid catabolic process; metabolic process; macromolecular complex assembly; positive regulation of lipid catabolic pr…	endoplasmic reticulum; extracellular region part; extracellular space; cytoplasmic vesicle; cytoplasm; vesicle; plasma lipoprotein particle; triglyceride-rich plasma lipoprotein particle; macromolecular complex; intracellular part; cell; very-low-density lipoprotein particle; organelle part; early endosome; membrane-enclosed lumen; extracellular exosome; intracellular organelle lumen; protein-lip…	sterol binding; ammonium ion binding; receptor binding; protein dimerization activity; lipid transporter activity; substrate-specific transporter activity; protein binding; enzyme inhibitor activity; molecular function regulator; steroid binding; organic cyclic compound binding; phosphatidylcholine binding; quaternary ammonium group binding; identical protein binding; high-density lipoprotein par…	K08758	APOA2; apolipoprotein A-II	hsa03320 PPAR signaling pathway - Homo sapiens (human);
P02652	51	1.42113	Up	Q4	K	Apolipoprotein A-II	APOA2	1	0.00828236	82.279	DLMEK(1)VK	2	1.4975	1	0.885	0.697	1.218	0.675	0.726601	1.03259	extracellular	cellular component biogenesis; regulation of sterol transport; alcohol metabolic process; positive regulation of biosynthetic process; negative regulation of immune effector process; cellular lipid metabolic process; cellular metabolic process; lipid biosynthetic process; neutral lipid catabolic process; metabolic process; macromolecular complex assembly; positive regulation of lipid catabolic pr…	endoplasmic reticulum; extracellular region part; extracellular space; cytoplasmic vesicle; cytoplasm; vesicle; plasma lipoprotein particle; triglyceride-rich plasma lipoprotein particle; macromolecular complex; intracellular part; cell; very-low-density lipoprotein particle; organelle part; early endosome; membrane-enclosed lumen; extracellular exosome; intracellular organelle lumen; protein-lip…	sterol binding; ammonium ion binding; receptor binding; protein dimerization activity; lipid transporter activity; substrate-specific transporter activity; protein binding; enzyme inhibitor activity; molecular function regulator; steroid binding; organic cyclic compound binding; phosphatidylcholine binding; quaternary ammonium group binding; identical protein binding; high-density lipoprotein par…	K08758	APOA2; apolipoprotein A-II	hsa03320 PPAR signaling pathway - Homo sapiens (human);
P02671	476	0.580986	Down	Q1	K	Fibrinogen alpha chain	FGA	1	1.45e-05	90.412	TVIGPDGHK(1)EVTK	3	-2.2159	2	1.6	0.651	1.258	0.881	1.27186	0.738933	extracellular	cellular component biogenesis; single organism signaling; regulation of cell death; blood coagulation, common pathway; defense response to other organism; positive regulation of peptide secretion; regulation of defense response; induction of bacterial agglutination; cellular metabolic process; response to biotic stimulus; fibrinolysis; metabolic process; macromolecular complex assembly; cell-matr…	secretory granule lumen; membrane; extracellular space; extracellular region part; cell cortex; external side of plasma membrane; cytoplasmic vesicle; cell periphery; vesicle; cytoplasm; cytoplasmic region; cytoplasmic vesicle part; macromolecular complex; intracellular part; cell; organelle part; membrane-enclosed lumen; extracellular exosome; vesicle lumen; intracellular organelle lumen; cell p…	protein binding, bridging; receptor binding; binding; ion binding; cation binding; metal ion binding; protein binding; binding, bridging; structural molecule activity;	K03903	FGA; fibrinogen alpha chain	hsa04611 Platelet activation - Homo sapiens (human); hsa04610 Complement and coagulation cascades - Homo sapiens (human);	IPR002181; IPR012290; IPR021996; IPR014716; IPR014715;	Fibrinogen, alpha/beta/gamma chain, C-terminal globular domain; Fibrinogen, alpha/beta/gamma chain, coiled coil domain; Fibrinogen alpha C domain; Fibrinogen, alpha/beta/gamma chain, C-terminal globular, subdomain 1; Fibrinogen, alpha/beta/gamma chain, C-terminal globular, subdomain 2;
P02671	437	0.290035	Down	Q1	K	Fibrinogen alpha chain	FGA	1	0.00334554	86.898	LVTSK(1)GDK	2	-0.56992	2	1.925	0.391	1.258	0.881	1.53021	0.443814	extracellular	cellular component biogenesis; single organism signaling; regulation of cell death; blood coagulation, common pathway; defense response to other organism; positive regulation of peptide secretion; regulation of defense response; induction of bacterial agglutination; cellular metabolic process; response to biotic stimulus; fibrinolysis; metabolic process; macromolecular complex assembly; cell-matr…	secretory granule lumen; membrane; extracellular space; extracellular region part; cell cortex; external side of plasma membrane; cytoplasmic vesicle; cell periphery; vesicle; cytoplasm; cytoplasmic region; cytoplasmic vesicle part; macromolecular complex; intracellular part; cell; organelle part; membrane-enclosed lumen; extracellular exosome; vesicle lumen; intracellular organelle lumen; cell p…	protein binding, bridging; receptor binding; binding; ion binding; cation binding; metal ion binding; protein binding; binding, bridging; structural molecule activity;	K03903	FGA; fibrinogen alpha chain	hsa04611 Platelet activation - Homo sapiens (human); hsa04610 Complement and coagulation cascades - Homo sapiens (human);	IPR002181; IPR012290; IPR021996; IPR014716; IPR014715;	Fibrinogen, alpha/beta/gamma chain, C-terminal globular domain; Fibrinogen, alpha/beta/gamma chain, coiled coil domain; Fibrinogen alpha C domain; Fibrinogen, alpha/beta/gamma chain, C-terminal globular, subdomain 1; Fibrinogen, alpha/beta/gamma chain, C-terminal globular, subdomain 2;
P02671	210	0.545439	Down	Q1	K	Fibrinogen alpha chain	FGA	1	3.86e-16	134.76	QLEQVIAK(1)DLLPSR	2	-0.33449	3	1.343	0.513	1.258	0.881	1.06757	0.582293	extracellular	cellular component biogenesis; single organism signaling; regulation of cell death; blood coagulation, common pathway; defense response to other organism; positive regulation of peptide secretion; regulation of defense response; induction of bacterial agglutination; cellular metabolic process; response to biotic stimulus; fibrinolysis; metabolic process; macromolecular complex assembly; cell-matr…	secretory granule lumen; membrane; extracellular space; extracellular region part; cell cortex; external side of plasma membrane; cytoplasmic vesicle; cell periphery; vesicle; cytoplasm; cytoplasmic region; cytoplasmic vesicle part; macromolecular complex; intracellular part; cell; organelle part; membrane-enclosed lumen; extracellular exosome; vesicle lumen; intracellular organelle lumen; cell p…	protein binding, bridging; receptor binding; binding; ion binding; cation binding; metal ion binding; protein binding; binding, bridging; structural molecule activity;	K03903	FGA; fibrinogen alpha chain	hsa04611 Platelet activation - Homo sapiens (human); hsa04610 Complement and coagulation cascades - Homo sapiens (human);	IPR002181; IPR012290; IPR021996; IPR014716; IPR014715;	Fibrinogen, alpha/beta/gamma chain, C-terminal globular domain; Fibrinogen, alpha/beta/gamma chain, coiled coil domain; Fibrinogen alpha C domain; Fibrinogen, alpha/beta/gamma chain, C-terminal globular, subdomain 1; Fibrinogen, alpha/beta/gamma chain, C-terminal globular, subdomain 2;
P02671	71	0.503299	Down	Q1	K	Fibrinogen alpha chain	FGA	1	7.52e-18	141.86	MK(1)GLIDEVNQDFTNR	2	0.98838	3	1.62	0.571	1.258	0.881	1.28776	0.648127	extracellular	cellular component biogenesis; single organism signaling; regulation of cell death; blood coagulation, common pathway; defense response to other organism; positive regulation of peptide secretion; regulation of defense response; induction of bacterial agglutination; cellular metabolic process; response to biotic stimulus; fibrinolysis; metabolic process; macromolecular complex assembly; cell-matr…	secretory granule lumen; membrane; extracellular space; extracellular region part; cell cortex; external side of plasma membrane; cytoplasmic vesicle; cell periphery; vesicle; cytoplasm; cytoplasmic region; cytoplasmic vesicle part; macromolecular complex; intracellular part; cell; organelle part; membrane-enclosed lumen; extracellular exosome; vesicle lumen; intracellular organelle lumen; cell p…	protein binding, bridging; receptor binding; binding; ion binding; cation binding; metal ion binding; protein binding; binding, bridging; structural molecule activity;	K03903	FGA; fibrinogen alpha chain	hsa04611 Platelet activation - Homo sapiens (human); hsa04610 Complement and coagulation cascades - Homo sapiens (human);	IPR002181; IPR012290; IPR021996; IPR014716; IPR014715;	Fibrinogen, alpha/beta/gamma chain, C-terminal globular domain; Fibrinogen, alpha/beta/gamma chain, coiled coil domain; Fibrinogen alpha C domain; Fibrinogen, alpha/beta/gamma chain, C-terminal globular, subdomain 1; Fibrinogen, alpha/beta/gamma chain, C-terminal globular, subdomain 2;
P02671	249	0.489146	Down	Q1	K	Fibrinogen alpha chain	FGA	1	0.000239715	71.912	VPPEWK(1)ALTDMPQMR	2	-0.089755	2	1.337	0.458	1.258	0.881	1.0628	0.519864	extracellular	cellular component biogenesis; single organism signaling; regulation of cell death; blood coagulation, common pathway; defense response to other organism; positive regulation of peptide secretion; regulation of defense response; induction of bacterial agglutination; cellular metabolic process; response to biotic stimulus; fibrinolysis; metabolic process; macromolecular complex assembly; cell-matr…	secretory granule lumen; membrane; extracellular space; extracellular region part; cell cortex; external side of plasma membrane; cytoplasmic vesicle; cell periphery; vesicle; cytoplasm; cytoplasmic region; cytoplasmic vesicle part; macromolecular complex; intracellular part; cell; organelle part; membrane-enclosed lumen; extracellular exosome; vesicle lumen; intracellular organelle lumen; cell p…	protein binding, bridging; receptor binding; binding; ion binding; cation binding; metal ion binding; protein binding; binding, bridging; structural molecule activity;	K03903	FGA; fibrinogen alpha chain	hsa04611 Platelet activation - Homo sapiens (human); hsa04610 Complement and coagulation cascades - Homo sapiens (human);	IPR002181; IPR012290; IPR021996; IPR014716; IPR014715;	Fibrinogen, alpha/beta/gamma chain, C-terminal globular domain; Fibrinogen, alpha/beta/gamma chain, coiled coil domain; Fibrinogen alpha C domain; Fibrinogen, alpha/beta/gamma chain, C-terminal globular, subdomain 1; Fibrinogen, alpha/beta/gamma chain, C-terminal globular, subdomain 2;
P02671	167	0.655779	Down	Q1	K	Fibrinogen alpha chain	FGA	1	0.000460619	113.71	AQLVDMK(1)R	3	0.24149	3	1.448	0.665	1.258	0.881	1.15103	0.754824	extracellular	cellular component biogenesis; single organism signaling; regulation of cell death; blood coagulation, common pathway; defense response to other organism; positive regulation of peptide secretion; regulation of defense response; induction of bacterial agglutination; cellular metabolic process; response to biotic stimulus; fibrinolysis; metabolic process; macromolecular complex assembly; cell-matr…	secretory granule lumen; membrane; extracellular space; extracellular region part; cell cortex; external side of plasma membrane; cytoplasmic vesicle; cell periphery; vesicle; cytoplasm; cytoplasmic region; cytoplasmic vesicle part; macromolecular complex; intracellular part; cell; organelle part; membrane-enclosed lumen; extracellular exosome; vesicle lumen; intracellular organelle lumen; cell p…	protein binding, bridging; receptor binding; binding; ion binding; cation binding; metal ion binding; protein binding; binding, bridging; structural molecule activity;	K03903	FGA; fibrinogen alpha chain	hsa04611 Platelet activation - Homo sapiens (human); hsa04610 Complement and coagulation cascades - Homo sapiens (human);	IPR002181; IPR012290; IPR021996; IPR014716; IPR014715;	Fibrinogen, alpha/beta/gamma chain, C-terminal globular domain; Fibrinogen, alpha/beta/gamma chain, coiled coil domain; Fibrinogen alpha C domain; Fibrinogen, alpha/beta/gamma chain, C-terminal globular, subdomain 1; Fibrinogen, alpha/beta/gamma chain, C-terminal globular, subdomain 2;
P02671	448	0.034759	Down	Q1	K	Fibrinogen alpha chain	FGA	1	7.77e-10	117.2	EK(1)VTSGSTTTTR	2	0.39264	1	2.547	0.062	1.258	0.881	2.02464	0.0703746	extracellular	cellular component biogenesis; single organism signaling; regulation of cell death; blood coagulation, common pathway; defense response to other organism; positive regulation of peptide secretion; regulation of defense response; induction of bacterial agglutination; cellular metabolic process; response to biotic stimulus; fibrinolysis; metabolic process; macromolecular complex assembly; cell-matr…	secretory granule lumen; membrane; extracellular space; extracellular region part; cell cortex; external side of plasma membrane; cytoplasmic vesicle; cell periphery; vesicle; cytoplasm; cytoplasmic region; cytoplasmic vesicle part; macromolecular complex; intracellular part; cell; organelle part; membrane-enclosed lumen; extracellular exosome; vesicle lumen; intracellular organelle lumen; cell p…	protein binding, bridging; receptor binding; binding; ion binding; cation binding; metal ion binding; protein binding; binding, bridging; structural molecule activity;	K03903	FGA; fibrinogen alpha chain	hsa04611 Platelet activation - Homo sapiens (human); hsa04610 Complement and coagulation cascades - Homo sapiens (human);	IPR002181; IPR012290; IPR021996; IPR014716; IPR014715;	Fibrinogen, alpha/beta/gamma chain, C-terminal globular domain; Fibrinogen, alpha/beta/gamma chain, coiled coil domain; Fibrinogen alpha C domain; Fibrinogen, alpha/beta/gamma chain, C-terminal globular, subdomain 1; Fibrinogen, alpha/beta/gamma chain, C-terminal globular, subdomain 2;
P02671	467	0.534592	Down	Q1	K	Fibrinogen alpha chain	FGA	1	3.61e-07	101.32	TVTK(1)TVIGPDGHK	3	0.72498	1	1.421	0.532	1.258	0.881	1.12957	0.603859	extracellular	cellular component biogenesis; single organism signaling; regulation of cell death; blood coagulation, common pathway; defense response to other organism; positive regulation of peptide secretion; regulation of defense response; induction of bacterial agglutination; cellular metabolic process; response to biotic stimulus; fibrinolysis; metabolic process; macromolecular complex assembly; cell-matr…	secretory granule lumen; membrane; extracellular space; extracellular region part; cell cortex; external side of plasma membrane; cytoplasmic vesicle; cell periphery; vesicle; cytoplasm; cytoplasmic region; cytoplasmic vesicle part; macromolecular complex; intracellular part; cell; organelle part; membrane-enclosed lumen; extracellular exosome; vesicle lumen; intracellular organelle lumen; cell p…	protein binding, bridging; receptor binding; binding; ion binding; cation binding; metal ion binding; protein binding; binding, bridging; structural molecule activity;	K03903	FGA; fibrinogen alpha chain	hsa04611 Platelet activation - Homo sapiens (human); hsa04610 Complement and coagulation cascades - Homo sapiens (human);	IPR002181; IPR012290; IPR021996; IPR014716; IPR014715;	Fibrinogen, alpha/beta/gamma chain, C-terminal globular domain; Fibrinogen, alpha/beta/gamma chain, coiled coil domain; Fibrinogen alpha C domain; Fibrinogen, alpha/beta/gamma chain, C-terminal globular, subdomain 1; Fibrinogen, alpha/beta/gamma chain, C-terminal globular, subdomain 2;
P02671	432	0.70985	Down	Q1	K	Fibrinogen alpha chain	FGA	1	1.44e-07	103.91	EYHTEK(1)LVTSK	3	1.4021	1	1.563	0.777	1.258	0.881	1.24245	0.881952	extracellular	cellular component biogenesis; single organism signaling; regulation of cell death; blood coagulation, common pathway; defense response to other organism; positive regulation of peptide secretion; regulation of defense response; induction of bacterial agglutination; cellular metabolic process; response to biotic stimulus; fibrinolysis; metabolic process; macromolecular complex assembly; cell-matr…	secretory granule lumen; membrane; extracellular space; extracellular region part; cell cortex; external side of plasma membrane; cytoplasmic vesicle; cell periphery; vesicle; cytoplasm; cytoplasmic region; cytoplasmic vesicle part; macromolecular complex; intracellular part; cell; organelle part; membrane-enclosed lumen; extracellular exosome; vesicle lumen; intracellular organelle lumen; cell p…	protein binding, bridging; receptor binding; binding; ion binding; cation binding; metal ion binding; protein binding; binding, bridging; structural molecule activity;	K03903	FGA; fibrinogen alpha chain	hsa04611 Platelet activation - Homo sapiens (human); hsa04610 Complement and coagulation cascades - Homo sapiens (human);	IPR002181; IPR012290; IPR021996; IPR014716; IPR014715;	Fibrinogen, alpha/beta/gamma chain, C-terminal globular domain; Fibrinogen, alpha/beta/gamma chain, coiled coil domain; Fibrinogen alpha C domain; Fibrinogen, alpha/beta/gamma chain, C-terminal globular, subdomain 1; Fibrinogen, alpha/beta/gamma chain, C-terminal globular, subdomain 2;
P02671	89	0.308191	Down	Q1	K	Fibrinogen alpha chain	FGA	1	4.7e-07	116.03	LK(1)NSLFEYQK	2	-1.5422	2	1.756	0.379	1.258	0.881	1.39587	0.430193	extracellular	cellular component biogenesis; single organism signaling; regulation of cell death; blood coagulation, common pathway; defense response to other organism; positive regulation of peptide secretion; regulation of defense response; induction of bacterial agglutination; cellular metabolic process; response to biotic stimulus; fibrinolysis; metabolic process; macromolecular complex assembly; cell-matr…	secretory granule lumen; membrane; extracellular space; extracellular region part; cell cortex; external side of plasma membrane; cytoplasmic vesicle; cell periphery; vesicle; cytoplasm; cytoplasmic region; cytoplasmic vesicle part; macromolecular complex; intracellular part; cell; organelle part; membrane-enclosed lumen; extracellular exosome; vesicle lumen; intracellular organelle lumen; cell p…	protein binding, bridging; receptor binding; binding; ion binding; cation binding; metal ion binding; protein binding; binding, bridging; structural molecule activity;	K03903	FGA; fibrinogen alpha chain	hsa04611 Platelet activation - Homo sapiens (human); hsa04610 Complement and coagulation cascades - Homo sapiens (human);	IPR002181; IPR012290; IPR021996; IPR014716; IPR014715;	Fibrinogen, alpha/beta/gamma chain, C-terminal globular domain; Fibrinogen, alpha/beta/gamma chain, coiled coil domain; Fibrinogen alpha C domain; Fibrinogen, alpha/beta/gamma chain, C-terminal globular, subdomain 1; Fibrinogen, alpha/beta/gamma chain, C-terminal globular, subdomain 2;
P02671	157	1.67458	Up	Q4	K	Fibrinogen alpha chain	FGA	1	4.42e-07	94.767	VQHIQLLQK(1)NVR	3	-1.1473	2	0.961	1.127	1.258	0.881	0.763911	1.27923	extracellular	cellular component biogenesis; single organism signaling; regulation of cell death; blood coagulation, common pathway; defense response to other organism; positive regulation of peptide secretion; regulation of defense response; induction of bacterial agglutination; cellular metabolic process; response to biotic stimulus; fibrinolysis; metabolic process; macromolecular complex assembly; cell-matr…	secretory granule lumen; membrane; extracellular space; extracellular region part; cell cortex; external side of plasma membrane; cytoplasmic vesicle; cell periphery; vesicle; cytoplasm; cytoplasmic region; cytoplasmic vesicle part; macromolecular complex; intracellular part; cell; organelle part; membrane-enclosed lumen; extracellular exosome; vesicle lumen; intracellular organelle lumen; cell p…	protein binding, bridging; receptor binding; binding; ion binding; cation binding; metal ion binding; protein binding; binding, bridging; structural molecule activity;	K03903	FGA; fibrinogen alpha chain	hsa04611 Platelet activation - Homo sapiens (human); hsa04610 Complement and coagulation cascades - Homo sapiens (human);	IPR002181; IPR012290; IPR021996; IPR014716; IPR014715;	Fibrinogen, alpha/beta/gamma chain, C-terminal globular domain; Fibrinogen, alpha/beta/gamma chain, coiled coil domain; Fibrinogen alpha C domain; Fibrinogen, alpha/beta/gamma chain, C-terminal globular, subdomain 1; Fibrinogen, alpha/beta/gamma chain, C-terminal globular, subdomain 2;
P02671	195	0.376987	Down	Q1	K	Fibrinogen alpha chain	FGA	1	8.21e-19	161.21	EVDLK(1)DYEDQQK	2	-0.48663	1	1.481	0.391	1.258	0.881	1.17727	0.443814	extracellular	cellular component biogenesis; single organism signaling; regulation of cell death; blood coagulation, common pathway; defense response to other organism; positive regulation of peptide secretion; regulation of defense response; induction of bacterial agglutination; cellular metabolic process; response to biotic stimulus; fibrinolysis; metabolic process; macromolecular complex assembly; cell-matr…	secretory granule lumen; membrane; extracellular space; extracellular region part; cell cortex; external side of plasma membrane; cytoplasmic vesicle; cell periphery; vesicle; cytoplasm; cytoplasmic region; cytoplasmic vesicle part; macromolecular complex; intracellular part; cell; organelle part; membrane-enclosed lumen; extracellular exosome; vesicle lumen; intracellular organelle lumen; cell p…	protein binding, bridging; receptor binding; binding; ion binding; cation binding; metal ion binding; protein binding; binding, bridging; structural molecule activity;	K03903	FGA; fibrinogen alpha chain	hsa04611 Platelet activation - Homo sapiens (human); hsa04610 Complement and coagulation cascades - Homo sapiens (human);	IPR002181; IPR012290; IPR021996; IPR014716; IPR014715;	Fibrinogen, alpha/beta/gamma chain, C-terminal globular domain; Fibrinogen, alpha/beta/gamma chain, coiled coil domain; Fibrinogen alpha C domain; Fibrinogen, alpha/beta/gamma chain, C-terminal globular, subdomain 1; Fibrinogen, alpha/beta/gamma chain, C-terminal globular, subdomain 2;
P02675	83	0.388366	Down	Q1	K	Fibrinogen beta chain	FGB	1	0.0050269	86.833	AAATQK(1)K	2	-0.037712	1	1.393	0.386	1.274	0.909	1.09341	0.424642	extracellular	cellular component biogenesis; single organism signaling; regulation of cell death; defense response to other organism; positive regulation of peptide secretion; response to interleukin-1; regulation of defense response; induction of bacterial agglutination; response to biotic stimulus; fibrinolysis; metabolic process; macromolecular complex assembly; cell-matrix adhesion; regulation of system pr…	secretory granule lumen; membrane; extracellular space; extracellular region part; cell cortex; external side of plasma membrane; cytoplasmic vesicle; cell periphery; vesicle; cytoplasm; cytoplasmic region; cytoplasmic vesicle part; macromolecular complex; intracellular part; cell; organelle part; membrane-enclosed lumen; extracellular exosome; vesicle lumen; intracellular organelle lumen; cell p…	protein binding, bridging; chaperone binding; receptor binding; binding; protein binding; binding, bridging; structural molecule activity;	K03904	FGB; fibrinogen beta chain	hsa04611 Platelet activation - Homo sapiens (human); hsa04610 Complement and coagulation cascades - Homo sapiens (human);	IPR002181; IPR012290; IPR014716; IPR014715;	Fibrinogen, alpha/beta/gamma chain, C-terminal globular domain; Fibrinogen, alpha/beta/gamma chain, coiled coil domain; Fibrinogen, alpha/beta/gamma chain, C-terminal globular, subdomain 1; Fibrinogen, alpha/beta/gamma chain, C-terminal globular, subdomain 2;
P02675	239	2.21966	Up	Q4	K	Fibrinogen beta chain	FGB	1	2.63e-18	122.19	TPCTVSCNIPVVSGK(1)ECEEIIR	3	0.17319	1	0.848	1.343	1.274	0.909	0.66562	1.47745	extracellular	cellular component biogenesis; single organism signaling; regulation of cell death; defense response to other organism; positive regulation of peptide secretion; response to interleukin-1; regulation of defense response; induction of bacterial agglutination; response to biotic stimulus; fibrinolysis; metabolic process; macromolecular complex assembly; cell-matrix adhesion; regulation of system pr…	secretory granule lumen; membrane; extracellular space; extracellular region part; cell cortex; external side of plasma membrane; cytoplasmic vesicle; cell periphery; vesicle; cytoplasm; cytoplasmic region; cytoplasmic vesicle part; macromolecular complex; intracellular part; cell; organelle part; membrane-enclosed lumen; extracellular exosome; vesicle lumen; intracellular organelle lumen; cell p…	protein binding, bridging; chaperone binding; receptor binding; binding; protein binding; binding, bridging; structural molecule activity;	K03904	FGB; fibrinogen beta chain	hsa04611 Platelet activation - Homo sapiens (human); hsa04610 Complement and coagulation cascades - Homo sapiens (human);	IPR002181; IPR012290; IPR014716; IPR014715;	Fibrinogen, alpha/beta/gamma chain, C-terminal globular domain; Fibrinogen, alpha/beta/gamma chain, coiled coil domain; Fibrinogen, alpha/beta/gamma chain, C-terminal globular, subdomain 1; Fibrinogen, alpha/beta/gamma chain, C-terminal globular, subdomain 2;
P02675	51	0.5454	Down	Q1	K	Fibrinogen beta chain	FGB	1	0.0423955	50.04	GHRPLDK(1)K	3	0.023066	1	1.529	0.595	1.274	0.909	1.20016	0.654565	extracellular	cellular component biogenesis; single organism signaling; regulation of cell death; defense response to other organism; positive regulation of peptide secretion; response to interleukin-1; regulation of defense response; induction of bacterial agglutination; response to biotic stimulus; fibrinolysis; metabolic process; macromolecular complex assembly; cell-matrix adhesion; regulation of system pr…	secretory granule lumen; membrane; extracellular space; extracellular region part; cell cortex; external side of plasma membrane; cytoplasmic vesicle; cell periphery; vesicle; cytoplasm; cytoplasmic region; cytoplasmic vesicle part; macromolecular complex; intracellular part; cell; organelle part; membrane-enclosed lumen; extracellular exosome; vesicle lumen; intracellular organelle lumen; cell p…	protein binding, bridging; chaperone binding; receptor binding; binding; protein binding; binding, bridging; structural molecule activity;	K03904	FGB; fibrinogen beta chain	hsa04611 Platelet activation - Homo sapiens (human); hsa04610 Complement and coagulation cascades - Homo sapiens (human);	IPR002181; IPR012290; IPR014716; IPR014715;	Fibrinogen, alpha/beta/gamma chain, C-terminal globular domain; Fibrinogen, alpha/beta/gamma chain, coiled coil domain; Fibrinogen, alpha/beta/gamma chain, C-terminal globular, subdomain 1; Fibrinogen, alpha/beta/gamma chain, C-terminal globular, subdomain 2;
P02679	84	0.654091	Down	Q1	K	Fibrinogen gamma chain	FGG	1	0.00010495	105.98	TSEVK(1)QLIK	2	-0.21566	1	1.751	0.733	1.35	0.864	1.29704	0.84838	mitochondria	cellular component biogenesis; single organism signaling; developmental maturation; regulation of cell death; positive regulation of peptide secretion; response to interleukin-1; regulation of defense response; fibrinolysis; metabolic process; macromolecular complex assembly; cell-matrix adhesion; regulation of system process; protein secretion; regulation of phosphorylation; cellular response to…	secretory granule lumen; membrane; extracellular space; extracellular region part; cell cortex; external side of plasma membrane; cytoplasmic vesicle; cell periphery; vesicle; cytoplasm; cytoplasmic region; cytoplasmic vesicle part; macromolecular complex; intracellular part; cell; organelle part; membrane-enclosed lumen; extracellular exosome; vesicle lumen; intracellular organelle lumen; cell p…	cell adhesion molecule binding; identical protein binding; protein binding, bridging; receptor binding; protein homodimerization activity; binding; ion binding; protein dimerization activity; metal ion binding; cation binding; protein binding; binding, bridging; structural molecule activity;	K03905	FGG; fibrinogen gamma chain	hsa04611 Platelet activation - Homo sapiens (human); hsa04610 Complement and coagulation cascades - Homo sapiens (human); hsa05150 Staphylococcus aureus infection - Homo sapiens (human);	IPR002181; IPR012290; IPR014716; IPR014715;	Fibrinogen, alpha/beta/gamma chain, C-terminal globular domain; Fibrinogen, alpha/beta/gamma chain, coiled coil domain; Fibrinogen, alpha/beta/gamma chain, C-terminal globular, subdomain 1; Fibrinogen, alpha/beta/gamma chain, C-terminal globular, subdomain 2;
P02679	185	0.208858	Down	Q1	K	Fibrinogen gamma chain	FGG	1	5.85e-10	133.32	DCQDIANK(1)GAK	2	-0.018288	2	1.788	0.239	1.35	0.864	1.32444	0.27662	mitochondria	cellular component biogenesis; single organism signaling; developmental maturation; regulation of cell death; positive regulation of peptide secretion; response to interleukin-1; regulation of defense response; fibrinolysis; metabolic process; macromolecular complex assembly; cell-matrix adhesion; regulation of system process; protein secretion; regulation of phosphorylation; cellular response to…	secretory granule lumen; membrane; extracellular space; extracellular region part; cell cortex; external side of plasma membrane; cytoplasmic vesicle; cell periphery; vesicle; cytoplasm; cytoplasmic region; cytoplasmic vesicle part; macromolecular complex; intracellular part; cell; organelle part; membrane-enclosed lumen; extracellular exosome; vesicle lumen; intracellular organelle lumen; cell p…	cell adhesion molecule binding; identical protein binding; protein binding, bridging; receptor binding; protein homodimerization activity; binding; ion binding; protein dimerization activity; metal ion binding; cation binding; protein binding; binding, bridging; structural molecule activity;	K03905	FGG; fibrinogen gamma chain	hsa04611 Platelet activation - Homo sapiens (human); hsa04610 Complement and coagulation cascades - Homo sapiens (human); hsa05150 Staphylococcus aureus infection - Homo sapiens (human);	IPR002181; IPR012290; IPR014716; IPR014715;	Fibrinogen, alpha/beta/gamma chain, C-terminal globular domain; Fibrinogen, alpha/beta/gamma chain, coiled coil domain; Fibrinogen, alpha/beta/gamma chain, C-terminal globular, subdomain 1; Fibrinogen, alpha/beta/gamma chain, C-terminal globular, subdomain 2;
P02679	146	0.715375	Down	Q1	K	Fibrinogen gamma chain	FGG	1	9.26e-07	92.38	YLQEIYNSNNQK(1)IVNLK	3	0.22047	1	1.435	0.657	1.35	0.864	1.06296	0.760417	mitochondria	cellular component biogenesis; single organism signaling; developmental maturation; regulation of cell death; positive regulation of peptide secretion; response to interleukin-1; regulation of defense response; fibrinolysis; metabolic process; macromolecular complex assembly; cell-matrix adhesion; regulation of system process; protein secretion; regulation of phosphorylation; cellular response to…	secretory granule lumen; membrane; extracellular space; extracellular region part; cell cortex; external side of plasma membrane; cytoplasmic vesicle; cell periphery; vesicle; cytoplasm; cytoplasmic region; cytoplasmic vesicle part; macromolecular complex; intracellular part; cell; organelle part; membrane-enclosed lumen; extracellular exosome; vesicle lumen; intracellular organelle lumen; cell p…	cell adhesion molecule binding; identical protein binding; protein binding, bridging; receptor binding; protein homodimerization activity; binding; ion binding; protein dimerization activity; metal ion binding; cation binding; protein binding; binding, bridging; structural molecule activity;	K03905	FGG; fibrinogen gamma chain	hsa04611 Platelet activation - Homo sapiens (human); hsa04610 Complement and coagulation cascades - Homo sapiens (human); hsa05150 Staphylococcus aureus infection - Homo sapiens (human);	IPR002181; IPR012290; IPR014716; IPR014715;	Fibrinogen, alpha/beta/gamma chain, C-terminal globular domain; Fibrinogen, alpha/beta/gamma chain, coiled coil domain; Fibrinogen, alpha/beta/gamma chain, C-terminal globular, subdomain 1; Fibrinogen, alpha/beta/gamma chain, C-terminal globular, subdomain 2;
P02679	114	0.405649	Down	Q1	K	Fibrinogen gamma chain	FGG	1	0.00225378	86.898	K(1)MLEEIMK	2	1.177	1	1.664	0.432	1.35	0.864	1.23259	0.5	mitochondria	cellular component biogenesis; single organism signaling; developmental maturation; regulation of cell death; positive regulation of peptide secretion; response to interleukin-1; regulation of defense response; fibrinolysis; metabolic process; macromolecular complex assembly; cell-matrix adhesion; regulation of system process; protein secretion; regulation of phosphorylation; cellular response to…	secretory granule lumen; membrane; extracellular space; extracellular region part; cell cortex; external side of plasma membrane; cytoplasmic vesicle; cell periphery; vesicle; cytoplasm; cytoplasmic region; cytoplasmic vesicle part; macromolecular complex; intracellular part; cell; organelle part; membrane-enclosed lumen; extracellular exosome; vesicle lumen; intracellular organelle lumen; cell p…	cell adhesion molecule binding; identical protein binding; protein binding, bridging; receptor binding; protein homodimerization activity; binding; ion binding; protein dimerization activity; metal ion binding; cation binding; protein binding; binding, bridging; structural molecule activity;	K03905	FGG; fibrinogen gamma chain	hsa04611 Platelet activation - Homo sapiens (human); hsa04610 Complement and coagulation cascades - Homo sapiens (human); hsa05150 Staphylococcus aureus infection - Homo sapiens (human);	IPR002181; IPR012290; IPR014716; IPR014715;	Fibrinogen, alpha/beta/gamma chain, C-terminal globular domain; Fibrinogen, alpha/beta/gamma chain, coiled coil domain; Fibrinogen, alpha/beta/gamma chain, C-terminal globular, subdomain 1; Fibrinogen, alpha/beta/gamma chain, C-terminal globular, subdomain 2;
P02679	153	1.74533	Up	Q4	K	Fibrinogen gamma chain	FGG	1	3.23e-07	100.43	EK(1)VAQLEAQCQEPCK	3	0.57533	1	0.923	1.031	1.35	0.864	0.683704	1.19329	mitochondria	cellular component biogenesis; single organism signaling; developmental maturation; regulation of cell death; positive regulation of peptide secretion; response to interleukin-1; regulation of defense response; fibrinolysis; metabolic process; macromolecular complex assembly; cell-matrix adhesion; regulation of system process; protein secretion; regulation of phosphorylation; cellular response to…	secretory granule lumen; membrane; extracellular space; extracellular region part; cell cortex; external side of plasma membrane; cytoplasmic vesicle; cell periphery; vesicle; cytoplasm; cytoplasmic region; cytoplasmic vesicle part; macromolecular complex; intracellular part; cell; organelle part; membrane-enclosed lumen; extracellular exosome; vesicle lumen; intracellular organelle lumen; cell p…	cell adhesion molecule binding; identical protein binding; protein binding, bridging; receptor binding; protein homodimerization activity; binding; ion binding; protein dimerization activity; metal ion binding; cation binding; protein binding; binding, bridging; structural molecule activity;	K03905	FGG; fibrinogen gamma chain	hsa04611 Platelet activation - Homo sapiens (human); hsa04610 Complement and coagulation cascades - Homo sapiens (human); hsa05150 Staphylococcus aureus infection - Homo sapiens (human);	IPR002181; IPR012290; IPR014716; IPR014715;	Fibrinogen, alpha/beta/gamma chain, C-terminal globular domain; Fibrinogen, alpha/beta/gamma chain, coiled coil domain; Fibrinogen, alpha/beta/gamma chain, C-terminal globular, subdomain 1; Fibrinogen, alpha/beta/gamma chain, C-terminal globular, subdomain 2;
P02679	231	0.326951	Down	Q1	K	Fibrinogen gamma chain	FGG	1	6.36e-05	102.52	RLDGSVDFK(1)K	3	0.51106	6	1.73	0.362	1.35	0.864	1.28148	0.418981	mitochondria	cellular component biogenesis; single organism signaling; developmental maturation; regulation of cell death; positive regulation of peptide secretion; response to interleukin-1; regulation of defense response; fibrinolysis; metabolic process; macromolecular complex assembly; cell-matrix adhesion; regulation of system process; protein secretion; regulation of phosphorylation; cellular response to…	secretory granule lumen; membrane; extracellular space; extracellular region part; cell cortex; external side of plasma membrane; cytoplasmic vesicle; cell periphery; vesicle; cytoplasm; cytoplasmic region; cytoplasmic vesicle part; macromolecular complex; intracellular part; cell; organelle part; membrane-enclosed lumen; extracellular exosome; vesicle lumen; intracellular organelle lumen; cell p…	cell adhesion molecule binding; identical protein binding; protein binding, bridging; receptor binding; protein homodimerization activity; binding; ion binding; protein dimerization activity; metal ion binding; cation binding; protein binding; binding, bridging; structural molecule activity;	K03905	FGG; fibrinogen gamma chain	hsa04611 Platelet activation - Homo sapiens (human); hsa04610 Complement and coagulation cascades - Homo sapiens (human); hsa05150 Staphylococcus aureus infection - Homo sapiens (human);	IPR002181; IPR012290; IPR014716; IPR014715;	Fibrinogen, alpha/beta/gamma chain, C-terminal globular domain; Fibrinogen, alpha/beta/gamma chain, coiled coil domain; Fibrinogen, alpha/beta/gamma chain, C-terminal globular, subdomain 1; Fibrinogen, alpha/beta/gamma chain, C-terminal globular, subdomain 2;
P02679	166	0.729405	Down	Q1	K	Fibrinogen gamma chain	FGG	1	0.000208022	43.696	VAQLEAQCQEPCK(1)DTVQIHDITGK	3	1.2436	1	0.437	0.204	1.35	0.864	0.323704	0.236111	mitochondria	cellular component biogenesis; single organism signaling; developmental maturation; regulation of cell death; positive regulation of peptide secretion; response to interleukin-1; regulation of defense response; fibrinolysis; metabolic process; macromolecular complex assembly; cell-matrix adhesion; regulation of system process; protein secretion; regulation of phosphorylation; cellular response to…	secretory granule lumen; membrane; extracellular space; extracellular region part; cell cortex; external side of plasma membrane; cytoplasmic vesicle; cell periphery; vesicle; cytoplasm; cytoplasmic region; cytoplasmic vesicle part; macromolecular complex; intracellular part; cell; organelle part; membrane-enclosed lumen; extracellular exosome; vesicle lumen; intracellular organelle lumen; cell p…	cell adhesion molecule binding; identical protein binding; protein binding, bridging; receptor binding; protein homodimerization activity; binding; ion binding; protein dimerization activity; metal ion binding; cation binding; protein binding; binding, bridging; structural molecule activity;	K03905	FGG; fibrinogen gamma chain	hsa04611 Platelet activation - Homo sapiens (human); hsa04610 Complement and coagulation cascades - Homo sapiens (human); hsa05150 Staphylococcus aureus infection - Homo sapiens (human);	IPR002181; IPR012290; IPR014716; IPR014715;	Fibrinogen, alpha/beta/gamma chain, C-terminal globular domain; Fibrinogen, alpha/beta/gamma chain, coiled coil domain; Fibrinogen, alpha/beta/gamma chain, C-terminal globular, subdomain 1; Fibrinogen, alpha/beta/gamma chain, C-terminal globular, subdomain 2;
P02679	292	0.707808	Down	Q1	K	Fibrinogen gamma chain	FGG	1	1.29e-14	123.63	TSTADYAMFK(1)VGPEADK	3	-0.092845	2	1.585	0.718	1.35	0.864	1.17407	0.831019	mitochondria	cellular component biogenesis; single organism signaling; developmental maturation; regulation of cell death; positive regulation of peptide secretion; response to interleukin-1; regulation of defense response; fibrinolysis; metabolic process; macromolecular complex assembly; cell-matrix adhesion; regulation of system process; protein secretion; regulation of phosphorylation; cellular response to…	secretory granule lumen; membrane; extracellular space; extracellular region part; cell cortex; external side of plasma membrane; cytoplasmic vesicle; cell periphery; vesicle; cytoplasm; cytoplasmic region; cytoplasmic vesicle part; macromolecular complex; intracellular part; cell; organelle part; membrane-enclosed lumen; extracellular exosome; vesicle lumen; intracellular organelle lumen; cell p…	cell adhesion molecule binding; identical protein binding; protein binding, bridging; receptor binding; protein homodimerization activity; binding; ion binding; protein dimerization activity; metal ion binding; cation binding; protein binding; binding, bridging; structural molecule activity;	K03905	FGG; fibrinogen gamma chain	hsa04611 Platelet activation - Homo sapiens (human); hsa04610 Complement and coagulation cascades - Homo sapiens (human); hsa05150 Staphylococcus aureus infection - Homo sapiens (human);	IPR002181; IPR012290; IPR014716; IPR014715;	Fibrinogen, alpha/beta/gamma chain, C-terminal globular domain; Fibrinogen, alpha/beta/gamma chain, coiled coil domain; Fibrinogen, alpha/beta/gamma chain, C-terminal globular, subdomain 1; Fibrinogen, alpha/beta/gamma chain, C-terminal globular, subdomain 2;
P02679	177	0.693481	Down	Q1	K	Fibrinogen gamma chain	FGG	1	6.87e-09	94.281	DTVQIHDITGK(1)DCQDIANK	3	1.188	2	1.442	0.64	1.35	0.864	1.06815	0.740741	mitochondria	cellular component biogenesis; single organism signaling; developmental maturation; regulation of cell death; positive regulation of peptide secretion; response to interleukin-1; regulation of defense response; fibrinolysis; metabolic process; macromolecular complex assembly; cell-matrix adhesion; regulation of system process; protein secretion; regulation of phosphorylation; cellular response to…	secretory granule lumen; membrane; extracellular space; extracellular region part; cell cortex; external side of plasma membrane; cytoplasmic vesicle; cell periphery; vesicle; cytoplasm; cytoplasmic region; cytoplasmic vesicle part; macromolecular complex; intracellular part; cell; organelle part; membrane-enclosed lumen; extracellular exosome; vesicle lumen; intracellular organelle lumen; cell p…	cell adhesion molecule binding; identical protein binding; protein binding, bridging; receptor binding; protein homodimerization activity; binding; ion binding; protein dimerization activity; metal ion binding; cation binding; protein binding; binding, bridging; structural molecule activity;	K03905	FGG; fibrinogen gamma chain	hsa04611 Platelet activation - Homo sapiens (human); hsa04610 Complement and coagulation cascades - Homo sapiens (human); hsa05150 Staphylococcus aureus infection - Homo sapiens (human);	IPR002181; IPR012290; IPR014716; IPR014715;	Fibrinogen, alpha/beta/gamma chain, C-terminal globular domain; Fibrinogen, alpha/beta/gamma chain, coiled coil domain; Fibrinogen, alpha/beta/gamma chain, C-terminal globular, subdomain 1; Fibrinogen, alpha/beta/gamma chain, C-terminal globular, subdomain 2;
P02679	151	0.0813083	Down	Q1	K	Fibrinogen gamma chain	FGG	1	0.0104064	79.474	IVNLK(1)EK	3	-0.34271	2	2.037	0.106	1.35	0.864	1.50889	0.122685	mitochondria	cellular component biogenesis; single organism signaling; developmental maturation; regulation of cell death; positive regulation of peptide secretion; response to interleukin-1; regulation of defense response; fibrinolysis; metabolic process; macromolecular complex assembly; cell-matrix adhesion; regulation of system process; protein secretion; regulation of phosphorylation; cellular response to…	secretory granule lumen; membrane; extracellular space; extracellular region part; cell cortex; external side of plasma membrane; cytoplasmic vesicle; cell periphery; vesicle; cytoplasm; cytoplasmic region; cytoplasmic vesicle part; macromolecular complex; intracellular part; cell; organelle part; membrane-enclosed lumen; extracellular exosome; vesicle lumen; intracellular organelle lumen; cell p…	cell adhesion molecule binding; identical protein binding; protein binding, bridging; receptor binding; protein homodimerization activity; binding; ion binding; protein dimerization activity; metal ion binding; cation binding; protein binding; binding, bridging; structural molecule activity;	K03905	FGG; fibrinogen gamma chain	hsa04611 Platelet activation - Homo sapiens (human); hsa04610 Complement and coagulation cascades - Homo sapiens (human); hsa05150 Staphylococcus aureus infection - Homo sapiens (human);	IPR002181; IPR012290; IPR014716; IPR014715;	Fibrinogen, alpha/beta/gamma chain, C-terminal globular domain; Fibrinogen, alpha/beta/gamma chain, coiled coil domain; Fibrinogen, alpha/beta/gamma chain, C-terminal globular, subdomain 1; Fibrinogen, alpha/beta/gamma chain, C-terminal globular, subdomain 2;
P02679	232	0.51043	Down	Q1	K	Fibrinogen gamma chain	FGG	1	0.00563962	81.784	K(1)NWIQYK	2	-0.46947	1	1.552	0.507	1.35	0.864	1.14963	0.586806	mitochondria	cellular component biogenesis; single organism signaling; developmental maturation; regulation of cell death; positive regulation of peptide secretion; response to interleukin-1; regulation of defense response; fibrinolysis; metabolic process; macromolecular complex assembly; cell-matrix adhesion; regulation of system process; protein secretion; regulation of phosphorylation; cellular response to…	secretory granule lumen; membrane; extracellular space; extracellular region part; cell cortex; external side of plasma membrane; cytoplasmic vesicle; cell periphery; vesicle; cytoplasm; cytoplasmic region; cytoplasmic vesicle part; macromolecular complex; intracellular part; cell; organelle part; membrane-enclosed lumen; extracellular exosome; vesicle lumen; intracellular organelle lumen; cell p…	cell adhesion molecule binding; identical protein binding; protein binding, bridging; receptor binding; protein homodimerization activity; binding; ion binding; protein dimerization activity; metal ion binding; cation binding; protein binding; binding, bridging; structural molecule activity;	K03905	FGG; fibrinogen gamma chain	hsa04611 Platelet activation - Homo sapiens (human); hsa04610 Complement and coagulation cascades - Homo sapiens (human); hsa05150 Staphylococcus aureus infection - Homo sapiens (human);	IPR002181; IPR012290; IPR014716; IPR014715;	Fibrinogen, alpha/beta/gamma chain, C-terminal globular domain; Fibrinogen, alpha/beta/gamma chain, coiled coil domain; Fibrinogen, alpha/beta/gamma chain, C-terminal globular, subdomain 1; Fibrinogen, alpha/beta/gamma chain, C-terminal globular, subdomain 2;
P02775	99	1.33942	Up	Q4	K	Platelet basic protein	PPBP	1	7.27e-08	97.095	GTHCNQVEVIATLK(1)DGR	3	-1.1919	1	1.103	1.086	1.408	1.035	0.783381	1.04928	extracellular	single organism signaling; positive regulation of cell migration; leukocyte activation; localization of cell; cell surface receptor signaling pathway; positive regulation of locomotion; defense response to other organism; single-organism process; cellular response to cytokine stimulus; establishment of localization; response to biotic stimulus; neutrophil migration; response to external stimulus;…	secretory granule lumen; tertiary granule lumen; intracellular organelle; intracellular vesicle; extracellular space; extracellular region part; cytoplasmic vesicle; cytoplasm; intracellular organelle part; vesicle; tertiary granule; cytoplasmic vesicle part; endomembrane system; intracellular part; cell; extracellular region; organelle part; membrane-enclosed lumen; organelle; vesicle lumen; cyt…	growth factor activity; glucose transmembrane transporter activity; sugar transmembrane transporter activity; receptor binding; cytokine receptor binding; carbohydrate transporter activity; substrate-specific transporter activity; monosaccharide transmembrane transporter activity; protein binding; chemokine activity; substrate-specific transmembrane transporter activity; cytokine activity; CXCR c…	K10029	PPBP; platelet basic protein	hsa04060 Cytokine-cytokine receptor interaction - Homo sapiens (human); hsa04062 Chemokine signaling pathway - Homo sapiens (human);	IPR033899; IPR001811;	CXC Chemokine domain; Chemokine interleukin-8-like domain;
P02775	120	1.81659	Up	Q4	K	Platelet basic protein	PPBP	1	0.0441093	44.318	K(1)LAGDESAD	2	0.16219	1	0.826	1.103	1.408	1.035	0.586648	1.0657	extracellular	single organism signaling; positive regulation of cell migration; leukocyte activation; localization of cell; cell surface receptor signaling pathway; positive regulation of locomotion; defense response to other organism; single-organism process; cellular response to cytokine stimulus; establishment of localization; response to biotic stimulus; neutrophil migration; response to external stimulus;…	secretory granule lumen; tertiary granule lumen; intracellular organelle; intracellular vesicle; extracellular space; extracellular region part; cytoplasmic vesicle; cytoplasm; intracellular organelle part; vesicle; tertiary granule; cytoplasmic vesicle part; endomembrane system; intracellular part; cell; extracellular region; organelle part; membrane-enclosed lumen; organelle; vesicle lumen; cyt…	growth factor activity; glucose transmembrane transporter activity; sugar transmembrane transporter activity; receptor binding; cytokine receptor binding; carbohydrate transporter activity; substrate-specific transporter activity; monosaccharide transmembrane transporter activity; protein binding; chemokine activity; substrate-specific transmembrane transporter activity; cytokine activity; CXCR c…	K10029	PPBP; platelet basic protein	hsa04060 Cytokine-cytokine receptor interaction - Homo sapiens (human); hsa04062 Chemokine signaling pathway - Homo sapiens (human);	IPR033899; IPR001811;	CXC Chemokine domain; Chemokine interleukin-8-like domain;
P02775	49	0.747211	Down	Q1	K	Platelet basic protein	PPBP	1	2.51e-18	143.67	GK(1)EESLDSDLYAELR	2	1.1884	2	0.883	0.485	1.408	1.035	0.627131	0.468599	extracellular	single organism signaling; positive regulation of cell migration; leukocyte activation; localization of cell; cell surface receptor signaling pathway; positive regulation of locomotion; defense response to other organism; single-organism process; cellular response to cytokine stimulus; establishment of localization; response to biotic stimulus; neutrophil migration; response to external stimulus;…	secretory granule lumen; tertiary granule lumen; intracellular organelle; intracellular vesicle; extracellular space; extracellular region part; cytoplasmic vesicle; cytoplasm; intracellular organelle part; vesicle; tertiary granule; cytoplasmic vesicle part; endomembrane system; intracellular part; cell; extracellular region; organelle part; membrane-enclosed lumen; organelle; vesicle lumen; cyt…	growth factor activity; glucose transmembrane transporter activity; sugar transmembrane transporter activity; receptor binding; cytokine receptor binding; carbohydrate transporter activity; substrate-specific transporter activity; monosaccharide transmembrane transporter activity; protein binding; chemokine activity; substrate-specific transmembrane transporter activity; cytokine activity; CXCR c…	K10029	PPBP; platelet basic protein	hsa04060 Cytokine-cytokine receptor interaction - Homo sapiens (human); hsa04062 Chemokine signaling pathway - Homo sapiens (human);	IPR033899; IPR001811;	CXC Chemokine domain; Chemokine interleukin-8-like domain;
P02787	60	2.35536	Up	Q4	K	Serotransferrin	TF	1	0.00067216	70.889	SVIPSDGPSVACVK(1)K	3	0.83901	1	0.845	1.129	1.301	0.738	0.6495	1.52981	extracellular	regulation of vesicle-mediated transport; regulation of biological quality; single-organism process; multicellular organismal homeostasis; protein transport; iron ion import into cell; establishment of localization; positive regulation of cellular component organization; transition metal ion transport; regulation of localization; metal ion homeostasis; response to inorganic substance; macromolecu…	membrane; extracellular region part; external side of plasma membrane; extrinsic component of membrane; organelle membrane; cytoplasm; cytoplasmic vesicle part; macromolecular complex; cell; organelle part; early endosome; extracellular exosome; plasma membrane region; clathrin-coated vesicle; intracellular; secretory vesicle; membrane region; membrane-bounded organelle; apical part of cell; orga…	iron ion binding; ion transmembrane transporter activity; receptor binding; ion binding; transition metal ion transmembrane transporter activity; substrate-specific transporter activity; protein binding; substrate-specific transmembrane transporter activity; trivalent inorganic cation transmembrane transporter activity; metal ion transmembrane transporter activity; ferric iron transmembrane trans…	K14736	TF; transferrin	hsa04978 Mineral absorption - Homo sapiens (human); hsa04066 HIF-1 signaling pathway - Homo sapiens (human);	IPR001156;	Transferrin-like domain;
P02787	646	1.40154	Up	Q4	K	Serotransferrin	TF	1	0.00454278	70.808	SETK(1)DLLFR	2	-0.42092	1	1.127	0.896	1.301	0.738	0.866257	1.21409	extracellular	regulation of vesicle-mediated transport; regulation of biological quality; single-organism process; multicellular organismal homeostasis; protein transport; iron ion import into cell; establishment of localization; positive regulation of cellular component organization; transition metal ion transport; regulation of localization; metal ion homeostasis; response to inorganic substance; macromolecu…	membrane; extracellular region part; external side of plasma membrane; extrinsic component of membrane; organelle membrane; cytoplasm; cytoplasmic vesicle part; macromolecular complex; cell; organelle part; early endosome; extracellular exosome; plasma membrane region; clathrin-coated vesicle; intracellular; secretory vesicle; membrane region; membrane-bounded organelle; apical part of cell; orga…	iron ion binding; ion transmembrane transporter activity; receptor binding; ion binding; transition metal ion transmembrane transporter activity; substrate-specific transporter activity; protein binding; substrate-specific transmembrane transporter activity; trivalent inorganic cation transmembrane transporter activity; metal ion transmembrane transporter activity; ferric iron transmembrane trans…	K14736	TF; transferrin	hsa04978 Mineral absorption - Homo sapiens (human); hsa04066 HIF-1 signaling pathway - Homo sapiens (human);	IPR001156;	Transferrin-like domain;
P02787	612	1.43018	Up	Q4	K	Serotransferrin	TF	1	0.00638689	62.463	DK(1)EACVHK	3	-0.41595	2	1.277	1.036	1.301	0.738	0.981553	1.40379	extracellular	regulation of vesicle-mediated transport; regulation of biological quality; single-organism process; multicellular organismal homeostasis; protein transport; iron ion import into cell; establishment of localization; positive regulation of cellular component organization; transition metal ion transport; regulation of localization; metal ion homeostasis; response to inorganic substance; macromolecu…	membrane; extracellular region part; external side of plasma membrane; extrinsic component of membrane; organelle membrane; cytoplasm; cytoplasmic vesicle part; macromolecular complex; cell; organelle part; early endosome; extracellular exosome; plasma membrane region; clathrin-coated vesicle; intracellular; secretory vesicle; membrane region; membrane-bounded organelle; apical part of cell; orga…	iron ion binding; ion transmembrane transporter activity; receptor binding; ion binding; transition metal ion transmembrane transporter activity; substrate-specific transporter activity; protein binding; substrate-specific transmembrane transporter activity; trivalent inorganic cation transmembrane transporter activity; metal ion transmembrane transporter activity; ferric iron transmembrane trans…	K14736	TF; transferrin	hsa04978 Mineral absorption - Homo sapiens (human); hsa04066 HIF-1 signaling pathway - Homo sapiens (human);	IPR001156;	Transferrin-like domain;
P02788	694	0.419008	Down	Q1	K	Lactotransferrin	LTF	1	1.39e-14	131.66	YLGPQYVAGITNLK(1)K	3	0.5316	2	0.594	0.507	0.324	0.66	1.83333	0.768182	extracellular	regulation of cell death; regulation of tumor necrosis factor production; defense response to other organism; positive regulation of biomineral tissue development; regulation of defense response; cellular metabolic process; response to biotic stimulus; regulation of protein serine/threonine kinase activity; metabolic process; regulation of I-kappaB kinase/NF-kappaB signaling; positive regulation …	secretory granule lumen; tertiary granule lumen; extracellular space; extracellular region part; cytoplasmic vesicle; cytoplasm; vesicle; cytoplasmic vesicle part; macromolecular complex; intracellular part; cell; organelle part; extracellular exosome; membrane-enclosed lumen; vesicle lumen; intracellular organelle lumen; intracellular; cell part; secretory vesicle; extracellular vesicle; secreto…	peptidase activity; serine-type peptidase activity; hydrolase activity; protein binding; kinase regulator activity; molecular function regulator; heparin binding; heterocyclic compound binding; organic cyclic compound binding; kinase activator activity; catalytic activity; binding; cation binding; anion binding; glycosaminoglycan binding; enzyme activator activity; DNA binding; iron ion binding; …	K17283			IPR001156;	Transferrin-like domain;
P02788	296	0.587459	Down	Q1	K	Lactotransferrin	LTF	1	0.00669167	78.098	QAQEK(1)FGK	2	1.8206	1	0.361	0.432	0.324	0.66	1.1142	0.654545	extracellular	regulation of cell death; regulation of tumor necrosis factor production; defense response to other organism; positive regulation of biomineral tissue development; regulation of defense response; cellular metabolic process; response to biotic stimulus; regulation of protein serine/threonine kinase activity; metabolic process; regulation of I-kappaB kinase/NF-kappaB signaling; positive regulation …	secretory granule lumen; tertiary granule lumen; extracellular space; extracellular region part; cytoplasmic vesicle; cytoplasm; vesicle; cytoplasmic vesicle part; macromolecular complex; intracellular part; cell; organelle part; extracellular exosome; membrane-enclosed lumen; vesicle lumen; intracellular organelle lumen; intracellular; cell part; secretory vesicle; extracellular vesicle; secreto…	peptidase activity; serine-type peptidase activity; hydrolase activity; protein binding; kinase regulator activity; molecular function regulator; heparin binding; heterocyclic compound binding; organic cyclic compound binding; kinase activator activity; catalytic activity; binding; cation binding; anion binding; glycosaminoglycan binding; enzyme activator activity; DNA binding; iron ion binding; …	K17283			IPR001156;	Transferrin-like domain;
P02788	118	0.52602	Down	Q1	K	Lactotransferrin	LTF	1	0.00044545	72.2	THYYAVAVVK(1)K	3	0.64227	1	0.755	0.809	0.324	0.66	2.33025	1.22576	extracellular	regulation of cell death; regulation of tumor necrosis factor production; defense response to other organism; positive regulation of biomineral tissue development; regulation of defense response; cellular metabolic process; response to biotic stimulus; regulation of protein serine/threonine kinase activity; metabolic process; regulation of I-kappaB kinase/NF-kappaB signaling; positive regulation …	secretory granule lumen; tertiary granule lumen; extracellular space; extracellular region part; cytoplasmic vesicle; cytoplasm; vesicle; cytoplasmic vesicle part; macromolecular complex; intracellular part; cell; organelle part; extracellular exosome; membrane-enclosed lumen; vesicle lumen; intracellular organelle lumen; intracellular; cell part; secretory vesicle; extracellular vesicle; secreto…	peptidase activity; serine-type peptidase activity; hydrolase activity; protein binding; kinase regulator activity; molecular function regulator; heparin binding; heterocyclic compound binding; organic cyclic compound binding; kinase activator activity; catalytic activity; binding; cation binding; anion binding; glycosaminoglycan binding; enzyme activator activity; DNA binding; iron ion binding; …	K17283			IPR001156;	Transferrin-like domain;
P02788	352	0.398543	Down	Q1	K	Lactotransferrin	LTF	1	0.000108697	101.39	K(1)SEEEVAAR	2	0.74227	1	0.287	0.233	0.324	0.66	0.885802	0.35303	extracellular	regulation of cell death; regulation of tumor necrosis factor production; defense response to other organism; positive regulation of biomineral tissue development; regulation of defense response; cellular metabolic process; response to biotic stimulus; regulation of protein serine/threonine kinase activity; metabolic process; regulation of I-kappaB kinase/NF-kappaB signaling; positive regulation …	secretory granule lumen; tertiary granule lumen; extracellular space; extracellular region part; cytoplasmic vesicle; cytoplasm; vesicle; cytoplasmic vesicle part; macromolecular complex; intracellular part; cell; organelle part; extracellular exosome; membrane-enclosed lumen; vesicle lumen; intracellular organelle lumen; intracellular; cell part; secretory vesicle; extracellular vesicle; secreto…	peptidase activity; serine-type peptidase activity; hydrolase activity; protein binding; kinase regulator activity; molecular function regulator; heparin binding; heterocyclic compound binding; organic cyclic compound binding; kinase activator activity; catalytic activity; binding; cation binding; anion binding; glycosaminoglycan binding; enzyme activator activity; DNA binding; iron ion binding; …	K17283			IPR001156;	Transferrin-like domain;
P02788	320	0.259893	Down	Q1	K	Lactotransferrin	LTF	1	2.92e-13	128.71	DLLFK(1)DSAIGFSR	2	0.2723	2	0.357	0.189	0.324	0.66	1.10185	0.286364	extracellular	regulation of cell death; regulation of tumor necrosis factor production; defense response to other organism; positive regulation of biomineral tissue development; regulation of defense response; cellular metabolic process; response to biotic stimulus; regulation of protein serine/threonine kinase activity; metabolic process; regulation of I-kappaB kinase/NF-kappaB signaling; positive regulation …	secretory granule lumen; tertiary granule lumen; extracellular space; extracellular region part; cytoplasmic vesicle; cytoplasm; vesicle; cytoplasmic vesicle part; macromolecular complex; intracellular part; cell; organelle part; extracellular exosome; membrane-enclosed lumen; vesicle lumen; intracellular organelle lumen; intracellular; cell part; secretory vesicle; extracellular vesicle; secreto…	peptidase activity; serine-type peptidase activity; hydrolase activity; protein binding; kinase regulator activity; molecular function regulator; heparin binding; heterocyclic compound binding; organic cyclic compound binding; kinase activator activity; catalytic activity; binding; cation binding; anion binding; glycosaminoglycan binding; enzyme activator activity; DNA binding; iron ion binding; …	K17283			IPR001156;	Transferrin-like domain;
P02788	262	0.256986	Down	Q1	K	Lactotransferrin	LTF	1	0.00176858	76.679	FK(1)DCHLAR	3	0.71315	2	0.447	0.234	0.324	0.66	1.37963	0.354545	extracellular	regulation of cell death; regulation of tumor necrosis factor production; defense response to other organism; positive regulation of biomineral tissue development; regulation of defense response; cellular metabolic process; response to biotic stimulus; regulation of protein serine/threonine kinase activity; metabolic process; regulation of I-kappaB kinase/NF-kappaB signaling; positive regulation …	secretory granule lumen; tertiary granule lumen; extracellular space; extracellular region part; cytoplasmic vesicle; cytoplasm; vesicle; cytoplasmic vesicle part; macromolecular complex; intracellular part; cell; organelle part; extracellular exosome; membrane-enclosed lumen; vesicle lumen; intracellular organelle lumen; intracellular; cell part; secretory vesicle; extracellular vesicle; secreto…	peptidase activity; serine-type peptidase activity; hydrolase activity; protein binding; kinase regulator activity; molecular function regulator; heparin binding; heterocyclic compound binding; organic cyclic compound binding; kinase activator activity; catalytic activity; binding; cation binding; anion binding; glycosaminoglycan binding; enzyme activator activity; DNA binding; iron ion binding; …	K17283			IPR001156;	Transferrin-like domain;
P04040	237	0.284209	Down	Q1	K	Catalase	CAT	1	8.62e-06	90.15	FHYK(1)TDQGIK	3	1.5874	1	0.859	0.779	0.503	1.605	1.70775	0.485358	cytoplasm	cellular component biogenesis; osteoblast differentiation; regulation of cell death; leukocyte activation; alcohol metabolic process; cellular lipid metabolic process; cellular metabolic process; negative regulation of NF-kappaB transcription factor activity; response to vitamin A; response to external stimulus; metabolic process; generation of precursor metabolites and energy; purine nucleotide …	membrane; extracellular region part; organelle membrane; cytoplasm; cytoplasmic vesicle part; microbody part; cell; ficolin-1-rich granule lumen; organelle part; peroxisomal membrane; extracellular exosome; ficolin-1-rich granule; focal adhesion; intracellular; lysosome; secretory vesicle; cell-substrate junction; membrane-bounded organelle; cell-substrate adherens junction; organelle lumen; lyti…	nucleoside phosphate binding; receptor binding; ion binding; protein dimerization activity; antioxidant activity; catalase activity; hydrolase activity; protein binding; nucleotide binding; aminoacylase activity; cofactor binding; oxidoreductase activity; organic cyclic compound binding; heterocyclic compound binding; heme binding; identical protein binding; catalytic activity; binding; protein h…	K03781	katE; catalase [EC:1.11.1.6]	hsa05014 Amyotrophic lateral sclerosis (ALS) - Homo sapiens (human); hsa04211 Longevity regulating pathway - Homo sapiens (human); hsa01200 Carbon metabolism - Homo sapiens (human); hsa00630 Glyoxylate and dicarboxylate metabolism - Homo sapiens (human); hsa04146 Peroxisome - Homo sapiens (human); hsa04068 FoxO signaling pathway - Homo sapiens (human); hsa00380 Tryptophan metabolism - Homo sapien…	IPR020835; IPR011614; IPR010582;	Catalase-like domain; Catalase core domain; Catalase immune-responsive domain;
P04040	306	0.326424	Down	Q1	K	Catalase	CAT	1	0.00187327	54.276	VWPHK(1)DYPLIPVGK	3	2.3343	1	0.866	0.902	0.503	1.605	1.72167	0.561994	cytoplasm	cellular component biogenesis; osteoblast differentiation; regulation of cell death; leukocyte activation; alcohol metabolic process; cellular lipid metabolic process; cellular metabolic process; negative regulation of NF-kappaB transcription factor activity; response to vitamin A; response to external stimulus; metabolic process; generation of precursor metabolites and energy; purine nucleotide …	membrane; extracellular region part; organelle membrane; cytoplasm; cytoplasmic vesicle part; microbody part; cell; ficolin-1-rich granule lumen; organelle part; peroxisomal membrane; extracellular exosome; ficolin-1-rich granule; focal adhesion; intracellular; lysosome; secretory vesicle; cell-substrate junction; membrane-bounded organelle; cell-substrate adherens junction; organelle lumen; lyti…	nucleoside phosphate binding; receptor binding; ion binding; protein dimerization activity; antioxidant activity; catalase activity; hydrolase activity; protein binding; nucleotide binding; aminoacylase activity; cofactor binding; oxidoreductase activity; organic cyclic compound binding; heterocyclic compound binding; heme binding; identical protein binding; catalytic activity; binding; protein h…	K03781	katE; catalase [EC:1.11.1.6]	hsa05014 Amyotrophic lateral sclerosis (ALS) - Homo sapiens (human); hsa04211 Longevity regulating pathway - Homo sapiens (human); hsa01200 Carbon metabolism - Homo sapiens (human); hsa00630 Glyoxylate and dicarboxylate metabolism - Homo sapiens (human); hsa04146 Peroxisome - Homo sapiens (human); hsa04068 FoxO signaling pathway - Homo sapiens (human); hsa00380 Tryptophan metabolism - Homo sapien…	IPR020835; IPR011614; IPR010582;	Catalase-like domain; Catalase core domain; Catalase immune-responsive domain;
P04040	98	0.114832	Down	Q1	K	Catalase	CAT	1	0.0111459	48.423	AK(1)VFEHIGK	3	0.92519	1	0.655	0.24	0.503	1.605	1.30219	0.149533	cytoplasm	cellular component biogenesis; osteoblast differentiation; regulation of cell death; leukocyte activation; alcohol metabolic process; cellular lipid metabolic process; cellular metabolic process; negative regulation of NF-kappaB transcription factor activity; response to vitamin A; response to external stimulus; metabolic process; generation of precursor metabolites and energy; purine nucleotide …	membrane; extracellular region part; organelle membrane; cytoplasm; cytoplasmic vesicle part; microbody part; cell; ficolin-1-rich granule lumen; organelle part; peroxisomal membrane; extracellular exosome; ficolin-1-rich granule; focal adhesion; intracellular; lysosome; secretory vesicle; cell-substrate junction; membrane-bounded organelle; cell-substrate adherens junction; organelle lumen; lyti…	nucleoside phosphate binding; receptor binding; ion binding; protein dimerization activity; antioxidant activity; catalase activity; hydrolase activity; protein binding; nucleotide binding; aminoacylase activity; cofactor binding; oxidoreductase activity; organic cyclic compound binding; heterocyclic compound binding; heme binding; identical protein binding; catalytic activity; binding; protein h…	K03781	katE; catalase [EC:1.11.1.6]	hsa05014 Amyotrophic lateral sclerosis (ALS) - Homo sapiens (human); hsa04211 Longevity regulating pathway - Homo sapiens (human); hsa01200 Carbon metabolism - Homo sapiens (human); hsa00630 Glyoxylate and dicarboxylate metabolism - Homo sapiens (human); hsa04146 Peroxisome - Homo sapiens (human); hsa04068 FoxO signaling pathway - Homo sapiens (human); hsa00380 Tryptophan metabolism - Homo sapien…	IPR020835; IPR011614; IPR010582;	Catalase-like domain; Catalase core domain; Catalase immune-responsive domain;
P04040	476	0.395235	Down	Q1	K	Catalase	CAT	1	0.000495391	85.355	DAQIFIQK(1)K	2	-0.36156	1	0.808	1.019	0.503	1.605	1.60636	0.634891	cytoplasm	cellular component biogenesis; osteoblast differentiation; regulation of cell death; leukocyte activation; alcohol metabolic process; cellular lipid metabolic process; cellular metabolic process; negative regulation of NF-kappaB transcription factor activity; response to vitamin A; response to external stimulus; metabolic process; generation of precursor metabolites and energy; purine nucleotide …	membrane; extracellular region part; organelle membrane; cytoplasm; cytoplasmic vesicle part; microbody part; cell; ficolin-1-rich granule lumen; organelle part; peroxisomal membrane; extracellular exosome; ficolin-1-rich granule; focal adhesion; intracellular; lysosome; secretory vesicle; cell-substrate junction; membrane-bounded organelle; cell-substrate adherens junction; organelle lumen; lyti…	nucleoside phosphate binding; receptor binding; ion binding; protein dimerization activity; antioxidant activity; catalase activity; hydrolase activity; protein binding; nucleotide binding; aminoacylase activity; cofactor binding; oxidoreductase activity; organic cyclic compound binding; heterocyclic compound binding; heme binding; identical protein binding; catalytic activity; binding; protein h…	K03781	katE; catalase [EC:1.11.1.6]	hsa05014 Amyotrophic lateral sclerosis (ALS) - Homo sapiens (human); hsa04211 Longevity regulating pathway - Homo sapiens (human); hsa01200 Carbon metabolism - Homo sapiens (human); hsa00630 Glyoxylate and dicarboxylate metabolism - Homo sapiens (human); hsa04146 Peroxisome - Homo sapiens (human); hsa04068 FoxO signaling pathway - Homo sapiens (human); hsa00380 Tryptophan metabolism - Homo sapien…	IPR020835; IPR011614; IPR010582;	Catalase-like domain; Catalase core domain; Catalase immune-responsive domain;
P04040	16	0.400119	Down	Q1	K	Catalase	CAT	1	0.000691202	68.972	DPASDQMQHWK(1)EQR	3	-0.29432	3	0.683	0.872	0.503	1.605	1.35785	0.543302	cytoplasm	cellular component biogenesis; osteoblast differentiation; regulation of cell death; leukocyte activation; alcohol metabolic process; cellular lipid metabolic process; cellular metabolic process; negative regulation of NF-kappaB transcription factor activity; response to vitamin A; response to external stimulus; metabolic process; generation of precursor metabolites and energy; purine nucleotide …	membrane; extracellular region part; organelle membrane; cytoplasm; cytoplasmic vesicle part; microbody part; cell; ficolin-1-rich granule lumen; organelle part; peroxisomal membrane; extracellular exosome; ficolin-1-rich granule; focal adhesion; intracellular; lysosome; secretory vesicle; cell-substrate junction; membrane-bounded organelle; cell-substrate adherens junction; organelle lumen; lyti…	nucleoside phosphate binding; receptor binding; ion binding; protein dimerization activity; antioxidant activity; catalase activity; hydrolase activity; protein binding; nucleotide binding; aminoacylase activity; cofactor binding; oxidoreductase activity; organic cyclic compound binding; heterocyclic compound binding; heme binding; identical protein binding; catalytic activity; binding; protein h…	K03781	katE; catalase [EC:1.11.1.6]	hsa05014 Amyotrophic lateral sclerosis (ALS) - Homo sapiens (human); hsa04211 Longevity regulating pathway - Homo sapiens (human); hsa01200 Carbon metabolism - Homo sapiens (human); hsa00630 Glyoxylate and dicarboxylate metabolism - Homo sapiens (human); hsa04146 Peroxisome - Homo sapiens (human); hsa04068 FoxO signaling pathway - Homo sapiens (human); hsa00380 Tryptophan metabolism - Homo sapien…	IPR020835; IPR011614; IPR010582;	Catalase-like domain; Catalase core domain; Catalase immune-responsive domain;
P04040	105	0.204944	Down	Q1	K	Catalase	CAT	1	0.0253847	55.676	VFEHIGK(1)K	3	-1.0597	1	0.76	0.497	0.503	1.605	1.51093	0.309657	cytoplasm	cellular component biogenesis; osteoblast differentiation; regulation of cell death; leukocyte activation; alcohol metabolic process; cellular lipid metabolic process; cellular metabolic process; negative regulation of NF-kappaB transcription factor activity; response to vitamin A; response to external stimulus; metabolic process; generation of precursor metabolites and energy; purine nucleotide …	membrane; extracellular region part; organelle membrane; cytoplasm; cytoplasmic vesicle part; microbody part; cell; ficolin-1-rich granule lumen; organelle part; peroxisomal membrane; extracellular exosome; ficolin-1-rich granule; focal adhesion; intracellular; lysosome; secretory vesicle; cell-substrate junction; membrane-bounded organelle; cell-substrate adherens junction; organelle lumen; lyti…	nucleoside phosphate binding; receptor binding; ion binding; protein dimerization activity; antioxidant activity; catalase activity; hydrolase activity; protein binding; nucleotide binding; aminoacylase activity; cofactor binding; oxidoreductase activity; organic cyclic compound binding; heterocyclic compound binding; heme binding; identical protein binding; catalytic activity; binding; protein h…	K03781	katE; catalase [EC:1.11.1.6]	hsa05014 Amyotrophic lateral sclerosis (ALS) - Homo sapiens (human); hsa04211 Longevity regulating pathway - Homo sapiens (human); hsa01200 Carbon metabolism - Homo sapiens (human); hsa00630 Glyoxylate and dicarboxylate metabolism - Homo sapiens (human); hsa04146 Peroxisome - Homo sapiens (human); hsa04068 FoxO signaling pathway - Homo sapiens (human); hsa00380 Tryptophan metabolism - Homo sapien…	IPR020835; IPR011614; IPR010582;	Catalase-like domain; Catalase core domain; Catalase immune-responsive domain;
P04075	312	0.714461	Down	Q1	K	Fructose-bisphosphate aldolase A	ALDOA	1	1.52e-18	150.11	ALQASALK(1)AWGGK	2	0.18307	1	0.773	0.596	0.96	1.036	0.805208	0.57529	cytoplasm	cellular component biogenesis; regulation of biological quality; nucleoside metabolic process; leukocyte activation; nucleoside diphosphate phosphorylation; pyridine nucleotide metabolic process; glycolytic process; nucleoside biosynthetic process; purine ribonucleoside biosynthetic process; ribonucleoside diphosphate metabolic process; cellular metabolic process; glucose metabolic process; ribos…	membrane; secretory granule lumen; tertiary granule lumen; extracellular space; extracellular region part; cytoplasmic vesicle; myofibril; cytoplasm; vesicle; cytoplasmic vesicle part; supramolecular fiber; intracellular part; supramolecular complex; cell; I band; ficolin-1-rich granule lumen; organelle part; non-membrane-bounded organelle; cytoskeleton; extracellular exosome; ficolin-1-rich gran…	RNA binding; tubulin binding; lyase activity; protein binding; monosaccharide binding; heterocyclic compound binding; organic cyclic compound binding; cell adhesion molecule binding; identical protein binding; cytoskeletal protein binding; fructose-bisphosphate aldolase activity; catalytic activity; binding; carbon-carbon lyase activity; nucleic acid binding; cadherin binding; actin binding; fruc…	K01623	ALDO; fructose-bisphosphate aldolase, class I [EC:4.1.2.13]	hsa00051 Fructose and mannose metabolism - Homo sapiens (human); hsa04066 HIF-1 signaling pathway - Homo sapiens (human); hsa01100 Metabolic pathways - Homo sapiens (human); hsa00030 Pentose phosphate pathway - Homo sapiens (human); hsa00010 Glycolysis / Gluconeogenesis - Homo sapiens (human); hsa01230 Biosynthesis of amino acids - Homo sapiens (human); hsa01200 Carbon metabolism - Homo sapiens (…	IPR013785;	Aldolase-type TIM barrel;
P04075	101	0.197759	Down	Q1	K	Fructose-bisphosphate aldolase A	ALDOA	1	0.0167579	59.418	SK(1)GGVVGIK	2	-1.2391	1	1.64	0.35	0.96	1.036	1.70833	0.337838	cytoplasm	cellular component biogenesis; regulation of biological quality; nucleoside metabolic process; leukocyte activation; nucleoside diphosphate phosphorylation; pyridine nucleotide metabolic process; glycolytic process; nucleoside biosynthetic process; purine ribonucleoside biosynthetic process; ribonucleoside diphosphate metabolic process; cellular metabolic process; glucose metabolic process; ribos…	membrane; secretory granule lumen; tertiary granule lumen; extracellular space; extracellular region part; cytoplasmic vesicle; myofibril; cytoplasm; vesicle; cytoplasmic vesicle part; supramolecular fiber; intracellular part; supramolecular complex; cell; I band; ficolin-1-rich granule lumen; organelle part; non-membrane-bounded organelle; cytoskeleton; extracellular exosome; ficolin-1-rich gran…	RNA binding; tubulin binding; lyase activity; protein binding; monosaccharide binding; heterocyclic compound binding; organic cyclic compound binding; cell adhesion molecule binding; identical protein binding; cytoskeletal protein binding; fructose-bisphosphate aldolase activity; catalytic activity; binding; carbon-carbon lyase activity; nucleic acid binding; cadherin binding; actin binding; fruc…	K01623	ALDO; fructose-bisphosphate aldolase, class I [EC:4.1.2.13]	hsa00051 Fructose and mannose metabolism - Homo sapiens (human); hsa04066 HIF-1 signaling pathway - Homo sapiens (human); hsa01100 Metabolic pathways - Homo sapiens (human); hsa00030 Pentose phosphate pathway - Homo sapiens (human); hsa00010 Glycolysis / Gluconeogenesis - Homo sapiens (human); hsa01230 Biosynthesis of amino acids - Homo sapiens (human); hsa01200 Carbon metabolism - Homo sapiens (…	IPR013785;	Aldolase-type TIM barrel;
P04075	108	0.622343	Down	Q1	K	Fructose-bisphosphate aldolase A	ALDOA	1	3.17e-06	102.52	GGVVGIK(1)VDK	2	0.1915	1	1.011	0.679	0.96	1.036	1.05313	0.655405	cytoplasm	cellular component biogenesis; regulation of biological quality; nucleoside metabolic process; leukocyte activation; nucleoside diphosphate phosphorylation; pyridine nucleotide metabolic process; glycolytic process; nucleoside biosynthetic process; purine ribonucleoside biosynthetic process; ribonucleoside diphosphate metabolic process; cellular metabolic process; glucose metabolic process; ribos…	membrane; secretory granule lumen; tertiary granule lumen; extracellular space; extracellular region part; cytoplasmic vesicle; myofibril; cytoplasm; vesicle; cytoplasmic vesicle part; supramolecular fiber; intracellular part; supramolecular complex; cell; I band; ficolin-1-rich granule lumen; organelle part; non-membrane-bounded organelle; cytoskeleton; extracellular exosome; ficolin-1-rich gran…	RNA binding; tubulin binding; lyase activity; protein binding; monosaccharide binding; heterocyclic compound binding; organic cyclic compound binding; cell adhesion molecule binding; identical protein binding; cytoskeletal protein binding; fructose-bisphosphate aldolase activity; catalytic activity; binding; carbon-carbon lyase activity; nucleic acid binding; cadherin binding; actin binding; fruc…	K01623	ALDO; fructose-bisphosphate aldolase, class I [EC:4.1.2.13]	hsa00051 Fructose and mannose metabolism - Homo sapiens (human); hsa04066 HIF-1 signaling pathway - Homo sapiens (human); hsa01100 Metabolic pathways - Homo sapiens (human); hsa00030 Pentose phosphate pathway - Homo sapiens (human); hsa00010 Glycolysis / Gluconeogenesis - Homo sapiens (human); hsa01230 Biosynthesis of amino acids - Homo sapiens (human); hsa01200 Carbon metabolism - Homo sapiens (…	IPR013785;	Aldolase-type TIM barrel;
P04075	322	0.43186	Down	Q1	K	Fructose-bisphosphate aldolase A	ALDOA	1	2.43e-12	132.08	ENLK(1)AAQEEYVK	2	-0.60615	2	0.972	0.453	0.96	1.036	1.0125	0.437259	cytoplasm	cellular component biogenesis; regulation of biological quality; nucleoside metabolic process; leukocyte activation; nucleoside diphosphate phosphorylation; pyridine nucleotide metabolic process; glycolytic process; nucleoside biosynthetic process; purine ribonucleoside biosynthetic process; ribonucleoside diphosphate metabolic process; cellular metabolic process; glucose metabolic process; ribos…	membrane; secretory granule lumen; tertiary granule lumen; extracellular space; extracellular region part; cytoplasmic vesicle; myofibril; cytoplasm; vesicle; cytoplasmic vesicle part; supramolecular fiber; intracellular part; supramolecular complex; cell; I band; ficolin-1-rich granule lumen; organelle part; non-membrane-bounded organelle; cytoskeleton; extracellular exosome; ficolin-1-rich gran…	RNA binding; tubulin binding; lyase activity; protein binding; monosaccharide binding; heterocyclic compound binding; organic cyclic compound binding; cell adhesion molecule binding; identical protein binding; cytoskeletal protein binding; fructose-bisphosphate aldolase activity; catalytic activity; binding; carbon-carbon lyase activity; nucleic acid binding; cadherin binding; actin binding; fruc…	K01623	ALDO; fructose-bisphosphate aldolase, class I [EC:4.1.2.13]	hsa00051 Fructose and mannose metabolism - Homo sapiens (human); hsa04066 HIF-1 signaling pathway - Homo sapiens (human); hsa01100 Metabolic pathways - Homo sapiens (human); hsa00030 Pentose phosphate pathway - Homo sapiens (human); hsa00010 Glycolysis / Gluconeogenesis - Homo sapiens (human); hsa01230 Biosynthesis of amino acids - Homo sapiens (human); hsa01200 Carbon metabolism - Homo sapiens (…	IPR013785;	Aldolase-type TIM barrel;
P04083	166	0.570392	Down	Q1	K	Annexin A1	ANXA1	1	4.11e-10	118.31	DLAK(1)DITSDTSGDFR	2	0.35494	2	0.885	0.666	0.548	0.723	1.61496	0.921162	cytoplasm	single organism signaling; regulation of leukocyte activation; regulation of cell death; gland development; reproductive process; negative regulation of immune effector process; cellular response to corticosteroid stimulus; positive regulation of biosynthetic process; response to interleukin-1; regulation of defense response; regulation of vesicle fusion; regulation of cell cycle process; cellula…	membrane; extracellular region part; external side of plasma membrane; organelle membrane; extrinsic component of membrane; cytoplasm; cytoplasmic vesicle part; macromolecular complex; cell-cell adherens junction; cell; organelle part; early endosome; extracellular exosome; nucleoplasm; plasma membrane region; focal adhesion; intracellular; lysosome; cell-substrate junction; membrane-bounded orga…	receptor binding; protein dimerization activity; phospholipase inhibitor activity; single-stranded DNA binding; hydrolase activity, acting on acid anhydrides; protein binding; hydrolase activity; enzyme inhibitor activity; molecular function regulator; calcium-dependent protein binding; ATPase activity; heterocyclic compound binding; organic cyclic compound binding; cadherin binding involved in c…	K17091
P04083	185	0.612193	Down	Q1	K	Annexin A1	ANXA1	1	1.12e-07	115.57	NALLSLAK(1)GDR	2	0.32314	1	0.702	0.567	0.548	0.723	1.28102	0.784232	cytoplasm	single organism signaling; regulation of leukocyte activation; regulation of cell death; gland development; reproductive process; negative regulation of immune effector process; cellular response to corticosteroid stimulus; positive regulation of biosynthetic process; response to interleukin-1; regulation of defense response; regulation of vesicle fusion; regulation of cell cycle process; cellula…	membrane; extracellular region part; external side of plasma membrane; organelle membrane; extrinsic component of membrane; cytoplasm; cytoplasmic vesicle part; macromolecular complex; cell-cell adherens junction; cell; organelle part; early endosome; extracellular exosome; nucleoplasm; plasma membrane region; focal adhesion; intracellular; lysosome; cell-substrate junction; membrane-bounded orga…	receptor binding; protein dimerization activity; phospholipase inhibitor activity; single-stranded DNA binding; hydrolase activity, acting on acid anhydrides; protein binding; hydrolase activity; enzyme inhibitor activity; molecular function regulator; calcium-dependent protein binding; ATPase activity; heterocyclic compound binding; organic cyclic compound binding; cadherin binding involved in c…	K17091
P04083	250	0.483731	Down	Q1	K	Annexin A1	ANXA1	1	0.016549	43.03	HDMNK(1)VLDLELK	3	2.2192	1	0.937	0.598	0.548	0.723	1.70985	0.827109	cytoplasm	single organism signaling; regulation of leukocyte activation; regulation of cell death; gland development; reproductive process; negative regulation of immune effector process; cellular response to corticosteroid stimulus; positive regulation of biosynthetic process; response to interleukin-1; regulation of defense response; regulation of vesicle fusion; regulation of cell cycle process; cellula…	membrane; extracellular region part; external side of plasma membrane; organelle membrane; extrinsic component of membrane; cytoplasm; cytoplasmic vesicle part; macromolecular complex; cell-cell adherens junction; cell; organelle part; early endosome; extracellular exosome; nucleoplasm; plasma membrane region; focal adhesion; intracellular; lysosome; cell-substrate junction; membrane-bounded orga…	receptor binding; protein dimerization activity; phospholipase inhibitor activity; single-stranded DNA binding; hydrolase activity, acting on acid anhydrides; protein binding; hydrolase activity; enzyme inhibitor activity; molecular function regulator; calcium-dependent protein binding; ATPase activity; heterocyclic compound binding; organic cyclic compound binding; cadherin binding involved in c…	K17091
P04114	4485	0.559743	Down	Q1	K	Apolipoprotein B-100	APOB	1	0.00163801	93.096	SQAIATK(1)K	2	-0.20913	1	1.193	0.502	0.999	0.751	1.19419	0.668442	endoplasmic reticulum	single organism signaling; cellular component biogenesis; positive regulation of macrophage derived foam cell differentiation; regulation of biological quality; reproductive process; alcohol metabolic process; chordate embryonic development; very-low-density lipoprotein particle assembly; cellular lipid metabolic process; positive regulation of cholesterol storage; regulation of lipid metabolic p…	membrane; extracellular region part; clathrin-coated endocytic vesicle; organelle membrane; low-density lipoprotein particle; cytoplasm; cytoplasmic vesicle part; triglyceride-rich plasma lipoprotein particle; neuronal cell body; macromolecular complex; cell; very-low-density lipoprotein particle; organelle part; early endosome; vacuolar lumen; chylomicron remnant; extracellular exosome; clathrin…	lipase binding; receptor binding; ion binding; lipid transporter activity; substrate-specific transporter activity; protein binding; heparin binding; sulfur compound binding; lipoprotein particle receptor binding; carbohydrate derivative binding; cholesterol transporter activity; binding; phospholipid binding; sterol transporter activity; lipid binding; anion binding; glycosaminoglycan binding; l…	K14462	APOB; apolipoprotein B	hsa04975 Fat digestion and absorption - Homo sapiens (human); hsa04977 Vitamin digestion and absorption - Homo sapiens (human);	IPR011030; IPR015818; IPR015817; IPR001747; IPR022176; IPR015816; IPR015819; IPR016024; IPR015255; IPR009454;	Vitellinogen, superhelical; Vitellinogen, open beta-sheet, subdomain 2; Vitellinogen, open beta-sheet, subdomain 1; Lipid transport protein, N-terminal; Apolipoprotein B100 C-terminal; Vitellinogen, beta-sheet N-terminal; Lipid transport protein, beta-sheet shell; Armadillo-type fold; Vitellinogen, open beta-sheet; Lipid transport, open beta-sheet;
P04406	334	0.597451	Down	Q1	K	Glyceraldehyde-3-phosphate dehydrogenase	GAPDH	1	0.00134892	67.385	VVDLMAHMASK(1)E	2	0.02865	5	1.092	0.855	0.818	1.072	1.33496	0.797575	cytoplasm	regulation of biological quality; nucleoside metabolic process; nucleoside diphosphate phosphorylation; pyridine nucleotide metabolic process; neuron death; glycolytic process; posttranscriptional regulation of gene expression; ribonucleoside diphosphate metabolic process; cellular response to cytokine stimulus; cellular metabolic process; glucose metabolic process; metabolic process; gluconeogen…	membrane; extracellular region part; organelle membrane; cell periphery; cytoplasm; vesicle; macromolecular complex; intracellular part; cell; GAIT complex; organelle part; non-membrane-bounded organelle; cytoskeleton; extracellular exosome; nuclear membrane; microtubule cytoskeleton; intracellular; cell part; extracellular vesicle; perinuclear region of cytoplasm; lipid particle; membrane-bounde…	transferase activity, transferring nitrogenous groups; nucleoside phosphate binding; oxidoreductase activity, acting on the aldehyde or oxo group of donors; tubulin binding; protein binding; nucleotide binding; cofactor binding; oxidoreductase activity; organic cyclic compound binding; heterocyclic compound binding; glyceraldehyde-3-phosphate dehydrogenase (NAD(P)+) (phosphorylating) activity; ox…	K00134	GAPDH; glyceraldehyde 3-phosphate dehydrogenase [EC:1.2.1.12]	hsa05010 Alzheimer's disease - Homo sapiens (human); hsa04066 HIF-1 signaling pathway - Homo sapiens (human); hsa01100 Metabolic pathways - Homo sapiens (human); hsa00010 Glycolysis / Gluconeogenesis - Homo sapiens (human); hsa01230 Biosynthesis of amino acids - Homo sapiens (human); hsa01200 Carbon metabolism - Homo sapiens (human);	IPR020829; IPR016040; IPR020828;	Glyceraldehyde 3-phosphate dehydrogenase, catalytic domain; NAD(P)-binding domain; Glyceraldehyde 3-phosphate dehydrogenase, NAD(P) binding domain;
P04406	254	0.566175	Down	Q1	K	Glyceraldehyde-3-phosphate dehydrogenase	GAPDH	0.993494	3.5e-05	83.182	LEK(0.007)PAK(0.993)YDDIK	3	0.64608	1	0.717	0.532	0.818	1.072	0.876528	0.496269	cytoplasm	regulation of biological quality; nucleoside metabolic process; nucleoside diphosphate phosphorylation; pyridine nucleotide metabolic process; neuron death; glycolytic process; posttranscriptional regulation of gene expression; ribonucleoside diphosphate metabolic process; cellular response to cytokine stimulus; cellular metabolic process; glucose metabolic process; metabolic process; gluconeogen…	membrane; extracellular region part; organelle membrane; cell periphery; cytoplasm; vesicle; macromolecular complex; intracellular part; cell; GAIT complex; organelle part; non-membrane-bounded organelle; cytoskeleton; extracellular exosome; nuclear membrane; microtubule cytoskeleton; intracellular; cell part; extracellular vesicle; perinuclear region of cytoplasm; lipid particle; membrane-bounde…	transferase activity, transferring nitrogenous groups; nucleoside phosphate binding; oxidoreductase activity, acting on the aldehyde or oxo group of donors; tubulin binding; protein binding; nucleotide binding; cofactor binding; oxidoreductase activity; organic cyclic compound binding; heterocyclic compound binding; glyceraldehyde-3-phosphate dehydrogenase (NAD(P)+) (phosphorylating) activity; ox…	K00134	GAPDH; glyceraldehyde 3-phosphate dehydrogenase [EC:1.2.1.12]	hsa05010 Alzheimer's disease - Homo sapiens (human); hsa04066 HIF-1 signaling pathway - Homo sapiens (human); hsa01100 Metabolic pathways - Homo sapiens (human); hsa00010 Glycolysis / Gluconeogenesis - Homo sapiens (human); hsa01230 Biosynthesis of amino acids - Homo sapiens (human); hsa01200 Carbon metabolism - Homo sapiens (human);	IPR020829; IPR016040; IPR020828;	Glyceraldehyde 3-phosphate dehydrogenase, catalytic domain; NAD(P)-binding domain; Glyceraldehyde 3-phosphate dehydrogenase, NAD(P) binding domain;
P04406	194	0.561803	Down	Q1	K	Glyceraldehyde-3-phosphate dehydrogenase	GAPDH	1	0.000675409	73.435	TVDGPSGK(1)LWR	3	-0.28687	2	0.8	0.589	0.818	1.072	0.977995	0.54944	cytoplasm	regulation of biological quality; nucleoside metabolic process; nucleoside diphosphate phosphorylation; pyridine nucleotide metabolic process; neuron death; glycolytic process; posttranscriptional regulation of gene expression; ribonucleoside diphosphate metabolic process; cellular response to cytokine stimulus; cellular metabolic process; glucose metabolic process; metabolic process; gluconeogen…	membrane; extracellular region part; organelle membrane; cell periphery; cytoplasm; vesicle; macromolecular complex; intracellular part; cell; GAIT complex; organelle part; non-membrane-bounded organelle; cytoskeleton; extracellular exosome; nuclear membrane; microtubule cytoskeleton; intracellular; cell part; extracellular vesicle; perinuclear region of cytoplasm; lipid particle; membrane-bounde…	transferase activity, transferring nitrogenous groups; nucleoside phosphate binding; oxidoreductase activity, acting on the aldehyde or oxo group of donors; tubulin binding; protein binding; nucleotide binding; cofactor binding; oxidoreductase activity; organic cyclic compound binding; heterocyclic compound binding; glyceraldehyde-3-phosphate dehydrogenase (NAD(P)+) (phosphorylating) activity; ox…	K00134	GAPDH; glyceraldehyde 3-phosphate dehydrogenase [EC:1.2.1.12]	hsa05010 Alzheimer's disease - Homo sapiens (human); hsa04066 HIF-1 signaling pathway - Homo sapiens (human); hsa01100 Metabolic pathways - Homo sapiens (human); hsa00010 Glycolysis / Gluconeogenesis - Homo sapiens (human); hsa01230 Biosynthesis of amino acids - Homo sapiens (human); hsa01200 Carbon metabolism - Homo sapiens (human);	IPR020829; IPR016040; IPR020828;	Glyceraldehyde 3-phosphate dehydrogenase, catalytic domain; NAD(P)-binding domain; Glyceraldehyde 3-phosphate dehydrogenase, NAD(P) binding domain;
P04406	263	0.586757	Down	Q1	K	Glyceraldehyde-3-phosphate dehydrogenase	GAPDH	1	2.49e-07	108.72	VVK(1)QASEGPLK	2	1.3151	2	0.831	0.639	0.818	1.072	1.01589	0.596082	cytoplasm	regulation of biological quality; nucleoside metabolic process; nucleoside diphosphate phosphorylation; pyridine nucleotide metabolic process; neuron death; glycolytic process; posttranscriptional regulation of gene expression; ribonucleoside diphosphate metabolic process; cellular response to cytokine stimulus; cellular metabolic process; glucose metabolic process; metabolic process; gluconeogen…	membrane; extracellular region part; organelle membrane; cell periphery; cytoplasm; vesicle; macromolecular complex; intracellular part; cell; GAIT complex; organelle part; non-membrane-bounded organelle; cytoskeleton; extracellular exosome; nuclear membrane; microtubule cytoskeleton; intracellular; cell part; extracellular vesicle; perinuclear region of cytoplasm; lipid particle; membrane-bounde…	transferase activity, transferring nitrogenous groups; nucleoside phosphate binding; oxidoreductase activity, acting on the aldehyde or oxo group of donors; tubulin binding; protein binding; nucleotide binding; cofactor binding; oxidoreductase activity; organic cyclic compound binding; heterocyclic compound binding; glyceraldehyde-3-phosphate dehydrogenase (NAD(P)+) (phosphorylating) activity; ox…	K00134	GAPDH; glyceraldehyde 3-phosphate dehydrogenase [EC:1.2.1.12]	hsa05010 Alzheimer's disease - Homo sapiens (human); hsa04066 HIF-1 signaling pathway - Homo sapiens (human); hsa01100 Metabolic pathways - Homo sapiens (human); hsa00010 Glycolysis / Gluconeogenesis - Homo sapiens (human); hsa01230 Biosynthesis of amino acids - Homo sapiens (human); hsa01200 Carbon metabolism - Homo sapiens (human);	IPR020829; IPR016040; IPR020828;	Glyceraldehyde 3-phosphate dehydrogenase, catalytic domain; NAD(P)-binding domain; Glyceraldehyde 3-phosphate dehydrogenase, NAD(P) binding domain;
P04632	244	0.718163	Down	Q1	K	Calpain small subunit 1	CAPNS1	1	0.0104064	79.474	AFK(1)SLDK	2	0.83948	1	1.39	0.885	1.19	1.055	1.16807	0.838863	cytoplasm	regulation of cellular process; cellular component organization; single-multicellular organism process; regulation of cell proliferation; keratinization; cellular developmental process; single-organism process; organic substance metabolic process; epidermal cell differentiation; metabolic process; cell differentiation; extracellular structure organization; extracellular matrix disassembly; epider…	membrane; extracellular region part; cell periphery; cytoplasm; vesicle; intracellular part; cytosol; cell; extracellular region; plasma membrane; organelle; extracellular exosome; intracellular; cell part; extracellular vesicle; membrane-bounded organelle; extracellular organelle; cytoplasmic part;	endopeptidase activity; calcium-dependent cysteine-type endopeptidase activity; peptidase activity; catalytic activity; binding; ion binding; metal ion binding; cation binding; peptidase activity, acting on L-amino acid peptides; protein binding; hydrolase activity; cysteine-type peptidase activity; calcium ion binding; cysteine-type endopeptidase activity;	K08583			IPR011992; IPR002048;	EF-hand domain pair; EF-hand domain;
P04839	306	0.745661	Down	Q1	K	Cytochrome b-245 heavy chain	CYBB	1	8.33e-10	111.83	VVTHPFK(1)TIELQMK	3	-0.93103	1	0.656	0.595	0.476	0.579	1.37815	1.02763	plasma membrane	single organism signaling; superoxide metabolic process; regulation of biological quality; leukocyte activation; cell surface receptor signaling pathway; regulation of tumor necrosis factor production; positive regulation of cytokine biosynthetic process; positive regulation of biosynthetic process; positive regulation of tumor necrosis factor production; cellular metabolic process; response to m…	membrane; dendrite; organelle membrane; cytoplasm; cytoplasmic vesicle part; neuronal cell body; macromolecular complex; integral component of plasma membrane; cell; organelle part; intracellular; secretory vesicle; neuron projection; NADPH oxidase complex; membrane-bounded organelle; neuron part; endoplasmic reticulum membrane; cell projection; intrinsic component of plasma membrane; rough endop…	nucleoside phosphate binding; flavin adenine dinucleotide binding; passive transmembrane transporter activity; protein dimerization activity; substrate-specific transporter activity; protein binding; channel activity; superoxide-generating NADPH oxidase activity; substrate-specific transmembrane transporter activity; heterocyclic compound binding; organic cyclic compound binding; heme binding; ca…	K08008	NOX; NADPH oxidase	hsa04670 Leukocyte transendothelial migration - Homo sapiens (human); hsa04380 Osteoclast differentiation - Homo sapiens (human); hsa05418 Fluid shear stress and atherosclerosis - Homo sapiens (human); hsa04066 HIF-1 signaling pathway - Homo sapiens (human); hsa04933 AGE-RAGE signaling pathway in diabetic complications - Homo sapiens (human); hsa04145 Phagosome - Homo sapiens (human); hsa04621 NO…	IPR017927; IPR013121; IPR013112; IPR017938; IPR013130;	Ferredoxin reductase-type FAD-binding domain; Ferric reductase, NAD binding domain; FAD-binding 8; Riboflavin synthase-like beta-barrel; Ferric reductase transmembrane component-like domain;
P05106	436	1.51589	Up	Q4	K	Integrin beta-3	ITGB3	1	0.00194423	91.867	GCPQEK(1)EK	2	0.37682	2	1.125	0.846	1.403	0.696	0.801853	1.21552	plasma membrane	single organism signaling; cellular component biogenesis; entry into host; positive regulation of cell migration; blood coagulation; regulation of biological quality; positive regulation of cellular protein metabolic process; angiogenesis involved in wound healing; cell surface receptor signaling pathway; cellular component morphogenesis; regulation of endothelial cell migration; response to exte…	membrane; extracellular region part; organelle membrane; ruffle membrane; cytoplasm; cytoplasmic vesicle part; macromolecular complex; integrin alphav-beta3 complex; integral component of plasma membrane; actin-based cell projection; cell; organelle part; extracellular exosome; focal adhesion; plasma membrane region; leading edge membrane; intracellular; secretory vesicle; lamellipodium; filopodi…	signaling receptor activity; fibronectin binding; receptor binding; coreceptor activity; cytokine receptor binding; growth factor receptor binding; vascular endothelial growth factor receptor binding; protein binding; protein disulfide isomerase activity; signal transducer activity; virus receptor activity; extracellular matrix binding; protease binding; cell adhesion molecule binding; intramolec…	K06493	ITGB3; integrin beta 3	hsa04380 Osteoclast differentiation - Homo sapiens (human); hsa04015 Rap1 signaling pathway - Homo sapiens (human); hsa04640 Hematopoietic cell lineage - Homo sapiens (human); hsa04810 Regulation of actin cytoskeleton - Homo sapiens (human); hsa04611 Platelet activation - Homo sapiens (human); hsa04151 PI3K-Akt signaling pathway - Homo sapiens (human); hsa04919 Thyroid hormone signaling pathway -…	IPR033760; IPR002369; IPR016201; IPR012896; IPR032695; IPR013111; IPR014836; IPR002035;	Integrin beta N-terminal; Integrin beta subunit, VWA domain; PSI domain; Integrin beta subunit, tail; Integrin domain; EGF-like domain, extracellular; Integrin beta subunit, cytoplasmic domain; von Willebrand factor, type A;
P05106	234	0.766925	Down	Q1	K	Integrin beta-3	ITGB3	1	0.00971905	76.064	FNEEVK(1)K	3	-0.11533	2	1.535	0.584	1.403	0.696	1.09408	0.83908	plasma membrane	single organism signaling; cellular component biogenesis; entry into host; positive regulation of cell migration; blood coagulation; regulation of biological quality; positive regulation of cellular protein metabolic process; angiogenesis involved in wound healing; cell surface receptor signaling pathway; cellular component morphogenesis; regulation of endothelial cell migration; response to exte…	membrane; extracellular region part; organelle membrane; ruffle membrane; cytoplasm; cytoplasmic vesicle part; macromolecular complex; integrin alphav-beta3 complex; integral component of plasma membrane; actin-based cell projection; cell; organelle part; extracellular exosome; focal adhesion; plasma membrane region; leading edge membrane; intracellular; secretory vesicle; lamellipodium; filopodi…	signaling receptor activity; fibronectin binding; receptor binding; coreceptor activity; cytokine receptor binding; growth factor receptor binding; vascular endothelial growth factor receptor binding; protein binding; protein disulfide isomerase activity; signal transducer activity; virus receptor activity; extracellular matrix binding; protease binding; cell adhesion molecule binding; intramolec…	K06493	ITGB3; integrin beta 3	hsa04380 Osteoclast differentiation - Homo sapiens (human); hsa04015 Rap1 signaling pathway - Homo sapiens (human); hsa04640 Hematopoietic cell lineage - Homo sapiens (human); hsa04810 Regulation of actin cytoskeleton - Homo sapiens (human); hsa04611 Platelet activation - Homo sapiens (human); hsa04151 PI3K-Akt signaling pathway - Homo sapiens (human); hsa04919 Thyroid hormone signaling pathway -…	IPR033760; IPR002369; IPR016201; IPR012896; IPR032695; IPR013111; IPR014836; IPR002035;	Integrin beta N-terminal; Integrin beta subunit, VWA domain; PSI domain; Integrin beta subunit, tail; Integrin domain; EGF-like domain, extracellular; Integrin beta subunit, cytoplasmic domain; von Willebrand factor, type A;
P05106	755	1.73314	Up	Q4	K	Integrin beta-3	ITGB3	1	0.00193199	78.342	EFAK(1)FEEER	2	-0.39254	2	0.977	0.84	1.403	0.696	0.696365	1.2069	plasma membrane	single organism signaling; cellular component biogenesis; entry into host; positive regulation of cell migration; blood coagulation; regulation of biological quality; positive regulation of cellular protein metabolic process; angiogenesis involved in wound healing; cell surface receptor signaling pathway; cellular component morphogenesis; regulation of endothelial cell migration; response to exte…	membrane; extracellular region part; organelle membrane; ruffle membrane; cytoplasm; cytoplasmic vesicle part; macromolecular complex; integrin alphav-beta3 complex; integral component of plasma membrane; actin-based cell projection; cell; organelle part; extracellular exosome; focal adhesion; plasma membrane region; leading edge membrane; intracellular; secretory vesicle; lamellipodium; filopodi…	signaling receptor activity; fibronectin binding; receptor binding; coreceptor activity; cytokine receptor binding; growth factor receptor binding; vascular endothelial growth factor receptor binding; protein binding; protein disulfide isomerase activity; signal transducer activity; virus receptor activity; extracellular matrix binding; protease binding; cell adhesion molecule binding; intramolec…	K06493	ITGB3; integrin beta 3	hsa04380 Osteoclast differentiation - Homo sapiens (human); hsa04015 Rap1 signaling pathway - Homo sapiens (human); hsa04640 Hematopoietic cell lineage - Homo sapiens (human); hsa04810 Regulation of actin cytoskeleton - Homo sapiens (human); hsa04611 Platelet activation - Homo sapiens (human); hsa04151 PI3K-Akt signaling pathway - Homo sapiens (human); hsa04919 Thyroid hormone signaling pathway -…	IPR033760; IPR002369; IPR016201; IPR012896; IPR032695; IPR013111; IPR014836; IPR002035;	Integrin beta N-terminal; Integrin beta subunit, VWA domain; PSI domain; Integrin beta subunit, tail; Integrin domain; EGF-like domain, extracellular; Integrin beta subunit, cytoplasmic domain; von Willebrand factor, type A;
P05106	438	1.68355	Up	Q4	K	Integrin beta-3	ITGB3	1	1.12e-13	112.08	EK(1)SFTIKPVGFK	3	-1.1797	2	0.904	0.755	1.403	0.696	0.644334	1.08477	plasma membrane	single organism signaling; cellular component biogenesis; entry into host; positive regulation of cell migration; blood coagulation; regulation of biological quality; positive regulation of cellular protein metabolic process; angiogenesis involved in wound healing; cell surface receptor signaling pathway; cellular component morphogenesis; regulation of endothelial cell migration; response to exte…	membrane; extracellular region part; organelle membrane; ruffle membrane; cytoplasm; cytoplasmic vesicle part; macromolecular complex; integrin alphav-beta3 complex; integral component of plasma membrane; actin-based cell projection; cell; organelle part; extracellular exosome; focal adhesion; plasma membrane region; leading edge membrane; intracellular; secretory vesicle; lamellipodium; filopodi…	signaling receptor activity; fibronectin binding; receptor binding; coreceptor activity; cytokine receptor binding; growth factor receptor binding; vascular endothelial growth factor receptor binding; protein binding; protein disulfide isomerase activity; signal transducer activity; virus receptor activity; extracellular matrix binding; protease binding; cell adhesion molecule binding; intramolec…	K06493	ITGB3; integrin beta 3	hsa04380 Osteoclast differentiation - Homo sapiens (human); hsa04015 Rap1 signaling pathway - Homo sapiens (human); hsa04640 Hematopoietic cell lineage - Homo sapiens (human); hsa04810 Regulation of actin cytoskeleton - Homo sapiens (human); hsa04611 Platelet activation - Homo sapiens (human); hsa04151 PI3K-Akt signaling pathway - Homo sapiens (human); hsa04919 Thyroid hormone signaling pathway -…	IPR033760; IPR002369; IPR016201; IPR012896; IPR032695; IPR013111; IPR014836; IPR002035;	Integrin beta N-terminal; Integrin beta subunit, VWA domain; PSI domain; Integrin beta subunit, tail; Integrin domain; EGF-like domain, extracellular; Integrin beta subunit, cytoplasmic domain; von Willebrand factor, type A;
P05106	644	0.723437	Down	Q1	K	Integrin beta-3	ITGB3	1	0.00423312	93.374	ECVECK(1)K	3	-0.6612	2	1.396	0.501	1.403	0.696	0.995011	0.719828	plasma membrane	single organism signaling; cellular component biogenesis; entry into host; positive regulation of cell migration; blood coagulation; regulation of biological quality; positive regulation of cellular protein metabolic process; angiogenesis involved in wound healing; cell surface receptor signaling pathway; cellular component morphogenesis; regulation of endothelial cell migration; response to exte…	membrane; extracellular region part; organelle membrane; ruffle membrane; cytoplasm; cytoplasmic vesicle part; macromolecular complex; integrin alphav-beta3 complex; integral component of plasma membrane; actin-based cell projection; cell; organelle part; extracellular exosome; focal adhesion; plasma membrane region; leading edge membrane; intracellular; secretory vesicle; lamellipodium; filopodi…	signaling receptor activity; fibronectin binding; receptor binding; coreceptor activity; cytokine receptor binding; growth factor receptor binding; vascular endothelial growth factor receptor binding; protein binding; protein disulfide isomerase activity; signal transducer activity; virus receptor activity; extracellular matrix binding; protease binding; cell adhesion molecule binding; intramolec…	K06493	ITGB3; integrin beta 3	hsa04380 Osteoclast differentiation - Homo sapiens (human); hsa04015 Rap1 signaling pathway - Homo sapiens (human); hsa04640 Hematopoietic cell lineage - Homo sapiens (human); hsa04810 Regulation of actin cytoskeleton - Homo sapiens (human); hsa04611 Platelet activation - Homo sapiens (human); hsa04151 PI3K-Akt signaling pathway - Homo sapiens (human); hsa04919 Thyroid hormone signaling pathway -…	IPR033760; IPR002369; IPR016201; IPR012896; IPR032695; IPR013111; IPR014836; IPR002035;	Integrin beta N-terminal; Integrin beta subunit, VWA domain; PSI domain; Integrin beta subunit, tail; Integrin domain; EGF-like domain, extracellular; Integrin beta subunit, cytoplasmic domain; von Willebrand factor, type A;
P05106	380	0.522032	Down	Q1	K	Integrin beta-3	ITGB3	1	0.0177114	67.113	SK(1)VELEVR	2	-0.57317	1	1.533	0.397	1.403	0.696	1.09266	0.570402	plasma membrane	single organism signaling; cellular component biogenesis; entry into host; positive regulation of cell migration; blood coagulation; regulation of biological quality; positive regulation of cellular protein metabolic process; angiogenesis involved in wound healing; cell surface receptor signaling pathway; cellular component morphogenesis; regulation of endothelial cell migration; response to exte…	membrane; extracellular region part; organelle membrane; ruffle membrane; cytoplasm; cytoplasmic vesicle part; macromolecular complex; integrin alphav-beta3 complex; integral component of plasma membrane; actin-based cell projection; cell; organelle part; extracellular exosome; focal adhesion; plasma membrane region; leading edge membrane; intracellular; secretory vesicle; lamellipodium; filopodi…	signaling receptor activity; fibronectin binding; receptor binding; coreceptor activity; cytokine receptor binding; growth factor receptor binding; vascular endothelial growth factor receptor binding; protein binding; protein disulfide isomerase activity; signal transducer activity; virus receptor activity; extracellular matrix binding; protease binding; cell adhesion molecule binding; intramolec…	K06493	ITGB3; integrin beta 3	hsa04380 Osteoclast differentiation - Homo sapiens (human); hsa04015 Rap1 signaling pathway - Homo sapiens (human); hsa04640 Hematopoietic cell lineage - Homo sapiens (human); hsa04810 Regulation of actin cytoskeleton - Homo sapiens (human); hsa04611 Platelet activation - Homo sapiens (human); hsa04151 PI3K-Akt signaling pathway - Homo sapiens (human); hsa04919 Thyroid hormone signaling pathway -…	IPR033760; IPR002369; IPR016201; IPR012896; IPR032695; IPR013111; IPR014836; IPR002035;	Integrin beta N-terminal; Integrin beta subunit, VWA domain; PSI domain; Integrin beta subunit, tail; Integrin domain; EGF-like domain, extracellular; Integrin beta subunit, cytoplasmic domain; von Willebrand factor, type A;
P05109	92	1.32715	Up	Q4	K	Protein S100-A8	S100A8	1	0.000245859	116.73	SHEESHK(1)E	2	-1.0092	3	0.084	0.268	0.25	0.601	0.336	0.445923	mitochondria	single organism signaling; regulation of biological quality; regulation of cell death; leukocyte activation; positive regulation of cellular protein metabolic process; leukocyte aggregation; defense response to other organism; positive regulation of peptide secretion; regulation of defense response; autophagy; cellular metabolic process; positive regulation of growth; response to biotic stimulus;…	membrane; secretory granule lumen; extracellular space; extracellular region part; cytoplasmic vesicle; cell periphery; vesicle; cytoplasm; cytoplasmic vesicle part; intracellular part; cell; organelle part; non-membrane-bounded organelle; cytoskeleton; extracellular exosome; membrane-enclosed lumen; vesicle lumen; intracellular organelle lumen; intracellular; cell part; secretory vesicle; extrac…	long-chain fatty acid binding; receptor binding; arachidonic acid binding; ion binding; icosatetraenoic acid binding; Toll-like receptor binding; tubulin binding; organic acid binding; protein binding; zinc ion binding; monocarboxylic acid binding; cytoskeletal protein binding; RAGE receptor binding; carboxylic acid binding; transition metal ion binding; microtubule binding; binding; lipid bindin…	K21127	S100A8; protein S100-A8	hsa04657 IL-17 signaling pathway - Homo sapiens (human);	IPR002048; IPR011992; IPR013787;	EF-hand domain; EF-hand domain pair; S100/CaBP-9k-type, calcium binding, subdomain;
P05109	85	3.1278	Up	Q4	K	Protein S100-A8	S100A8	0.999996	0.00638499	54.259	K(1)SHEESHKE	4	0.73482	1	0.052	0.391	0.25	0.601	0.208	0.650582	mitochondria	single organism signaling; regulation of biological quality; regulation of cell death; leukocyte activation; positive regulation of cellular protein metabolic process; leukocyte aggregation; defense response to other organism; positive regulation of peptide secretion; regulation of defense response; autophagy; cellular metabolic process; positive regulation of growth; response to biotic stimulus;…	membrane; secretory granule lumen; extracellular space; extracellular region part; cytoplasmic vesicle; cell periphery; vesicle; cytoplasm; cytoplasmic vesicle part; intracellular part; cell; organelle part; non-membrane-bounded organelle; cytoskeleton; extracellular exosome; membrane-enclosed lumen; vesicle lumen; intracellular organelle lumen; intracellular; cell part; secretory vesicle; extrac…	long-chain fatty acid binding; receptor binding; arachidonic acid binding; ion binding; icosatetraenoic acid binding; Toll-like receptor binding; tubulin binding; organic acid binding; protein binding; zinc ion binding; monocarboxylic acid binding; cytoskeletal protein binding; RAGE receptor binding; carboxylic acid binding; transition metal ion binding; microtubule binding; binding; lipid bindin…	K21127	S100A8; protein S100-A8	hsa04657 IL-17 signaling pathway - Homo sapiens (human);	IPR002048; IPR011992; IPR013787;	EF-hand domain; EF-hand domain pair; S100/CaBP-9k-type, calcium binding, subdomain;
P05109	36	0.633052	Down	Q1	K	Protein S100-A8	S100A8	1	3.66e-10	117.93	K(1)LLETECPQYIR	3	0.52588	3	0.366	0.557	0.25	0.601	1.464	0.926789	mitochondria	single organism signaling; regulation of biological quality; regulation of cell death; leukocyte activation; positive regulation of cellular protein metabolic process; leukocyte aggregation; defense response to other organism; positive regulation of peptide secretion; regulation of defense response; autophagy; cellular metabolic process; positive regulation of growth; response to biotic stimulus;…	membrane; secretory granule lumen; extracellular space; extracellular region part; cytoplasmic vesicle; cell periphery; vesicle; cytoplasm; cytoplasmic vesicle part; intracellular part; cell; organelle part; non-membrane-bounded organelle; cytoskeleton; extracellular exosome; membrane-enclosed lumen; vesicle lumen; intracellular organelle lumen; intracellular; cell part; secretory vesicle; extrac…	long-chain fatty acid binding; receptor binding; arachidonic acid binding; ion binding; icosatetraenoic acid binding; Toll-like receptor binding; tubulin binding; organic acid binding; protein binding; zinc ion binding; monocarboxylic acid binding; cytoskeletal protein binding; RAGE receptor binding; carboxylic acid binding; transition metal ion binding; microtubule binding; binding; lipid bindin…	K21127	S100A8; protein S100-A8	hsa04657 IL-17 signaling pathway - Homo sapiens (human);	IPR002048; IPR011992; IPR013787;	EF-hand domain; EF-hand domain pair; S100/CaBP-9k-type, calcium binding, subdomain;
P05109	49	0.514429	Down	Q1	K	Protein S100-A8	S100A8	1	0.00308797	70.028	K(1)GADVWFK	2	0.40267	2	0.338	0.418	0.25	0.601	1.352	0.695507	mitochondria	single organism signaling; regulation of biological quality; regulation of cell death; leukocyte activation; positive regulation of cellular protein metabolic process; leukocyte aggregation; defense response to other organism; positive regulation of peptide secretion; regulation of defense response; autophagy; cellular metabolic process; positive regulation of growth; response to biotic stimulus;…	membrane; secretory granule lumen; extracellular space; extracellular region part; cytoplasmic vesicle; cell periphery; vesicle; cytoplasm; cytoplasmic vesicle part; intracellular part; cell; organelle part; non-membrane-bounded organelle; cytoskeleton; extracellular exosome; membrane-enclosed lumen; vesicle lumen; intracellular organelle lumen; intracellular; cell part; secretory vesicle; extrac…	long-chain fatty acid binding; receptor binding; arachidonic acid binding; ion binding; icosatetraenoic acid binding; Toll-like receptor binding; tubulin binding; organic acid binding; protein binding; zinc ion binding; monocarboxylic acid binding; cytoskeletal protein binding; RAGE receptor binding; carboxylic acid binding; transition metal ion binding; microtubule binding; binding; lipid bindin…	K21127	S100A8; protein S100-A8	hsa04657 IL-17 signaling pathway - Homo sapiens (human);	IPR002048; IPR011992; IPR013787;	EF-hand domain; EF-hand domain pair; S100/CaBP-9k-type, calcium binding, subdomain;
P05109	23	0.6216	Down	Q1	K	Protein S100-A8	S100A8	1	5.3e-07	98.902	YSLIK(1)GNFHAVYR	2	-2.0105	2	0.617	0.922	0.25	0.601	2.468	1.53411	mitochondria	single organism signaling; regulation of biological quality; regulation of cell death; leukocyte activation; positive regulation of cellular protein metabolic process; leukocyte aggregation; defense response to other organism; positive regulation of peptide secretion; regulation of defense response; autophagy; cellular metabolic process; positive regulation of growth; response to biotic stimulus;…	membrane; secretory granule lumen; extracellular space; extracellular region part; cytoplasmic vesicle; cell periphery; vesicle; cytoplasm; cytoplasmic vesicle part; intracellular part; cell; organelle part; non-membrane-bounded organelle; cytoskeleton; extracellular exosome; membrane-enclosed lumen; vesicle lumen; intracellular organelle lumen; intracellular; cell part; secretory vesicle; extrac…	long-chain fatty acid binding; receptor binding; arachidonic acid binding; ion binding; icosatetraenoic acid binding; Toll-like receptor binding; tubulin binding; organic acid binding; protein binding; zinc ion binding; monocarboxylic acid binding; cytoskeletal protein binding; RAGE receptor binding; carboxylic acid binding; transition metal ion binding; microtubule binding; binding; lipid bindin…	K21127	S100A8; protein S100-A8	hsa04657 IL-17 signaling pathway - Homo sapiens (human);	IPR002048; IPR011992; IPR013787;	EF-hand domain; EF-hand domain pair; S100/CaBP-9k-type, calcium binding, subdomain;
P05164	556	0.678117	Down	Q1	K	Myeloperoxidase	MPO	1	2.56e-07	108.35	GLMATPAK(1)LNR	3	-0.47704	2	0.669	0.631	0.44	0.612	1.52045	1.03105	extracellular	superoxide metabolic process; regulation of cell death; leukocyte activation; defense response to other organism; cellular metabolic process; response to yeast; response to biotic stimulus; removal of superoxide radicals; response to external stimulus; metabolic process; protein-lipid complex subunit organization; cellular oxidant detoxification; single-organism transport; secretion; cellular res…	secretory granule lumen; extracellular space; extracellular region part; cytoplasmic vesicle; cytoplasm; vesicle; cytoplasmic vesicle part; intracellular part; azurophil granule lumen; cell; organelle part; vacuolar lumen; extracellular exosome; membrane-enclosed lumen; vesicle lumen; intracellular organelle lumen; intracellular; cell part; secretory vesicle; lysosome; extracellular vesicle; secr…	ion binding; antioxidant activity; chromatin binding; heparin binding; sulfur compound binding; oxidoreductase activity; heterocyclic compound binding; organic cyclic compound binding; heme binding; carbohydrate derivative binding; catalytic activity; binding; cation binding; metal ion binding; anion binding; peroxidase activity; glycosaminoglycan binding; tetrapyrrole binding; oxidoreductase act…	K10789	MPO; myeloperoxidase [EC:1.11.2.2]	hsa04145 Phagosome - Homo sapiens (human); hsa05202 Transcriptional misregulation in cancer - Homo sapiens (human);
P05771	232	1.21254	Up	Q3	K	Protein kinase C beta type	PRKCB	0.999156	0.0331808	44.543	FQLK(0.999)ESDK(0.001)DR	3	1.9319	1	1.118	1.009	1.318	0.981	0.848255	1.02854	cytoplasm	single organism signaling; regulation of biological quality; blood coagulation; leukocyte activation; cell surface receptor signaling pathway; nucleic acid-templated transcription; regulation of B cell receptor signaling pathway; cellular metabolic process; protein transport; metabolic process; positive regulation of multicellular organismal process; regulation of localization; regulation of I-ka…	intracellular organelle; membrane; extracellular region part; cell periphery; intracellular organelle part; vesicle; cytoplasm; nuclear lumen; intracellular part; cytosol; cell; extracellular region; organelle part; plasma membrane; membrane-enclosed lumen; intracellular membrane-bounded organelle; organelle; extracellular exosome; nucleus; nucleoplasm; intracellular organelle lumen; intracellula…	nucleoside phosphate binding; phosphotransferase activity, alcohol group as acceptor; receptor binding; protein kinase binding; ion channel regulator activity; androgen receptor binding; protein binding; protein kinase activity; hormone receptor binding; chromatin binding; molecular function regulator; heterocyclic compound binding; organic cyclic compound binding; kinase activity; ligand-depende…	K19662	PRKCB; classical protein kinase C beta type [EC:2.7.11.13]	hsa04015 Rap1 signaling pathway - Homo sapiens (human); hsa04650 Natural killer cell mediated cytotoxicity - Homo sapiens (human); hsa04723 Retrograde endocannabinoid signaling - Homo sapiens (human); hsa04662 B cell receptor signaling pathway - Homo sapiens (human); hsa04014 Ras signaling pathway - Homo sapiens (human); hsa04150 mTOR signaling pathway - Homo sapiens (human); hsa05205 Proteoglyca…	IPR002219; IPR000719; IPR020454; IPR000008; IPR017892; IPR011009; IPR000961;	Protein kinase C-like, phorbol ester/diacylglycerol-binding domain; Protein kinase domain; Diacylglycerol/phorbol-ester binding; C2 domain; Protein kinase, C-terminal; Protein kinase-like domain; AGC-kinase, C-terminal;
P06702	38	0.402531	Down	Q1	K	Protein S100-A9	S100A9	1	2.14e-24	153.22	LGHPDTLNQGEFK(1)ELVR	3	0.025973	2	0.876	0.913	0.241	0.624	3.63485	1.46314	cytoplasm	single organism signaling; regulation of cell death; posttranscriptional regulation of gene expression; defense response to other organism; positive regulation of peptide secretion; regulation of defense response; autophagy; cellular metabolic process; positive regulation of growth; response to biotic stimulus; regulation of cell growth; metabolic process; positive regulation of molecular functio…	membrane; secretory granule lumen; extracellular space; extracellular region part; cytoplasmic vesicle; cell periphery; cell junction; vesicle; cytoplasm; cytoplasmic vesicle part; intracellular part; cell; organelle part; non-membrane-bounded organelle; cytoskeleton; extracellular exosome; membrane-enclosed lumen; nucleoplasm; vesicle lumen; intracellular organelle lumen; intracellular; cell par…	long-chain fatty acid binding; receptor binding; arachidonic acid binding; ion binding; icosatetraenoic acid binding; antioxidant activity; Toll-like receptor binding; tubulin binding; organic acid binding; protein binding; zinc ion binding; monocarboxylic acid binding; signal transducer activity; cytoskeletal protein binding; RAGE receptor binding; carboxylic acid binding; transition metal ion b…	K21128	S100A9; protein S100-A9	hsa04657 IL-17 signaling pathway - Homo sapiens (human);	IPR002048; IPR011992; IPR013787;	EF-hand domain; EF-hand domain pair; S100/CaBP-9k-type, calcium binding, subdomain;
P06702	93	0.227696	Down	Q1	K	Protein S100-A9	S100A9	0.999259	0.000598337	42.057	LTWASHEK(0.999)MHEGDEGPGHHHK(0.001)PGLGEGTP	5	-0.18027	1	0.268	0.158	0.241	0.624	1.11203	0.253205	cytoplasm	single organism signaling; regulation of cell death; posttranscriptional regulation of gene expression; defense response to other organism; positive regulation of peptide secretion; regulation of defense response; autophagy; cellular metabolic process; positive regulation of growth; response to biotic stimulus; regulation of cell growth; metabolic process; positive regulation of molecular functio…	membrane; secretory granule lumen; extracellular space; extracellular region part; cytoplasmic vesicle; cell periphery; cell junction; vesicle; cytoplasm; cytoplasmic vesicle part; intracellular part; cell; organelle part; non-membrane-bounded organelle; cytoskeleton; extracellular exosome; membrane-enclosed lumen; nucleoplasm; vesicle lumen; intracellular organelle lumen; intracellular; cell par…	long-chain fatty acid binding; receptor binding; arachidonic acid binding; ion binding; icosatetraenoic acid binding; antioxidant activity; Toll-like receptor binding; tubulin binding; organic acid binding; protein binding; zinc ion binding; monocarboxylic acid binding; signal transducer activity; cytoskeletal protein binding; RAGE receptor binding; carboxylic acid binding; transition metal ion b…	K21128	S100A9; protein S100-A9	hsa04657 IL-17 signaling pathway - Homo sapiens (human);	IPR002048; IPR011992; IPR013787;	EF-hand domain; EF-hand domain pair; S100/CaBP-9k-type, calcium binding, subdomain;
P06702	57	0.767955	Down	Q1	K	Protein S100-A9	S100A9	1	5.41e-11	113.54	NEK(1)VIEHIMEDLDTNADK	3	1.1653	2	0.431	0.857	0.241	0.624	1.78838	1.3734	cytoplasm	single organism signaling; regulation of cell death; posttranscriptional regulation of gene expression; defense response to other organism; positive regulation of peptide secretion; regulation of defense response; autophagy; cellular metabolic process; positive regulation of growth; response to biotic stimulus; regulation of cell growth; metabolic process; positive regulation of molecular functio…	membrane; secretory granule lumen; extracellular space; extracellular region part; cytoplasmic vesicle; cell periphery; cell junction; vesicle; cytoplasm; cytoplasmic vesicle part; intracellular part; cell; organelle part; non-membrane-bounded organelle; cytoskeleton; extracellular exosome; membrane-enclosed lumen; nucleoplasm; vesicle lumen; intracellular organelle lumen; intracellular; cell par…	long-chain fatty acid binding; receptor binding; arachidonic acid binding; ion binding; icosatetraenoic acid binding; antioxidant activity; Toll-like receptor binding; tubulin binding; organic acid binding; protein binding; zinc ion binding; monocarboxylic acid binding; signal transducer activity; cytoskeletal protein binding; RAGE receptor binding; carboxylic acid binding; transition metal ion b…	K21128	S100A9; protein S100-A9	hsa04657 IL-17 signaling pathway - Homo sapiens (human);	IPR002048; IPR011992; IPR013787;	EF-hand domain; EF-hand domain pair; S100/CaBP-9k-type, calcium binding, subdomain;
P06702	43	0.508611	Down	Q1	K	Protein S100-A9	S100A9	1	0.00209507	88.495	K(1)DLQNFLK	3	-0.67795	2	0.142	0.187	0.241	0.624	0.589212	0.299679	cytoplasm	single organism signaling; regulation of cell death; posttranscriptional regulation of gene expression; defense response to other organism; positive regulation of peptide secretion; regulation of defense response; autophagy; cellular metabolic process; positive regulation of growth; response to biotic stimulus; regulation of cell growth; metabolic process; positive regulation of molecular functio…	membrane; secretory granule lumen; extracellular space; extracellular region part; cytoplasmic vesicle; cell periphery; cell junction; vesicle; cytoplasm; cytoplasmic vesicle part; intracellular part; cell; organelle part; non-membrane-bounded organelle; cytoskeleton; extracellular exosome; membrane-enclosed lumen; nucleoplasm; vesicle lumen; intracellular organelle lumen; intracellular; cell par…	long-chain fatty acid binding; receptor binding; arachidonic acid binding; ion binding; icosatetraenoic acid binding; antioxidant activity; Toll-like receptor binding; tubulin binding; organic acid binding; protein binding; zinc ion binding; monocarboxylic acid binding; signal transducer activity; cytoskeletal protein binding; RAGE receptor binding; carboxylic acid binding; transition metal ion b…	K21128	S100A9; protein S100-A9	hsa04657 IL-17 signaling pathway - Homo sapiens (human);	IPR002048; IPR011992; IPR013787;	EF-hand domain; EF-hand domain pair; S100/CaBP-9k-type, calcium binding, subdomain;
P06702	54	0.695192	Down	Q1	K	Protein S100-A9	S100A9	0.999999	0.00399972	93.649	KENK(1)NEK	3	0.3911	1	0.11	0.198	0.241	0.624	0.456432	0.317308	cytoplasm	single organism signaling; regulation of cell death; posttranscriptional regulation of gene expression; defense response to other organism; positive regulation of peptide secretion; regulation of defense response; autophagy; cellular metabolic process; positive regulation of growth; response to biotic stimulus; regulation of cell growth; metabolic process; positive regulation of molecular functio…	membrane; secretory granule lumen; extracellular space; extracellular region part; cytoplasmic vesicle; cell periphery; cell junction; vesicle; cytoplasm; cytoplasmic vesicle part; intracellular part; cell; organelle part; non-membrane-bounded organelle; cytoskeleton; extracellular exosome; membrane-enclosed lumen; nucleoplasm; vesicle lumen; intracellular organelle lumen; intracellular; cell par…	long-chain fatty acid binding; receptor binding; arachidonic acid binding; ion binding; icosatetraenoic acid binding; antioxidant activity; Toll-like receptor binding; tubulin binding; organic acid binding; protein binding; zinc ion binding; monocarboxylic acid binding; signal transducer activity; cytoskeletal protein binding; RAGE receptor binding; carboxylic acid binding; transition metal ion b…	K21128	S100A9; protein S100-A9	hsa04657 IL-17 signaling pathway - Homo sapiens (human);	IPR002048; IPR011992; IPR013787;	EF-hand domain; EF-hand domain pair; S100/CaBP-9k-type, calcium binding, subdomain;
P06703	40	0.772962	Down	Q2	K	Protein S100-A6	S100A6	1	9.47e-05	78.324	ELIQK(1)ELTIGSK	3	0.87408	1	0.528	1.141	0.514	1.437	1.02724	0.794015	cytoplasm	regulation of cellular process; single organism signaling; cellular component organization; single-multicellular organism process; ion transmembrane transport; regulation of cell proliferation; cellular developmental process; neuron development; cellular component morphogenesis; neurogenesis; single-organism process; response to stimulus; cell development; cell morphogenesis involved in different…	membrane; extracellular region part; extrinsic component of membrane; cell periphery; vesicle; cytoplasm; intracellular part; extrinsic component of cytoplasmic side of plasma membrane; cell; cytoplasmic side of plasma membrane; cytoplasmic side of membrane; organelle part; extracellular exosome; membrane part; intracellular; cell part; extracellular vesicle; perinuclear region of cytoplasm; memb…	ion transmembrane transporter activity; protein dimerization activity; ion binding; substrate-specific transporter activity; protein binding; tropomyosin binding; zinc ion binding; calcium-dependent protein binding; substrate-specific transmembrane transporter activity; cytoskeletal protein binding; identical protein binding; transition metal ion binding; protein homodimerization activity; bindin…				IPR002048; IPR011992; IPR013787;	EF-hand domain; EF-hand domain pair; S100/CaBP-9k-type, calcium binding, subdomain;
P06703	31	0.725633	Down	Q1	K	Protein S100-A6	S100A6	0.999915	0.0111383	45.829	EGDKHTLSK(1)K	4	1.6324	1	0.593	1.203	0.514	1.437	1.1537	0.837161	cytoplasm	regulation of cellular process; single organism signaling; cellular component organization; single-multicellular organism process; ion transmembrane transport; regulation of cell proliferation; cellular developmental process; neuron development; cellular component morphogenesis; neurogenesis; single-organism process; response to stimulus; cell development; cell morphogenesis involved in different…	membrane; extracellular region part; extrinsic component of membrane; cell periphery; vesicle; cytoplasm; intracellular part; extrinsic component of cytoplasmic side of plasma membrane; cell; cytoplasmic side of plasma membrane; cytoplasmic side of membrane; organelle part; extracellular exosome; membrane part; intracellular; cell part; extracellular vesicle; perinuclear region of cytoplasm; memb…	ion transmembrane transporter activity; protein dimerization activity; ion binding; substrate-specific transporter activity; protein binding; tropomyosin binding; zinc ion binding; calcium-dependent protein binding; substrate-specific transmembrane transporter activity; cytoskeletal protein binding; identical protein binding; transition metal ion binding; protein homodimerization activity; bindin…				IPR002048; IPR011992; IPR013787;	EF-hand domain; EF-hand domain pair; S100/CaBP-9k-type, calcium binding, subdomain;
P06703	47	0.666521	Down	Q1	K	Protein S100-A6	S100A6	1	2.51e-18	143.67	ELTIGSK(1)LQDAEIAR	2	0.18256	2	0.593	1.105	0.514	1.437	1.1537	0.768963	cytoplasm	regulation of cellular process; single organism signaling; cellular component organization; single-multicellular organism process; ion transmembrane transport; regulation of cell proliferation; cellular developmental process; neuron development; cellular component morphogenesis; neurogenesis; single-organism process; response to stimulus; cell development; cell morphogenesis involved in different…	membrane; extracellular region part; extrinsic component of membrane; cell periphery; vesicle; cytoplasm; intracellular part; extrinsic component of cytoplasmic side of plasma membrane; cell; cytoplasmic side of plasma membrane; cytoplasmic side of membrane; organelle part; extracellular exosome; membrane part; intracellular; cell part; extracellular vesicle; perinuclear region of cytoplasm; memb…	ion transmembrane transporter activity; protein dimerization activity; ion binding; substrate-specific transporter activity; protein binding; tropomyosin binding; zinc ion binding; calcium-dependent protein binding; substrate-specific transmembrane transporter activity; cytoskeletal protein binding; identical protein binding; transition metal ion binding; protein homodimerization activity; bindin…				IPR002048; IPR011992; IPR013787;	EF-hand domain; EF-hand domain pair; S100/CaBP-9k-type, calcium binding, subdomain;
P06733	330	0.419574	Down	Q1	K	Alpha-enolase	ENO1	1	0.0140225	69.275	IAK(1)AVNEK	2	0.16957	1	1.032	0.469	0.866	0.938	1.19169	0.5	cytoplasm	nucleoside metabolic process; nucleoside diphosphate phosphorylation; pyridine nucleotide metabolic process; glycolytic process; nucleic acid-templated transcription; ribonucleoside diphosphate metabolic process; cellular metabolic process; response to biotic stimulus; regulation of cell growth; glucose metabolic process; response to external stimulus; metabolic process; gluconeogenesis; generati…	membrane; extracellular space; extracellular region part; cell periphery; myofibril; vesicle; cytoplasm; macromolecular complex; supramolecular fiber; intracellular part; supramolecular complex; cell; organelle part; non-membrane-bounded organelle; extracellular exosome; catalytic complex; intracellular; cell part; contractile fiber; extracellular vesicle; cytosolic part; M band; membrane-bounded…	magnesium ion binding; DNA binding; RNA binding; phosphopyruvate hydratase activity; ion binding; lyase activity; protein binding; hydro-lyase activity; carbon-oxygen lyase activity; heterocyclic compound binding; organic cyclic compound binding; cell adhesion molecule binding; catalytic activity; binding; cadherin binding; nucleic acid binding; cation binding; metal ion binding; GTPase binding; …	K01689	ENO; enolase [EC:4.2.1.11]	hsa03018 RNA degradation - Homo sapiens (human); hsa04066 HIF-1 signaling pathway - Homo sapiens (human); hsa01100 Metabolic pathways - Homo sapiens (human); hsa00010 Glycolysis / Gluconeogenesis - Homo sapiens (human); hsa01230 Biosynthesis of amino acids - Homo sapiens (human); hsa01200 Carbon metabolism - Homo sapiens (human);	IPR029065; IPR029017; IPR020810; IPR020811;	Enolase C-terminal domain-like; Enolase N-terminal domain-like; Enolase, C-terminal TIM barrel domain; Enolase, N-terminal;
P06733	80	0.511719	Down	Q1	K	Alpha-enolase	ENO1	1	1.68e-09	134.13	TIAPALVSK(1)K	2	0.80852	3	1.032	0.572	0.866	0.938	1.19169	0.609808	cytoplasm	nucleoside metabolic process; nucleoside diphosphate phosphorylation; pyridine nucleotide metabolic process; glycolytic process; nucleic acid-templated transcription; ribonucleoside diphosphate metabolic process; cellular metabolic process; response to biotic stimulus; regulation of cell growth; glucose metabolic process; response to external stimulus; metabolic process; gluconeogenesis; generati…	membrane; extracellular space; extracellular region part; cell periphery; myofibril; vesicle; cytoplasm; macromolecular complex; supramolecular fiber; intracellular part; supramolecular complex; cell; organelle part; non-membrane-bounded organelle; extracellular exosome; catalytic complex; intracellular; cell part; contractile fiber; extracellular vesicle; cytosolic part; M band; membrane-bounded…	magnesium ion binding; DNA binding; RNA binding; phosphopyruvate hydratase activity; ion binding; lyase activity; protein binding; hydro-lyase activity; carbon-oxygen lyase activity; heterocyclic compound binding; organic cyclic compound binding; cell adhesion molecule binding; catalytic activity; binding; cadherin binding; nucleic acid binding; cation binding; metal ion binding; GTPase binding; …	K01689	ENO; enolase [EC:4.2.1.11]	hsa03018 RNA degradation - Homo sapiens (human); hsa04066 HIF-1 signaling pathway - Homo sapiens (human); hsa01100 Metabolic pathways - Homo sapiens (human); hsa00010 Glycolysis / Gluconeogenesis - Homo sapiens (human); hsa01230 Biosynthesis of amino acids - Homo sapiens (human); hsa01200 Carbon metabolism - Homo sapiens (human);	IPR029065; IPR029017; IPR020810; IPR020811;	Enolase C-terminal domain-like; Enolase N-terminal domain-like; Enolase, C-terminal TIM barrel domain; Enolase, N-terminal;
P06733	262	0.789467	Down	Q2	K	Alpha-enolase	ENO1	1	5.87e-16	138.21	YDLDFK(1)SPDDPSR	3	0.13521	2	0.911	0.779	0.866	0.938	1.05196	0.83049	cytoplasm	nucleoside metabolic process; nucleoside diphosphate phosphorylation; pyridine nucleotide metabolic process; glycolytic process; nucleic acid-templated transcription; ribonucleoside diphosphate metabolic process; cellular metabolic process; response to biotic stimulus; regulation of cell growth; glucose metabolic process; response to external stimulus; metabolic process; gluconeogenesis; generati…	membrane; extracellular space; extracellular region part; cell periphery; myofibril; vesicle; cytoplasm; macromolecular complex; supramolecular fiber; intracellular part; supramolecular complex; cell; organelle part; non-membrane-bounded organelle; extracellular exosome; catalytic complex; intracellular; cell part; contractile fiber; extracellular vesicle; cytosolic part; M band; membrane-bounded…	magnesium ion binding; DNA binding; RNA binding; phosphopyruvate hydratase activity; ion binding; lyase activity; protein binding; hydro-lyase activity; carbon-oxygen lyase activity; heterocyclic compound binding; organic cyclic compound binding; cell adhesion molecule binding; catalytic activity; binding; cadherin binding; nucleic acid binding; cation binding; metal ion binding; GTPase binding; …	K01689	ENO; enolase [EC:4.2.1.11]	hsa03018 RNA degradation - Homo sapiens (human); hsa04066 HIF-1 signaling pathway - Homo sapiens (human); hsa01100 Metabolic pathways - Homo sapiens (human); hsa00010 Glycolysis / Gluconeogenesis - Homo sapiens (human); hsa01230 Biosynthesis of amino acids - Homo sapiens (human); hsa01200 Carbon metabolism - Homo sapiens (human);	IPR029065; IPR029017; IPR020810; IPR020811;	Enolase C-terminal domain-like; Enolase N-terminal domain-like; Enolase, C-terminal TIM barrel domain; Enolase, N-terminal;
P06733	420	0.798099	Down	Q2	K	Alpha-enolase	ENO1	1	5.69e-08	128.01	IEEELGSK(1)AK	3	-1.4869	3	0.723	0.625	0.866	0.938	0.834873	0.666311	cytoplasm	nucleoside metabolic process; nucleoside diphosphate phosphorylation; pyridine nucleotide metabolic process; glycolytic process; nucleic acid-templated transcription; ribonucleoside diphosphate metabolic process; cellular metabolic process; response to biotic stimulus; regulation of cell growth; glucose metabolic process; response to external stimulus; metabolic process; gluconeogenesis; generati…	membrane; extracellular space; extracellular region part; cell periphery; myofibril; vesicle; cytoplasm; macromolecular complex; supramolecular fiber; intracellular part; supramolecular complex; cell; organelle part; non-membrane-bounded organelle; extracellular exosome; catalytic complex; intracellular; cell part; contractile fiber; extracellular vesicle; cytosolic part; M band; membrane-bounded…	magnesium ion binding; DNA binding; RNA binding; phosphopyruvate hydratase activity; ion binding; lyase activity; protein binding; hydro-lyase activity; carbon-oxygen lyase activity; heterocyclic compound binding; organic cyclic compound binding; cell adhesion molecule binding; catalytic activity; binding; cadherin binding; nucleic acid binding; cation binding; metal ion binding; GTPase binding; …	K01689	ENO; enolase [EC:4.2.1.11]	hsa03018 RNA degradation - Homo sapiens (human); hsa04066 HIF-1 signaling pathway - Homo sapiens (human); hsa01100 Metabolic pathways - Homo sapiens (human); hsa00010 Glycolysis / Gluconeogenesis - Homo sapiens (human); hsa01230 Biosynthesis of amino acids - Homo sapiens (human); hsa01200 Carbon metabolism - Homo sapiens (human);	IPR029065; IPR029017; IPR020810; IPR020811;	Enolase C-terminal domain-like; Enolase N-terminal domain-like; Enolase, C-terminal TIM barrel domain; Enolase, N-terminal;
P06733	126	0.677767	Down	Q1	K	Alpha-enolase	ENO1	1	2.05e-09	113.24	AGAVEK(1)GVPLYR	2	-0.92522	1	0.85	0.624	0.866	0.938	0.981524	0.665245	cytoplasm	nucleoside metabolic process; nucleoside diphosphate phosphorylation; pyridine nucleotide metabolic process; glycolytic process; nucleic acid-templated transcription; ribonucleoside diphosphate metabolic process; cellular metabolic process; response to biotic stimulus; regulation of cell growth; glucose metabolic process; response to external stimulus; metabolic process; gluconeogenesis; generati…	membrane; extracellular space; extracellular region part; cell periphery; myofibril; vesicle; cytoplasm; macromolecular complex; supramolecular fiber; intracellular part; supramolecular complex; cell; organelle part; non-membrane-bounded organelle; extracellular exosome; catalytic complex; intracellular; cell part; contractile fiber; extracellular vesicle; cytosolic part; M band; membrane-bounded…	magnesium ion binding; DNA binding; RNA binding; phosphopyruvate hydratase activity; ion binding; lyase activity; protein binding; hydro-lyase activity; carbon-oxygen lyase activity; heterocyclic compound binding; organic cyclic compound binding; cell adhesion molecule binding; catalytic activity; binding; cadherin binding; nucleic acid binding; cation binding; metal ion binding; GTPase binding; …	K01689	ENO; enolase [EC:4.2.1.11]	hsa03018 RNA degradation - Homo sapiens (human); hsa04066 HIF-1 signaling pathway - Homo sapiens (human); hsa01100 Metabolic pathways - Homo sapiens (human); hsa00010 Glycolysis / Gluconeogenesis - Homo sapiens (human); hsa01230 Biosynthesis of amino acids - Homo sapiens (human); hsa01200 Carbon metabolism - Homo sapiens (human);	IPR029065; IPR029017; IPR020810; IPR020811;	Enolase C-terminal domain-like; Enolase N-terminal domain-like; Enolase, C-terminal TIM barrel domain; Enolase, N-terminal;
P06733	221	0.120782	Down	Q1	K	Alpha-enolase	ENO1	1	2.13e-10	87.196	DATNVGDEGGFAPNILENK(1)EGLELLK	4	2.3829	1	1.116	0.146	0.866	0.938	1.28868	0.15565	cytoplasm	nucleoside metabolic process; nucleoside diphosphate phosphorylation; pyridine nucleotide metabolic process; glycolytic process; nucleic acid-templated transcription; ribonucleoside diphosphate metabolic process; cellular metabolic process; response to biotic stimulus; regulation of cell growth; glucose metabolic process; response to external stimulus; metabolic process; gluconeogenesis; generati…	membrane; extracellular space; extracellular region part; cell periphery; myofibril; vesicle; cytoplasm; macromolecular complex; supramolecular fiber; intracellular part; supramolecular complex; cell; organelle part; non-membrane-bounded organelle; extracellular exosome; catalytic complex; intracellular; cell part; contractile fiber; extracellular vesicle; cytosolic part; M band; membrane-bounded…	magnesium ion binding; DNA binding; RNA binding; phosphopyruvate hydratase activity; ion binding; lyase activity; protein binding; hydro-lyase activity; carbon-oxygen lyase activity; heterocyclic compound binding; organic cyclic compound binding; cell adhesion molecule binding; catalytic activity; binding; cadherin binding; nucleic acid binding; cation binding; metal ion binding; GTPase binding; …	K01689	ENO; enolase [EC:4.2.1.11]	hsa03018 RNA degradation - Homo sapiens (human); hsa04066 HIF-1 signaling pathway - Homo sapiens (human); hsa01100 Metabolic pathways - Homo sapiens (human); hsa00010 Glycolysis / Gluconeogenesis - Homo sapiens (human); hsa01230 Biosynthesis of amino acids - Homo sapiens (human); hsa01200 Carbon metabolism - Homo sapiens (human);	IPR029065; IPR029017; IPR020810; IPR020811;	Enolase C-terminal domain-like; Enolase N-terminal domain-like; Enolase, C-terminal TIM barrel domain; Enolase, N-terminal;
P06733	233	0.741517	Down	Q1	K	Alpha-enolase	ENO1	1	9.28e-08	116.51	TAIGK(1)AGYTDK	2	0.53304	4	0.884	0.71	0.866	0.938	1.02079	0.75693	cytoplasm	nucleoside metabolic process; nucleoside diphosphate phosphorylation; pyridine nucleotide metabolic process; glycolytic process; nucleic acid-templated transcription; ribonucleoside diphosphate metabolic process; cellular metabolic process; response to biotic stimulus; regulation of cell growth; glucose metabolic process; response to external stimulus; metabolic process; gluconeogenesis; generati…	membrane; extracellular space; extracellular region part; cell periphery; myofibril; vesicle; cytoplasm; macromolecular complex; supramolecular fiber; intracellular part; supramolecular complex; cell; organelle part; non-membrane-bounded organelle; extracellular exosome; catalytic complex; intracellular; cell part; contractile fiber; extracellular vesicle; cytosolic part; M band; membrane-bounded…	magnesium ion binding; DNA binding; RNA binding; phosphopyruvate hydratase activity; ion binding; lyase activity; protein binding; hydro-lyase activity; carbon-oxygen lyase activity; heterocyclic compound binding; organic cyclic compound binding; cell adhesion molecule binding; catalytic activity; binding; cadherin binding; nucleic acid binding; cation binding; metal ion binding; GTPase binding; …	K01689	ENO; enolase [EC:4.2.1.11]	hsa03018 RNA degradation - Homo sapiens (human); hsa04066 HIF-1 signaling pathway - Homo sapiens (human); hsa01100 Metabolic pathways - Homo sapiens (human); hsa00010 Glycolysis / Gluconeogenesis - Homo sapiens (human); hsa01230 Biosynthesis of amino acids - Homo sapiens (human); hsa01200 Carbon metabolism - Homo sapiens (human);	IPR029065; IPR029017; IPR020810; IPR020811;	Enolase C-terminal domain-like; Enolase N-terminal domain-like; Enolase, C-terminal TIM barrel domain; Enolase, N-terminal;
P06733	64	0.378336	Down	Q1	K	Alpha-enolase	ENO1	1	0.000987189	64.121	GVSK(1)AVEHINK	2	-1.427	3	1.103	0.452	0.866	0.938	1.27367	0.481876	cytoplasm	nucleoside metabolic process; nucleoside diphosphate phosphorylation; pyridine nucleotide metabolic process; glycolytic process; nucleic acid-templated transcription; ribonucleoside diphosphate metabolic process; cellular metabolic process; response to biotic stimulus; regulation of cell growth; glucose metabolic process; response to external stimulus; metabolic process; gluconeogenesis; generati…	membrane; extracellular space; extracellular region part; cell periphery; myofibril; vesicle; cytoplasm; macromolecular complex; supramolecular fiber; intracellular part; supramolecular complex; cell; organelle part; non-membrane-bounded organelle; extracellular exosome; catalytic complex; intracellular; cell part; contractile fiber; extracellular vesicle; cytosolic part; M band; membrane-bounded…	magnesium ion binding; DNA binding; RNA binding; phosphopyruvate hydratase activity; ion binding; lyase activity; protein binding; hydro-lyase activity; carbon-oxygen lyase activity; heterocyclic compound binding; organic cyclic compound binding; cell adhesion molecule binding; catalytic activity; binding; cadherin binding; nucleic acid binding; cation binding; metal ion binding; GTPase binding; …	K01689	ENO; enolase [EC:4.2.1.11]	hsa03018 RNA degradation - Homo sapiens (human); hsa04066 HIF-1 signaling pathway - Homo sapiens (human); hsa01100 Metabolic pathways - Homo sapiens (human); hsa00010 Glycolysis / Gluconeogenesis - Homo sapiens (human); hsa01230 Biosynthesis of amino acids - Homo sapiens (human); hsa01200 Carbon metabolism - Homo sapiens (human);	IPR029065; IPR029017; IPR020810; IPR020811;	Enolase C-terminal domain-like; Enolase N-terminal domain-like; Enolase, C-terminal TIM barrel domain; Enolase, N-terminal;
P06733	92	0.588811	Down	Q1	K	Alpha-enolase	ENO1	1	2.36e-19	145.1	IDK(1)LMIEMDGTENK	3	-2.571	3	1.038	0.662	0.866	0.938	1.19861	0.705757	cytoplasm	nucleoside metabolic process; nucleoside diphosphate phosphorylation; pyridine nucleotide metabolic process; glycolytic process; nucleic acid-templated transcription; ribonucleoside diphosphate metabolic process; cellular metabolic process; response to biotic stimulus; regulation of cell growth; glucose metabolic process; response to external stimulus; metabolic process; gluconeogenesis; generati…	membrane; extracellular space; extracellular region part; cell periphery; myofibril; vesicle; cytoplasm; macromolecular complex; supramolecular fiber; intracellular part; supramolecular complex; cell; organelle part; non-membrane-bounded organelle; extracellular exosome; catalytic complex; intracellular; cell part; contractile fiber; extracellular vesicle; cytosolic part; M band; membrane-bounded…	magnesium ion binding; DNA binding; RNA binding; phosphopyruvate hydratase activity; ion binding; lyase activity; protein binding; hydro-lyase activity; carbon-oxygen lyase activity; heterocyclic compound binding; organic cyclic compound binding; cell adhesion molecule binding; catalytic activity; binding; cadherin binding; nucleic acid binding; cation binding; metal ion binding; GTPase binding; …	K01689	ENO; enolase [EC:4.2.1.11]	hsa03018 RNA degradation - Homo sapiens (human); hsa04066 HIF-1 signaling pathway - Homo sapiens (human); hsa01100 Metabolic pathways - Homo sapiens (human); hsa00010 Glycolysis / Gluconeogenesis - Homo sapiens (human); hsa01230 Biosynthesis of amino acids - Homo sapiens (human); hsa01200 Carbon metabolism - Homo sapiens (human);	IPR029065; IPR029017; IPR020810; IPR020811;	Enolase C-terminal domain-like; Enolase N-terminal domain-like; Enolase, C-terminal TIM barrel domain; Enolase, N-terminal;
P06733	81	0.289335	Down	Q1	K	Alpha-enolase	ENO1	1	6.19e-08	141.1	K(1)LNVTEQEK	3	-0.0044453	2	1.053	0.33	0.866	0.938	1.21594	0.351812	cytoplasm	nucleoside metabolic process; nucleoside diphosphate phosphorylation; pyridine nucleotide metabolic process; glycolytic process; nucleic acid-templated transcription; ribonucleoside diphosphate metabolic process; cellular metabolic process; response to biotic stimulus; regulation of cell growth; glucose metabolic process; response to external stimulus; metabolic process; gluconeogenesis; generati…	membrane; extracellular space; extracellular region part; cell periphery; myofibril; vesicle; cytoplasm; macromolecular complex; supramolecular fiber; intracellular part; supramolecular complex; cell; organelle part; non-membrane-bounded organelle; extracellular exosome; catalytic complex; intracellular; cell part; contractile fiber; extracellular vesicle; cytosolic part; M band; membrane-bounded…	magnesium ion binding; DNA binding; RNA binding; phosphopyruvate hydratase activity; ion binding; lyase activity; protein binding; hydro-lyase activity; carbon-oxygen lyase activity; heterocyclic compound binding; organic cyclic compound binding; cell adhesion molecule binding; catalytic activity; binding; cadherin binding; nucleic acid binding; cation binding; metal ion binding; GTPase binding; …	K01689	ENO; enolase [EC:4.2.1.11]	hsa03018 RNA degradation - Homo sapiens (human); hsa04066 HIF-1 signaling pathway - Homo sapiens (human); hsa01100 Metabolic pathways - Homo sapiens (human); hsa00010 Glycolysis / Gluconeogenesis - Homo sapiens (human); hsa01230 Biosynthesis of amino acids - Homo sapiens (human); hsa01200 Carbon metabolism - Homo sapiens (human);	IPR029065; IPR029017; IPR020810; IPR020811;	Enolase C-terminal domain-like; Enolase N-terminal domain-like; Enolase, C-terminal TIM barrel domain; Enolase, N-terminal;
P06733	60	0.303601	Down	Q1	K	Alpha-enolase	ENO1	1	0.00378068	83.948	YMGK(1)GVSK	2	-1.9486	2	1.262	0.415	0.866	0.938	1.45727	0.442431	cytoplasm	nucleoside metabolic process; nucleoside diphosphate phosphorylation; pyridine nucleotide metabolic process; glycolytic process; nucleic acid-templated transcription; ribonucleoside diphosphate metabolic process; cellular metabolic process; response to biotic stimulus; regulation of cell growth; glucose metabolic process; response to external stimulus; metabolic process; gluconeogenesis; generati…	membrane; extracellular space; extracellular region part; cell periphery; myofibril; vesicle; cytoplasm; macromolecular complex; supramolecular fiber; intracellular part; supramolecular complex; cell; organelle part; non-membrane-bounded organelle; extracellular exosome; catalytic complex; intracellular; cell part; contractile fiber; extracellular vesicle; cytosolic part; M band; membrane-bounded…	magnesium ion binding; DNA binding; RNA binding; phosphopyruvate hydratase activity; ion binding; lyase activity; protein binding; hydro-lyase activity; carbon-oxygen lyase activity; heterocyclic compound binding; organic cyclic compound binding; cell adhesion molecule binding; catalytic activity; binding; cadherin binding; nucleic acid binding; cation binding; metal ion binding; GTPase binding; …	K01689	ENO; enolase [EC:4.2.1.11]	hsa03018 RNA degradation - Homo sapiens (human); hsa04066 HIF-1 signaling pathway - Homo sapiens (human); hsa01100 Metabolic pathways - Homo sapiens (human); hsa00010 Glycolysis / Gluconeogenesis - Homo sapiens (human); hsa01230 Biosynthesis of amino acids - Homo sapiens (human); hsa01200 Carbon metabolism - Homo sapiens (human);	IPR029065; IPR029017; IPR020810; IPR020811;	Enolase C-terminal domain-like; Enolase N-terminal domain-like; Enolase, C-terminal TIM barrel domain; Enolase, N-terminal;
P06733	103	0.764395	Down	Q1	K	Alpha-enolase	ENO1	1	1.97e-13	122.33	LMIEMDGTENK(1)SK	3	-0.96634	1	1.145	0.948	0.866	0.938	1.32217	1.01066	cytoplasm	nucleoside metabolic process; nucleoside diphosphate phosphorylation; pyridine nucleotide metabolic process; glycolytic process; nucleic acid-templated transcription; ribonucleoside diphosphate metabolic process; cellular metabolic process; response to biotic stimulus; regulation of cell growth; glucose metabolic process; response to external stimulus; metabolic process; gluconeogenesis; generati…	membrane; extracellular space; extracellular region part; cell periphery; myofibril; vesicle; cytoplasm; macromolecular complex; supramolecular fiber; intracellular part; supramolecular complex; cell; organelle part; non-membrane-bounded organelle; extracellular exosome; catalytic complex; intracellular; cell part; contractile fiber; extracellular vesicle; cytosolic part; M band; membrane-bounded…	magnesium ion binding; DNA binding; RNA binding; phosphopyruvate hydratase activity; ion binding; lyase activity; protein binding; hydro-lyase activity; carbon-oxygen lyase activity; heterocyclic compound binding; organic cyclic compound binding; cell adhesion molecule binding; catalytic activity; binding; cadherin binding; nucleic acid binding; cation binding; metal ion binding; GTPase binding; …	K01689	ENO; enolase [EC:4.2.1.11]	hsa03018 RNA degradation - Homo sapiens (human); hsa04066 HIF-1 signaling pathway - Homo sapiens (human); hsa01100 Metabolic pathways - Homo sapiens (human); hsa00010 Glycolysis / Gluconeogenesis - Homo sapiens (human); hsa01230 Biosynthesis of amino acids - Homo sapiens (human); hsa01200 Carbon metabolism - Homo sapiens (human);	IPR029065; IPR029017; IPR020810; IPR020811;	Enolase C-terminal domain-like; Enolase N-terminal domain-like; Enolase, C-terminal TIM barrel domain; Enolase, N-terminal;
P06733	335	1.23704	Up	Q3	K	Alpha-enolase	ENO1	1	4.66e-06	92.856	AVNEK(1)SCNCLLLK	3	-2.0825	1	0.915	1.226	0.866	0.938	1.05658	1.30704	cytoplasm	nucleoside metabolic process; nucleoside diphosphate phosphorylation; pyridine nucleotide metabolic process; glycolytic process; nucleic acid-templated transcription; ribonucleoside diphosphate metabolic process; cellular metabolic process; response to biotic stimulus; regulation of cell growth; glucose metabolic process; response to external stimulus; metabolic process; gluconeogenesis; generati…	membrane; extracellular space; extracellular region part; cell periphery; myofibril; vesicle; cytoplasm; macromolecular complex; supramolecular fiber; intracellular part; supramolecular complex; cell; organelle part; non-membrane-bounded organelle; extracellular exosome; catalytic complex; intracellular; cell part; contractile fiber; extracellular vesicle; cytosolic part; M band; membrane-bounded…	magnesium ion binding; DNA binding; RNA binding; phosphopyruvate hydratase activity; ion binding; lyase activity; protein binding; hydro-lyase activity; carbon-oxygen lyase activity; heterocyclic compound binding; organic cyclic compound binding; cell adhesion molecule binding; catalytic activity; binding; cadherin binding; nucleic acid binding; cation binding; metal ion binding; GTPase binding; …	K01689	ENO; enolase [EC:4.2.1.11]	hsa03018 RNA degradation - Homo sapiens (human); hsa04066 HIF-1 signaling pathway - Homo sapiens (human); hsa01100 Metabolic pathways - Homo sapiens (human); hsa00010 Glycolysis / Gluconeogenesis - Homo sapiens (human); hsa01230 Biosynthesis of amino acids - Homo sapiens (human); hsa01200 Carbon metabolism - Homo sapiens (human);	IPR029065; IPR029017; IPR020810; IPR020811;	Enolase C-terminal domain-like; Enolase N-terminal domain-like; Enolase, C-terminal TIM barrel domain; Enolase, N-terminal;
P06733	89	0.534791	Down	Q1	K	Alpha-enolase	ENO1	1	4.91e-07	105.03	LNVTEQEK(1)IDK	2	0.86453	1	0.858	0.497	0.866	0.938	0.990762	0.529851	cytoplasm	nucleoside metabolic process; nucleoside diphosphate phosphorylation; pyridine nucleotide metabolic process; glycolytic process; nucleic acid-templated transcription; ribonucleoside diphosphate metabolic process; cellular metabolic process; response to biotic stimulus; regulation of cell growth; glucose metabolic process; response to external stimulus; metabolic process; gluconeogenesis; generati…	membrane; extracellular space; extracellular region part; cell periphery; myofibril; vesicle; cytoplasm; macromolecular complex; supramolecular fiber; intracellular part; supramolecular complex; cell; organelle part; non-membrane-bounded organelle; extracellular exosome; catalytic complex; intracellular; cell part; contractile fiber; extracellular vesicle; cytosolic part; M band; membrane-bounded…	magnesium ion binding; DNA binding; RNA binding; phosphopyruvate hydratase activity; ion binding; lyase activity; protein binding; hydro-lyase activity; carbon-oxygen lyase activity; heterocyclic compound binding; organic cyclic compound binding; cell adhesion molecule binding; catalytic activity; binding; cadherin binding; nucleic acid binding; cation binding; metal ion binding; GTPase binding; …	K01689	ENO; enolase [EC:4.2.1.11]	hsa03018 RNA degradation - Homo sapiens (human); hsa04066 HIF-1 signaling pathway - Homo sapiens (human); hsa01100 Metabolic pathways - Homo sapiens (human); hsa00010 Glycolysis / Gluconeogenesis - Homo sapiens (human); hsa01230 Biosynthesis of amino acids - Homo sapiens (human); hsa01200 Carbon metabolism - Homo sapiens (human);	IPR029065; IPR029017; IPR020810; IPR020811;	Enolase C-terminal domain-like; Enolase N-terminal domain-like; Enolase, C-terminal TIM barrel domain; Enolase, N-terminal;
P06733	5	2.56238	Up	Q4	K	Alpha-enolase	ENO1	1	0.00490889	75.738	SILK(1)IHAR	3	-1.0621	2	0.659	1.829	0.866	0.938	0.76097	1.94989	cytoplasm	nucleoside metabolic process; nucleoside diphosphate phosphorylation; pyridine nucleotide metabolic process; glycolytic process; nucleic acid-templated transcription; ribonucleoside diphosphate metabolic process; cellular metabolic process; response to biotic stimulus; regulation of cell growth; glucose metabolic process; response to external stimulus; metabolic process; gluconeogenesis; generati…	membrane; extracellular space; extracellular region part; cell periphery; myofibril; vesicle; cytoplasm; macromolecular complex; supramolecular fiber; intracellular part; supramolecular complex; cell; organelle part; non-membrane-bounded organelle; extracellular exosome; catalytic complex; intracellular; cell part; contractile fiber; extracellular vesicle; cytosolic part; M band; membrane-bounded…	magnesium ion binding; DNA binding; RNA binding; phosphopyruvate hydratase activity; ion binding; lyase activity; protein binding; hydro-lyase activity; carbon-oxygen lyase activity; heterocyclic compound binding; organic cyclic compound binding; cell adhesion molecule binding; catalytic activity; binding; cadherin binding; nucleic acid binding; cation binding; metal ion binding; GTPase binding; …	K01689	ENO; enolase [EC:4.2.1.11]	hsa03018 RNA degradation - Homo sapiens (human); hsa04066 HIF-1 signaling pathway - Homo sapiens (human); hsa01100 Metabolic pathways - Homo sapiens (human); hsa00010 Glycolysis / Gluconeogenesis - Homo sapiens (human); hsa01230 Biosynthesis of amino acids - Homo sapiens (human); hsa01200 Carbon metabolism - Homo sapiens (human);	IPR029065; IPR029017; IPR020810; IPR020811;	Enolase C-terminal domain-like; Enolase N-terminal domain-like; Enolase, C-terminal TIM barrel domain; Enolase, N-terminal;
P06737	421	0.62354	Down	Q1	K	"Glycogen phosphorylase, liver form"	PYGL	1	0.0205323	52.391	IVALFPK(1)DVDR	2	-0.96426	1	0.939	0.803	0.708	0.971	1.32627	0.826982	cytoplasm	regulation of biological quality; leukocyte activation; glucose homeostasis; single-organism process; biosynthetic process; 5-phosphoribose 1-diphosphate biosynthetic process; cellular metabolic process; phosphate-containing compound metabolic process; cellular polysaccharide metabolic process; establishment of localization; glycogen catabolic process; ribose phosphate biosynthetic process; metab…	secretory granule lumen; intracellular organelle; intracellular vesicle; extracellular region part; cytoplasmic vesicle; vesicle; cytoplasm; intracellular organelle part; cytoplasmic vesicle part; endomembrane system; intracellular part; cytosol; cell; extracellular region; ficolin-1-rich granule lumen; organelle part; extracellular exosome; ficolin-1-rich granule; membrane-enclosed lumen; organe…	nucleoside phosphate binding; protein dimerization activity; protein binding; monosaccharide binding; steroid binding; pyridoxal phosphate binding; organic cyclic compound binding; heterocyclic compound binding; nucleobase binding; identical protein binding; AMP binding; carboxylic acid binding; catalytic activity; ribonucleotide binding; binding; purine ribonucleoside binding; lipid binding; cat…	K00688	PYG; glycogen phosphorylase [EC:2.4.1.1]	hsa01100 Metabolic pathways - Homo sapiens (human); hsa00500 Starch and sucrose metabolism - Homo sapiens (human); hsa04922 Glucagon signaling pathway - Homo sapiens (human); hsa04910 Insulin signaling pathway - Homo sapiens (human); hsa04931 Insulin resistance - Homo sapiens (human);
P06737	724	0.530287	Down	Q1	K	"Glycogen phosphorylase, liver form"	PYGL	1	0.00274088	64.374	IDDVAALDK(1)K	2	0.37436	2	0.847	0.616	0.708	0.971	1.19633	0.634398	cytoplasm	regulation of biological quality; leukocyte activation; glucose homeostasis; single-organism process; biosynthetic process; 5-phosphoribose 1-diphosphate biosynthetic process; cellular metabolic process; phosphate-containing compound metabolic process; cellular polysaccharide metabolic process; establishment of localization; glycogen catabolic process; ribose phosphate biosynthetic process; metab…	secretory granule lumen; intracellular organelle; intracellular vesicle; extracellular region part; cytoplasmic vesicle; vesicle; cytoplasm; intracellular organelle part; cytoplasmic vesicle part; endomembrane system; intracellular part; cytosol; cell; extracellular region; ficolin-1-rich granule lumen; organelle part; extracellular exosome; ficolin-1-rich granule; membrane-enclosed lumen; organe…	nucleoside phosphate binding; protein dimerization activity; protein binding; monosaccharide binding; steroid binding; pyridoxal phosphate binding; organic cyclic compound binding; heterocyclic compound binding; nucleobase binding; identical protein binding; AMP binding; carboxylic acid binding; catalytic activity; ribonucleotide binding; binding; purine ribonucleoside binding; lipid binding; cat…	K00688	PYG; glycogen phosphorylase [EC:2.4.1.1]	hsa01100 Metabolic pathways - Homo sapiens (human); hsa00500 Starch and sucrose metabolism - Homo sapiens (human); hsa04922 Glucagon signaling pathway - Homo sapiens (human); hsa04910 Insulin signaling pathway - Homo sapiens (human); hsa04931 Insulin resistance - Homo sapiens (human);
P06737	290	0.688597	Down	Q1	K	"Glycogen phosphorylase, liver form"	PYGL	1	0.000327992	68.283	VLYPNDNFFEGK(1)ELR	3	-0.13909	1	1.007	0.951	0.708	0.971	1.42232	0.979403	cytoplasm	regulation of biological quality; leukocyte activation; glucose homeostasis; single-organism process; biosynthetic process; 5-phosphoribose 1-diphosphate biosynthetic process; cellular metabolic process; phosphate-containing compound metabolic process; cellular polysaccharide metabolic process; establishment of localization; glycogen catabolic process; ribose phosphate biosynthetic process; metab…	secretory granule lumen; intracellular organelle; intracellular vesicle; extracellular region part; cytoplasmic vesicle; vesicle; cytoplasm; intracellular organelle part; cytoplasmic vesicle part; endomembrane system; intracellular part; cytosol; cell; extracellular region; ficolin-1-rich granule lumen; organelle part; extracellular exosome; ficolin-1-rich granule; membrane-enclosed lumen; organe…	nucleoside phosphate binding; protein dimerization activity; protein binding; monosaccharide binding; steroid binding; pyridoxal phosphate binding; organic cyclic compound binding; heterocyclic compound binding; nucleobase binding; identical protein binding; AMP binding; carboxylic acid binding; catalytic activity; ribonucleotide binding; binding; purine ribonucleoside binding; lipid binding; cat…	K00688	PYG; glycogen phosphorylase [EC:2.4.1.1]	hsa01100 Metabolic pathways - Homo sapiens (human); hsa00500 Starch and sucrose metabolism - Homo sapiens (human); hsa04922 Glucagon signaling pathway - Homo sapiens (human); hsa04910 Insulin signaling pathway - Homo sapiens (human); hsa04931 Insulin resistance - Homo sapiens (human);
P06744	124	0.242374	Down	Q1	K	Glucose-6-phosphate isomerase	GPI	1	0.00688083	46.069	DVMPEVNK(1)VLDK	3	-0.14453	1	0.994	0.318	0.672	0.887	1.47917	0.358512	cytoplasm	ketone biosynthetic process; regulation of biological quality; nucleoside metabolic process; regulation of cell death; leukocyte activation; nucleoside diphosphate phosphorylation; pyridine nucleotide metabolic process; glycolytic process; chordate embryonic development; myeloid cell homeostasis; glucose homeostasis; regulation of neuron apoptotic process; ribonucleoside diphosphate metabolic pro…	secretory granule lumen; ciliary membrane; membrane; extracellular space; extracellular region part; cytoplasmic vesicle; organelle membrane; cell periphery; vesicle; cytoplasm; cytoplasmic vesicle part; intracellular part; cell; ficolin-1-rich granule lumen; organelle part; extracellular exosome; ficolin-1-rich granule; membrane-enclosed lumen; nucleoplasm; vesicle lumen; intracellular organelle…	growth factor activity; ubiquitin protein ligase binding; receptor binding; protein binding; monosaccharide binding; intramolecular oxidoreductase activity, interconverting aldoses and ketoses; glucose-6-phosphate isomerase activity; cytokine activity; isomerase activity; catalytic activity; binding; carbohydrate binding; intramolecular oxidoreductase activity; ubiquitin-like protein ligase bindi…	K01810	GPI; glucose-6-phosphate isomerase [EC:5.3.1.9]	hsa01100 Metabolic pathways - Homo sapiens (human); hsa00500 Starch and sucrose metabolism - Homo sapiens (human); hsa00030 Pentose phosphate pathway - Homo sapiens (human); hsa00520 Amino sugar and nucleotide sugar metabolism - Homo sapiens (human); hsa00010 Glycolysis / Gluconeogenesis - Homo sapiens (human); hsa01200 Carbon metabolism - Homo sapiens (human);	IPR023096;	Phosphoglucose isomerase, C-terminal;
P06744	234	0.390146	Down	Q1	K	Glucose-6-phosphate isomerase	GPI	1	6.08e-07	95.067	EWFLQAAK(1)DPSAVAK	3	-0.32796	1	1.002	0.516	0.672	0.887	1.49107	0.581736	cytoplasm	ketone biosynthetic process; regulation of biological quality; nucleoside metabolic process; regulation of cell death; leukocyte activation; nucleoside diphosphate phosphorylation; pyridine nucleotide metabolic process; glycolytic process; chordate embryonic development; myeloid cell homeostasis; glucose homeostasis; regulation of neuron apoptotic process; ribonucleoside diphosphate metabolic pro…	secretory granule lumen; ciliary membrane; membrane; extracellular space; extracellular region part; cytoplasmic vesicle; organelle membrane; cell periphery; vesicle; cytoplasm; cytoplasmic vesicle part; intracellular part; cell; ficolin-1-rich granule lumen; organelle part; extracellular exosome; ficolin-1-rich granule; membrane-enclosed lumen; nucleoplasm; vesicle lumen; intracellular organelle…	growth factor activity; ubiquitin protein ligase binding; receptor binding; protein binding; monosaccharide binding; intramolecular oxidoreductase activity, interconverting aldoses and ketoses; glucose-6-phosphate isomerase activity; cytokine activity; isomerase activity; catalytic activity; binding; carbohydrate binding; intramolecular oxidoreductase activity; ubiquitin-like protein ligase bindi…	K01810	GPI; glucose-6-phosphate isomerase [EC:5.3.1.9]	hsa01100 Metabolic pathways - Homo sapiens (human); hsa00500 Starch and sucrose metabolism - Homo sapiens (human); hsa00030 Pentose phosphate pathway - Homo sapiens (human); hsa00520 Amino sugar and nucleotide sugar metabolism - Homo sapiens (human); hsa00010 Glycolysis / Gluconeogenesis - Homo sapiens (human); hsa01200 Carbon metabolism - Homo sapiens (human);	IPR023096;	Phosphoglucose isomerase, C-terminal;
P06744	73	0.681347	Down	Q1	K	Glucose-6-phosphate isomerase	GPI	1	0.00446576	71.03	MLVDLAK(1)SR	2	0.3684	1	0.755	0.679	0.672	0.887	1.12351	0.765502	cytoplasm	ketone biosynthetic process; regulation of biological quality; nucleoside metabolic process; regulation of cell death; leukocyte activation; nucleoside diphosphate phosphorylation; pyridine nucleotide metabolic process; glycolytic process; chordate embryonic development; myeloid cell homeostasis; glucose homeostasis; regulation of neuron apoptotic process; ribonucleoside diphosphate metabolic pro…	secretory granule lumen; ciliary membrane; membrane; extracellular space; extracellular region part; cytoplasmic vesicle; organelle membrane; cell periphery; vesicle; cytoplasm; cytoplasmic vesicle part; intracellular part; cell; ficolin-1-rich granule lumen; organelle part; extracellular exosome; ficolin-1-rich granule; membrane-enclosed lumen; nucleoplasm; vesicle lumen; intracellular organelle…	growth factor activity; ubiquitin protein ligase binding; receptor binding; protein binding; monosaccharide binding; intramolecular oxidoreductase activity, interconverting aldoses and ketoses; glucose-6-phosphate isomerase activity; cytokine activity; isomerase activity; catalytic activity; binding; carbohydrate binding; intramolecular oxidoreductase activity; ubiquitin-like protein ligase bindi…	K01810	GPI; glucose-6-phosphate isomerase [EC:5.3.1.9]	hsa01100 Metabolic pathways - Homo sapiens (human); hsa00500 Starch and sucrose metabolism - Homo sapiens (human); hsa00030 Pentose phosphate pathway - Homo sapiens (human); hsa00520 Amino sugar and nucleotide sugar metabolism - Homo sapiens (human); hsa00010 Glycolysis / Gluconeogenesis - Homo sapiens (human); hsa01200 Carbon metabolism - Homo sapiens (human);	IPR023096;	Phosphoglucose isomerase, C-terminal;
P06744	454	0.737846	Down	Q1	K	Glucose-6-phosphate isomerase	GPI	1	3.68e-16	135.23	ELQAAGK(1)SPEDLER	2	-0.60365	2	0.575	0.56	0.672	0.887	0.855655	0.631342	cytoplasm	ketone biosynthetic process; regulation of biological quality; nucleoside metabolic process; regulation of cell death; leukocyte activation; nucleoside diphosphate phosphorylation; pyridine nucleotide metabolic process; glycolytic process; chordate embryonic development; myeloid cell homeostasis; glucose homeostasis; regulation of neuron apoptotic process; ribonucleoside diphosphate metabolic pro…	secretory granule lumen; ciliary membrane; membrane; extracellular space; extracellular region part; cytoplasmic vesicle; organelle membrane; cell periphery; vesicle; cytoplasm; cytoplasmic vesicle part; intracellular part; cell; ficolin-1-rich granule lumen; organelle part; extracellular exosome; ficolin-1-rich granule; membrane-enclosed lumen; nucleoplasm; vesicle lumen; intracellular organelle…	growth factor activity; ubiquitin protein ligase binding; receptor binding; protein binding; monosaccharide binding; intramolecular oxidoreductase activity, interconverting aldoses and ketoses; glucose-6-phosphate isomerase activity; cytokine activity; isomerase activity; catalytic activity; binding; carbohydrate binding; intramolecular oxidoreductase activity; ubiquitin-like protein ligase bindi…	K01810	GPI; glucose-6-phosphate isomerase [EC:5.3.1.9]	hsa01100 Metabolic pathways - Homo sapiens (human); hsa00500 Starch and sucrose metabolism - Homo sapiens (human); hsa00030 Pentose phosphate pathway - Homo sapiens (human); hsa00520 Amino sugar and nucleotide sugar metabolism - Homo sapiens (human); hsa00010 Glycolysis / Gluconeogenesis - Homo sapiens (human); hsa01200 Carbon metabolism - Homo sapiens (human);	IPR023096;	Phosphoglucose isomerase, C-terminal;
P06753	137	1.97493	Up	Q4	K	Tropomyosin alpha-3 chain	TPM3	1	0.00731667	87.639	ALK(1)DEEK	3	0.99976	3	0.69	1.359	1.105	1.102	0.624434	1.23321	cytoplasm	actin filament-based movement; cellular component organization; muscle filament sliding; actin-mediated cell contraction; muscle system process; system process; actin-myosin filament sliding; single-organism cellular process; actin filament organization; single-organism process; multicellular organismal process; single-organism organelle organization; actin cytoskeleton organization; muscle contr…	extracellular region part; myofibril; vesicle; cytoplasm; supramolecular fiber; intracellular part; supramolecular complex; cell; actin filament bundle; organelle part; muscle thin filament tropomyosin; non-membrane-bounded organelle; extracellular exosome; cytoskeleton; intracellular; cell part; extracellular vesicle; contractile fiber; actin filament; striated muscle thin filament; stress fiber…	actin filament binding; cytoskeletal protein binding; binding; macromolecular complex binding; actin binding; protein binding; structural constituent of muscle; structural molecule activity; protein complex binding;	K09290	TPM3; tropomyosin 3	hsa04260 Cardiac muscle contraction - Homo sapiens (human); hsa05216 Thyroid cancer - Homo sapiens (human); hsa05200 Pathways in cancer - Homo sapiens (human); hsa04261 Adrenergic signaling in cardiomyocytes - Homo sapiens (human); hsa05414 Dilated cardiomyopathy - Homo sapiens (human); hsa05410 Hypertrophic cardiomyopathy (HCM) - Homo sapiens (human);
P06753	221	2.51349	Up	Q4	K	Tropomyosin alpha-3 chain	TPM3	1	0.000280355	93.345	EDK(1)YEEEIK	2	1.031	1	0.525	1.316	1.105	1.102	0.475113	1.19419	cytoplasm	actin filament-based movement; cellular component organization; muscle filament sliding; actin-mediated cell contraction; muscle system process; system process; actin-myosin filament sliding; single-organism cellular process; actin filament organization; single-organism process; multicellular organismal process; single-organism organelle organization; actin cytoskeleton organization; muscle contr…	extracellular region part; myofibril; vesicle; cytoplasm; supramolecular fiber; intracellular part; supramolecular complex; cell; actin filament bundle; organelle part; muscle thin filament tropomyosin; non-membrane-bounded organelle; extracellular exosome; cytoskeleton; intracellular; cell part; extracellular vesicle; contractile fiber; actin filament; striated muscle thin filament; stress fiber…	actin filament binding; cytoskeletal protein binding; binding; macromolecular complex binding; actin binding; protein binding; structural constituent of muscle; structural molecule activity; protein complex binding;	K09290	TPM3; tropomyosin 3	hsa04260 Cardiac muscle contraction - Homo sapiens (human); hsa05216 Thyroid cancer - Homo sapiens (human); hsa05200 Pathways in cancer - Homo sapiens (human); hsa04261 Adrenergic signaling in cardiomyocytes - Homo sapiens (human); hsa05414 Dilated cardiomyopathy - Homo sapiens (human); hsa05410 Hypertrophic cardiomyopathy (HCM) - Homo sapiens (human);
P06753	232	1.7807	Up	Q4	K	Tropomyosin alpha-3 chain	TPM3	1	0.0177332	73.26	ILTDK(1)LK	2	-0.23971	1	0.754	1.339	1.105	1.102	0.682353	1.21506	cytoplasm	actin filament-based movement; cellular component organization; muscle filament sliding; actin-mediated cell contraction; muscle system process; system process; actin-myosin filament sliding; single-organism cellular process; actin filament organization; single-organism process; multicellular organismal process; single-organism organelle organization; actin cytoskeleton organization; muscle contr…	extracellular region part; myofibril; vesicle; cytoplasm; supramolecular fiber; intracellular part; supramolecular complex; cell; actin filament bundle; organelle part; muscle thin filament tropomyosin; non-membrane-bounded organelle; extracellular exosome; cytoskeleton; intracellular; cell part; extracellular vesicle; contractile fiber; actin filament; striated muscle thin filament; stress fiber…	actin filament binding; cytoskeletal protein binding; binding; macromolecular complex binding; actin binding; protein binding; structural constituent of muscle; structural molecule activity; protein complex binding;	K09290	TPM3; tropomyosin 3	hsa04260 Cardiac muscle contraction - Homo sapiens (human); hsa05216 Thyroid cancer - Homo sapiens (human); hsa05200 Pathways in cancer - Homo sapiens (human); hsa04261 Adrenergic signaling in cardiomyocytes - Homo sapiens (human); hsa05414 Dilated cardiomyopathy - Homo sapiens (human); hsa05410 Hypertrophic cardiomyopathy (HCM) - Homo sapiens (human);
P06753	218	2.10907	Up	Q4	K	Tropomyosin alpha-3 chain	TPM3	0.986211	0.000106473	84.759	YSQK(0.986)EDK(0.014)YEEEIK	3	-0.10946	1	0.658	1.384	1.105	1.102	0.595475	1.2559	cytoplasm	actin filament-based movement; cellular component organization; muscle filament sliding; actin-mediated cell contraction; muscle system process; system process; actin-myosin filament sliding; single-organism cellular process; actin filament organization; single-organism process; multicellular organismal process; single-organism organelle organization; actin cytoskeleton organization; muscle contr…	extracellular region part; myofibril; vesicle; cytoplasm; supramolecular fiber; intracellular part; supramolecular complex; cell; actin filament bundle; organelle part; muscle thin filament tropomyosin; non-membrane-bounded organelle; extracellular exosome; cytoskeleton; intracellular; cell part; extracellular vesicle; contractile fiber; actin filament; striated muscle thin filament; stress fiber…	actin filament binding; cytoskeletal protein binding; binding; macromolecular complex binding; actin binding; protein binding; structural constituent of muscle; structural molecule activity; protein complex binding;	K09290	TPM3; tropomyosin 3	hsa04260 Cardiac muscle contraction - Homo sapiens (human); hsa05216 Thyroid cancer - Homo sapiens (human); hsa05200 Pathways in cancer - Homo sapiens (human); hsa04261 Adrenergic signaling in cardiomyocytes - Homo sapiens (human); hsa05414 Dilated cardiomyopathy - Homo sapiens (human); hsa05410 Hypertrophic cardiomyopathy (HCM) - Homo sapiens (human);
P06753	150	2.47791	Up	Q4	K	Tropomyosin alpha-3 chain	TPM3	1	2.26e-05	84.365	MELQEIQLK(1)EAK	3	-0.3748	2	0.694	1.715	1.105	1.102	0.628054	1.55626	cytoplasm	actin filament-based movement; cellular component organization; muscle filament sliding; actin-mediated cell contraction; muscle system process; system process; actin-myosin filament sliding; single-organism cellular process; actin filament organization; single-organism process; multicellular organismal process; single-organism organelle organization; actin cytoskeleton organization; muscle contr…	extracellular region part; myofibril; vesicle; cytoplasm; supramolecular fiber; intracellular part; supramolecular complex; cell; actin filament bundle; organelle part; muscle thin filament tropomyosin; non-membrane-bounded organelle; extracellular exosome; cytoskeleton; intracellular; cell part; extracellular vesicle; contractile fiber; actin filament; striated muscle thin filament; stress fiber…	actin filament binding; cytoskeletal protein binding; binding; macromolecular complex binding; actin binding; protein binding; structural constituent of muscle; structural molecule activity; protein complex binding;	K09290	TPM3; tropomyosin 3	hsa04260 Cardiac muscle contraction - Homo sapiens (human); hsa05216 Thyroid cancer - Homo sapiens (human); hsa05200 Pathways in cancer - Homo sapiens (human); hsa04261 Adrenergic signaling in cardiomyocytes - Homo sapiens (human); hsa05414 Dilated cardiomyopathy - Homo sapiens (human); hsa05410 Hypertrophic cardiomyopathy (HCM) - Homo sapiens (human);
P07195	156	0.404726	Down	Q1	K	L-lactate dehydrogenase B chain	LDHB	1	0.00600019	63.21	LSGLPK(1)HR	3	1.1332	1	1.221	0.543	1.093	1.201	1.11711	0.452123	cytoplasm	pyridine nucleotide metabolic process; cellular aromatic compound metabolic process; organic hydroxy compound metabolic process; nicotinamide nucleotide metabolic process; nucleotide metabolic process; single-organism process; pyridine-containing compound metabolic process; cellular metabolic process; phosphate-containing compound metabolic process; organic substance metabolic process; pyruvate m…	intracellular organelle; membrane; extracellular region part; membrane microdomain; vesicle; cytoplasm; intracellular part; cell; cytosol; extracellular region; mitochondrion; intracellular membrane-bounded organelle; organelle; extracellular exosome; membrane part; myelin sheath; intracellular; cell part; whole membrane; membrane region; extracellular vesicle; membrane raft; membrane-bounded org…	nucleoside phosphate binding; protein binding; nucleotide binding; kinase binding; cofactor binding; oxidoreductase activity; oxidoreductase activity, acting on CH-OH group of donors; heterocyclic compound binding; organic cyclic compound binding; oxidoreductase activity, acting on the CH-OH group of donors, NAD or NADP as acceptor; identical protein binding; catalytic activity; NAD binding; bind…	K00016	LDH; L-lactate dehydrogenase [EC:1.1.1.27]	hsa00640 Propanoate metabolism - Homo sapiens (human); hsa00620 Pyruvate metabolism - Homo sapiens (human); hsa04066 HIF-1 signaling pathway - Homo sapiens (human); hsa01100 Metabolic pathways - Homo sapiens (human); hsa00270 Cysteine and methionine metabolism - Homo sapiens (human); hsa04922 Glucagon signaling pathway - Homo sapiens (human); hsa05230 Central carbon metabolism in cancer - Homo sa…	IPR022383; IPR016040; IPR001236; IPR015955;	Lactate/malate dehydrogenase, C-terminal; NAD(P)-binding domain; Lactate/malate dehydrogenase, N-terminal; Lactate dehydrogenase/glycoside hydrolase, family 4, C-terminal;
P07195	310	0.566231	Down	Q1	K	L-lactate dehydrogenase B chain	LDHB	1	4.53e-08	128.85	LK(1)DDEVAQLK	3	-0.81632	3	1.064	0.662	1.093	1.201	0.973468	0.551207	cytoplasm	pyridine nucleotide metabolic process; cellular aromatic compound metabolic process; organic hydroxy compound metabolic process; nicotinamide nucleotide metabolic process; nucleotide metabolic process; single-organism process; pyridine-containing compound metabolic process; cellular metabolic process; phosphate-containing compound metabolic process; organic substance metabolic process; pyruvate m…	intracellular organelle; membrane; extracellular region part; membrane microdomain; vesicle; cytoplasm; intracellular part; cell; cytosol; extracellular region; mitochondrion; intracellular membrane-bounded organelle; organelle; extracellular exosome; membrane part; myelin sheath; intracellular; cell part; whole membrane; membrane region; extracellular vesicle; membrane raft; membrane-bounded org…	nucleoside phosphate binding; protein binding; nucleotide binding; kinase binding; cofactor binding; oxidoreductase activity; oxidoreductase activity, acting on CH-OH group of donors; heterocyclic compound binding; organic cyclic compound binding; oxidoreductase activity, acting on the CH-OH group of donors, NAD or NADP as acceptor; identical protein binding; catalytic activity; NAD binding; bind…	K00016	LDH; L-lactate dehydrogenase [EC:1.1.1.27]	hsa00640 Propanoate metabolism - Homo sapiens (human); hsa00620 Pyruvate metabolism - Homo sapiens (human); hsa04066 HIF-1 signaling pathway - Homo sapiens (human); hsa01100 Metabolic pathways - Homo sapiens (human); hsa00270 Cysteine and methionine metabolism - Homo sapiens (human); hsa04922 Glucagon signaling pathway - Homo sapiens (human); hsa05230 Central carbon metabolism in cancer - Homo sa…	IPR022383; IPR016040; IPR001236; IPR015955;	Lactate/malate dehydrogenase, C-terminal; NAD(P)-binding domain; Lactate/malate dehydrogenase, N-terminal; Lactate dehydrogenase/glycoside hydrolase, family 4, C-terminal;
P07237	467	1.25678	Up	Q3	K	Protein disulfide-isomerase	P4HB	1	0.0273881	63.565	TLDGFK(1)K	2	0.32846	1	0.418	0.613	0.779	0.909	0.536585	0.674367	extracellular	regulation of biological quality; regulation of cell death; regulation of signaling; single-organism process; biosynthetic process; cellular metabolic process; lipoprotein metabolic process; protein folding; regulation of apoptotic signaling pathway; metabolic process; cellular amino acid metabolic process; regulation of cell communication; peptidyl-proline hydroxylation to 4-hydroxy-L-proline; r…	membrane; extracellular region part; endoplasmic reticulum; external side of plasma membrane; cytoplasmic vesicle; cell junction; cell periphery; vesicle; cytoplasm; macromolecular complex; intracellular part; cell; organelle part; pigment granule; extracellular exosome; membrane-enclosed lumen; catalytic complex; focal adhesion; intracellular organelle lumen; membrane part; cell part; intracellu…	RNA binding; protein heterodimerization activity; receptor binding; peptidyl-proline dioxygenase activity; macromolecular complex binding; protein dimerization activity; oxidoreductase activity, acting on paired donors, with incorporation or reduction of molecular oxygen; integrin binding; protein binding; oxidoreductase activity, acting on paired donors, with incorporation or reduction of molecu…	K09580	PDIA1; protein disulfide-isomerase A1 [EC:5.3.4.1]	hsa04141 Protein processing in endoplasmic reticulum - Homo sapiens (human);	IPR005788; IPR012336; IPR013766;	Disulphide isomerase; Thioredoxin-like fold; Thioredoxin domain;
P07237	375	0.747752	Down	Q1	K	Protein disulfide-isomerase	P4HB	1	0.00284278	52.527	VLVGK(1)NFEDVAFDEK	3	1.0853	1	0.863	0.753	0.779	0.909	1.10783	0.828383	extracellular	regulation of biological quality; regulation of cell death; regulation of signaling; single-organism process; biosynthetic process; cellular metabolic process; lipoprotein metabolic process; protein folding; regulation of apoptotic signaling pathway; metabolic process; cellular amino acid metabolic process; regulation of cell communication; peptidyl-proline hydroxylation to 4-hydroxy-L-proline; r…	membrane; extracellular region part; endoplasmic reticulum; external side of plasma membrane; cytoplasmic vesicle; cell junction; cell periphery; vesicle; cytoplasm; macromolecular complex; intracellular part; cell; organelle part; pigment granule; extracellular exosome; membrane-enclosed lumen; catalytic complex; focal adhesion; intracellular organelle lumen; membrane part; cell part; intracellu…	RNA binding; protein heterodimerization activity; receptor binding; peptidyl-proline dioxygenase activity; macromolecular complex binding; protein dimerization activity; oxidoreductase activity, acting on paired donors, with incorporation or reduction of molecular oxygen; integrin binding; protein binding; oxidoreductase activity, acting on paired donors, with incorporation or reduction of molecu…	K09580	PDIA1; protein disulfide-isomerase A1 [EC:5.3.4.1]	hsa04141 Protein processing in endoplasmic reticulum - Homo sapiens (human);	IPR005788; IPR012336; IPR013766;	Disulphide isomerase; Thioredoxin-like fold; Thioredoxin domain;
P07237	276	0.328953	Down	Q1	K	Protein disulfide-isomerase	P4HB	1	4.17e-13	142.45	LSNFK(1)TAAESFK	2	1.0013	2	1.003	0.385	0.779	0.909	1.28755	0.423542	extracellular	regulation of biological quality; regulation of cell death; regulation of signaling; single-organism process; biosynthetic process; cellular metabolic process; lipoprotein metabolic process; protein folding; regulation of apoptotic signaling pathway; metabolic process; cellular amino acid metabolic process; regulation of cell communication; peptidyl-proline hydroxylation to 4-hydroxy-L-proline; r…	membrane; extracellular region part; endoplasmic reticulum; external side of plasma membrane; cytoplasmic vesicle; cell junction; cell periphery; vesicle; cytoplasm; macromolecular complex; intracellular part; cell; organelle part; pigment granule; extracellular exosome; membrane-enclosed lumen; catalytic complex; focal adhesion; intracellular organelle lumen; membrane part; cell part; intracellu…	RNA binding; protein heterodimerization activity; receptor binding; peptidyl-proline dioxygenase activity; macromolecular complex binding; protein dimerization activity; oxidoreductase activity, acting on paired donors, with incorporation or reduction of molecular oxygen; integrin binding; protein binding; oxidoreductase activity, acting on paired donors, with incorporation or reduction of molecu…	K09580	PDIA1; protein disulfide-isomerase A1 [EC:5.3.4.1]	hsa04141 Protein processing in endoplasmic reticulum - Homo sapiens (human);	IPR005788; IPR012336; IPR013766;	Disulphide isomerase; Thioredoxin-like fold; Thioredoxin domain;
P07237	385	0.500687	Down	Q1	K	Protein disulfide-isomerase	P4HB	1	7.77e-17	166.48	NFEDVAFDEK(1)K	2	-0.46585	1	0.825	0.482	0.779	0.909	1.05905	0.530253	extracellular	regulation of biological quality; regulation of cell death; regulation of signaling; single-organism process; biosynthetic process; cellular metabolic process; lipoprotein metabolic process; protein folding; regulation of apoptotic signaling pathway; metabolic process; cellular amino acid metabolic process; regulation of cell communication; peptidyl-proline hydroxylation to 4-hydroxy-L-proline; r…	membrane; extracellular region part; endoplasmic reticulum; external side of plasma membrane; cytoplasmic vesicle; cell junction; cell periphery; vesicle; cytoplasm; macromolecular complex; intracellular part; cell; organelle part; pigment granule; extracellular exosome; membrane-enclosed lumen; catalytic complex; focal adhesion; intracellular organelle lumen; membrane part; cell part; intracellu…	RNA binding; protein heterodimerization activity; receptor binding; peptidyl-proline dioxygenase activity; macromolecular complex binding; protein dimerization activity; oxidoreductase activity, acting on paired donors, with incorporation or reduction of molecular oxygen; integrin binding; protein binding; oxidoreductase activity, acting on paired donors, with incorporation or reduction of molecu…	K09580	PDIA1; protein disulfide-isomerase A1 [EC:5.3.4.1]	hsa04141 Protein processing in endoplasmic reticulum - Homo sapiens (human);	IPR005788; IPR012336; IPR013766;	Disulphide isomerase; Thioredoxin-like fold; Thioredoxin domain;
P07237	283	0.674162	Down	Q1	K	Protein disulfide-isomerase	P4HB	1	0.000326291	92.538	TAAESFK(1)GK	2	-0.052725	1	0.75	0.59	0.779	0.909	0.962773	0.649065	extracellular	regulation of biological quality; regulation of cell death; regulation of signaling; single-organism process; biosynthetic process; cellular metabolic process; lipoprotein metabolic process; protein folding; regulation of apoptotic signaling pathway; metabolic process; cellular amino acid metabolic process; regulation of cell communication; peptidyl-proline hydroxylation to 4-hydroxy-L-proline; r…	membrane; extracellular region part; endoplasmic reticulum; external side of plasma membrane; cytoplasmic vesicle; cell junction; cell periphery; vesicle; cytoplasm; macromolecular complex; intracellular part; cell; organelle part; pigment granule; extracellular exosome; membrane-enclosed lumen; catalytic complex; focal adhesion; intracellular organelle lumen; membrane part; cell part; intracellu…	RNA binding; protein heterodimerization activity; receptor binding; peptidyl-proline dioxygenase activity; macromolecular complex binding; protein dimerization activity; oxidoreductase activity, acting on paired donors, with incorporation or reduction of molecular oxygen; integrin binding; protein binding; oxidoreductase activity, acting on paired donors, with incorporation or reduction of molecu…	K09580	PDIA1; protein disulfide-isomerase A1 [EC:5.3.4.1]	hsa04141 Protein processing in endoplasmic reticulum - Homo sapiens (human);	IPR005788; IPR012336; IPR013766;	Disulphide isomerase; Thioredoxin-like fold; Thioredoxin domain;
P07237	71	0.617112	Down	Q1	K	Protein disulfide-isomerase	P4HB	1	0.000679003	86.344	LK(1)AEGSEIR	2	-2.6089	1	0.836	0.602	0.779	0.909	1.07317	0.662266	extracellular	regulation of biological quality; regulation of cell death; regulation of signaling; single-organism process; biosynthetic process; cellular metabolic process; lipoprotein metabolic process; protein folding; regulation of apoptotic signaling pathway; metabolic process; cellular amino acid metabolic process; regulation of cell communication; peptidyl-proline hydroxylation to 4-hydroxy-L-proline; r…	membrane; extracellular region part; endoplasmic reticulum; external side of plasma membrane; cytoplasmic vesicle; cell junction; cell periphery; vesicle; cytoplasm; macromolecular complex; intracellular part; cell; organelle part; pigment granule; extracellular exosome; membrane-enclosed lumen; catalytic complex; focal adhesion; intracellular organelle lumen; membrane part; cell part; intracellu…	RNA binding; protein heterodimerization activity; receptor binding; peptidyl-proline dioxygenase activity; macromolecular complex binding; protein dimerization activity; oxidoreductase activity, acting on paired donors, with incorporation or reduction of molecular oxygen; integrin binding; protein binding; oxidoreductase activity, acting on paired donors, with incorporation or reduction of molecu…	K09580	PDIA1; protein disulfide-isomerase A1 [EC:5.3.4.1]	hsa04141 Protein processing in endoplasmic reticulum - Homo sapiens (human);	IPR005788; IPR012336; IPR013766;	Disulphide isomerase; Thioredoxin-like fold; Thioredoxin domain;
P07355	152	2.02756	Up	Q4	K	Annexin A2	ANXA2	1	0.000130378	103.91	EMYK(1)TDLEK	2	1.245	1	0.8	1.161	1.161	0.831	0.689061	1.39711	cytoplasm	regulation of vesicle-mediated transport; positive regulation of receptor activity; cellular component biogenesis; regulation of biological quality; leukocyte activation; positive regulation of cellular protein metabolic process; regulation of sterol transport; collagen fibril organization; establishment of protein localization to plasma membrane; regulation of vesicle fusion; protein transport; …	membrane; extracellular region part; extrinsic component of membrane; organelle membrane; PCSK9-AnxA2 complex; cytoplasmic region; cytoplasm; cytoplasmic vesicle part; macromolecular complex; cell-cell adherens junction; azurophil granule lumen; cell; organelle part; early endosome; non-membrane-bounded organelle; basement membrane; vacuolar lumen; lysosomal membrane; extracellular exosome; myeli…	phospholipase inhibitor activity; protein binding; molecular function regulator; enzyme inhibitor activity; calcium-dependent protein binding; Rab GTPase binding; phosphatidylinositol bisphosphate binding; organic cyclic compound binding; heterocyclic compound binding; cadherin binding involved in cell-cell adhesion; cytoskeletal protein binding; Ras GTPase binding; phosphatidylinositol-4,5-bisph…	K17092
P07437	324	0.481962	Down	Q1	K	Tubulin beta chain	TUBB	1	1.61e-14	130.72	MSMK(1)EVDEQMLNVQNK	3	0.37968	1	1.728	0.501	1.152	0.693	1.5	0.722944	cyto_nucl	cellular component biogenesis; leukocyte activation; cilium assembly; single-organism process; cilium organization; establishment of localization; spindle assembly; establishment of localization in cell; cellular component assembly; cell cycle phase transition; cell killing; myeloid leukocyte activation; single-organism transport; secretion; natural killer cell mediated immunity; mitotic cell cyc…	extracellular region part; cytoplasm; cytoplasmic vesicle part; macromolecular complex; azurophil granule lumen; cell; supramolecular complex; organelle part; vacuolar lumen; non-membrane-bounded organelle; extracellular exosome; intracellular; secretory vesicle; lysosome; membrane-bounded organelle; organelle lumen; lytic vacuole; polymeric cytoskeletal fiber; cytoskeletal part; organelle envelo…	nucleoside phosphate binding; ubiquitin protein ligase binding; receptor binding; hydrolase activity, acting on acid anhydrides; hydrolase activity; protein binding; MHC class I protein binding; GTPase activating protein binding; heterocyclic compound binding; organic cyclic compound binding; pyrophosphatase activity; ribonucleotide binding; catalytic activity; binding; purine ribonucleoside bind…	K07375	TUBB; tubulin beta	hsa04540 Gap junction - Homo sapiens (human); hsa05130 Pathogenic Escherichia coli infection - Homo sapiens (human); hsa04145 Phagosome - Homo sapiens (human);	IPR003008; IPR023123; IPR008280; IPR018316;	Tubulin/FtsZ, GTPase domain; Tubulin, C-terminal; Tubulin/FtsZ, C-terminal; Tubulin/FtsZ, 2-layer sandwich domain;
P07737	108	0.329758	Down	Q1	K	Profilin-1	PFN1	1	6.07e-09	130.1	TDK(1)TLVLLMGK	2	0.02022	4	1.42	0.499	0.99	1.055	1.43434	0.472986	cytoplasm	single organism signaling; regulation of biological quality; positive regulation of cell migration; cell surface receptor signaling pathway; regulation of cell projection assembly; tube formation; chordate embryonic development; positive regulation of biosynthetic process; regulation of actin filament length; actin cytoskeleton organization; positive regulation of multicellular organismal process…	membrane; extracellular space; extracellular region part; cell cortex; cell junction; cell periphery; vesicle; cytoplasm; cytoplasmic region; intracellular part; cell; non-membrane-bounded organelle; cytoskeleton; extracellular exosome; focal adhesion; intracellular; cell part; adherens junction; extracellular vesicle; neuron projection; cell-substrate junction; membrane-bounded organelle; neuron…	nucleoside phosphate binding; receptor binding; nucleoside-triphosphatase regulator activity; protein binding; molecular function regulator; phosphatidylinositol bisphosphate binding; organic cyclic compound binding; heterocyclic compound binding; cytoskeletal protein binding; Ras GTPase binding; actin monomer binding; binding; phosphatidylinositol-4,5-bisphosphate binding; cadherin binding; phos…	K05759	PFN; profilin	hsa05132 Salmonella infection - Homo sapiens (human); hsa04015 Rap1 signaling pathway - Homo sapiens (human); hsa05131 Shigellosis - Homo sapiens (human); hsa04810 Regulation of actin cytoskeleton - Homo sapiens (human);
P07737	105	0.615209	Down	Q1	K	Profilin-1	PFN1	1	6.64e-10	110.74	STGGAPTFNVTVTK(1)TDK	2	0.64876	3	1.205	0.79	0.99	1.055	1.21717	0.748815	cytoplasm	single organism signaling; regulation of biological quality; positive regulation of cell migration; cell surface receptor signaling pathway; regulation of cell projection assembly; tube formation; chordate embryonic development; positive regulation of biosynthetic process; regulation of actin filament length; actin cytoskeleton organization; positive regulation of multicellular organismal process…	membrane; extracellular space; extracellular region part; cell cortex; cell junction; cell periphery; vesicle; cytoplasm; cytoplasmic region; intracellular part; cell; non-membrane-bounded organelle; cytoskeleton; extracellular exosome; focal adhesion; intracellular; cell part; adherens junction; extracellular vesicle; neuron projection; cell-substrate junction; membrane-bounded organelle; neuron…	nucleoside phosphate binding; receptor binding; nucleoside-triphosphatase regulator activity; protein binding; molecular function regulator; phosphatidylinositol bisphosphate binding; organic cyclic compound binding; heterocyclic compound binding; cytoskeletal protein binding; Ras GTPase binding; actin monomer binding; binding; phosphatidylinositol-4,5-bisphosphate binding; cadherin binding; phos…	K05759	PFN; profilin	hsa05132 Salmonella infection - Homo sapiens (human); hsa04015 Rap1 signaling pathway - Homo sapiens (human); hsa05131 Shigellosis - Homo sapiens (human); hsa04810 Regulation of actin cytoskeleton - Homo sapiens (human);
P07737	54	0.280865	Down	Q1	K	Profilin-1	PFN1	1	1.39e-41	184.6	TFVNITPAEVGVLVGK(1)DR	2	0.3164	3	1.44	0.431	0.99	1.055	1.45455	0.408531	cytoplasm	single organism signaling; regulation of biological quality; positive regulation of cell migration; cell surface receptor signaling pathway; regulation of cell projection assembly; tube formation; chordate embryonic development; positive regulation of biosynthetic process; regulation of actin filament length; actin cytoskeleton organization; positive regulation of multicellular organismal process…	membrane; extracellular space; extracellular region part; cell cortex; cell junction; cell periphery; vesicle; cytoplasm; cytoplasmic region; intracellular part; cell; non-membrane-bounded organelle; cytoskeleton; extracellular exosome; focal adhesion; intracellular; cell part; adherens junction; extracellular vesicle; neuron projection; cell-substrate junction; membrane-bounded organelle; neuron…	nucleoside phosphate binding; receptor binding; nucleoside-triphosphatase regulator activity; protein binding; molecular function regulator; phosphatidylinositol bisphosphate binding; organic cyclic compound binding; heterocyclic compound binding; cytoskeletal protein binding; Ras GTPase binding; actin monomer binding; binding; phosphatidylinositol-4,5-bisphosphate binding; cadherin binding; phos…	K05759	PFN; profilin	hsa05132 Salmonella infection - Homo sapiens (human); hsa04015 Rap1 signaling pathway - Homo sapiens (human); hsa05131 Shigellosis - Homo sapiens (human); hsa04810 Regulation of actin cytoskeleton - Homo sapiens (human);
P07737	126	0.27456	Down	Q1	K	Profilin-1	PFN1	1	1.13e-06	96.229	EGVHGGLINK(1)K	3	0.2478	5	1.268	0.371	0.99	1.055	1.28081	0.351659	cytoplasm	single organism signaling; regulation of biological quality; positive regulation of cell migration; cell surface receptor signaling pathway; regulation of cell projection assembly; tube formation; chordate embryonic development; positive regulation of biosynthetic process; regulation of actin filament length; actin cytoskeleton organization; positive regulation of multicellular organismal process…	membrane; extracellular space; extracellular region part; cell cortex; cell junction; cell periphery; vesicle; cytoplasm; cytoplasmic region; intracellular part; cell; non-membrane-bounded organelle; cytoskeleton; extracellular exosome; focal adhesion; intracellular; cell part; adherens junction; extracellular vesicle; neuron projection; cell-substrate junction; membrane-bounded organelle; neuron…	nucleoside phosphate binding; receptor binding; nucleoside-triphosphatase regulator activity; protein binding; molecular function regulator; phosphatidylinositol bisphosphate binding; organic cyclic compound binding; heterocyclic compound binding; cytoskeletal protein binding; Ras GTPase binding; actin monomer binding; binding; phosphatidylinositol-4,5-bisphosphate binding; cadherin binding; phos…	K05759	PFN; profilin	hsa05132 Salmonella infection - Homo sapiens (human); hsa04015 Rap1 signaling pathway - Homo sapiens (human); hsa05131 Shigellosis - Homo sapiens (human); hsa04810 Regulation of actin cytoskeleton - Homo sapiens (human);
P07900	74	0.761189	Down	Q1	K	Heat shock protein HSP 90-alpha	HSP90AA1	1	0.000672608	64.52	LDSGK(1)ELHINLIPNK	3	0.84046	1	0.994	0.806	0.996	1.061	0.997992	0.759661	cytoplasm	single organism signaling; cellular component biogenesis; regulation of biological quality; ribonucleoprotein complex biogenesis; leukocyte activation; regulation of nitric oxide biosynthetic process; ribonucleoprotein complex assembly; cell surface receptor signaling pathway; positive regulation of telomerase activity; positive regulation of biosynthetic process; peptidyl-tyrosine modification; …	membrane; secretory granule lumen; extracellular region part; cytoplasmic vesicle; cell periphery; ruffle membrane; vesicle; cytoplasm; cytoplasmic vesicle part; intracellular part; cell; ficolin-1-rich granule lumen; organelle part; pigment granule; vacuolar lumen; extracellular exosome; ficolin-1-rich granule; membrane-enclosed lumen; nucleoplasm; vesicle lumen; plasma membrane region; intracel…	nitric-oxide synthase regulator activity; nucleoside phosphate binding; phosphotransferase activity, alcohol group as acceptor; protein tyrosine kinase binding; DNA polymerase binding; protein dimerization activity; protein kinase binding; hydrolase activity, acting on acid anhydrides; protein tyrosine kinase activity; hydrolase activity; protein binding; protein kinase activity; molecular functi…	K04079	HSP90A; molecular chaperone HtpG	hsa05200 Pathways in cancer - Homo sapiens (human); hsa04657 IL-17 signaling pathway - Homo sapiens (human); hsa04659 Th17 cell differentiation - Homo sapiens (human); hsa04621 NOD-like receptor signaling pathway - Homo sapiens (human); hsa04151 PI3K-Akt signaling pathway - Homo sapiens (human); hsa05418 Fluid shear stress and atherosclerosis - Homo sapiens (human); hsa04612 Antigen processing an…	IPR020575; IPR020568; IPR003594;	Heat shock protein Hsp90, N-terminal; Ribosomal protein S5 domain 2-type fold; Histidine kinase-like ATPase, C-terminal domain;
P07900	84	3.44129	Up	Q4	K	Heat shock protein HSP 90-alpha	HSP90AA1	1	0.00391723	49.298	ELHINLIPNK(1)QDR	3	0.57542	1	0.422	1.547	0.996	1.061	0.423695	1.45806	cytoplasm	single organism signaling; cellular component biogenesis; regulation of biological quality; ribonucleoprotein complex biogenesis; leukocyte activation; regulation of nitric oxide biosynthetic process; ribonucleoprotein complex assembly; cell surface receptor signaling pathway; positive regulation of telomerase activity; positive regulation of biosynthetic process; peptidyl-tyrosine modification; …	membrane; secretory granule lumen; extracellular region part; cytoplasmic vesicle; cell periphery; ruffle membrane; vesicle; cytoplasm; cytoplasmic vesicle part; intracellular part; cell; ficolin-1-rich granule lumen; organelle part; pigment granule; vacuolar lumen; extracellular exosome; ficolin-1-rich granule; membrane-enclosed lumen; nucleoplasm; vesicle lumen; plasma membrane region; intracel…	nitric-oxide synthase regulator activity; nucleoside phosphate binding; phosphotransferase activity, alcohol group as acceptor; protein tyrosine kinase binding; DNA polymerase binding; protein dimerization activity; protein kinase binding; hydrolase activity, acting on acid anhydrides; protein tyrosine kinase activity; hydrolase activity; protein binding; protein kinase activity; molecular functi…	K04079	HSP90A; molecular chaperone HtpG	hsa05200 Pathways in cancer - Homo sapiens (human); hsa04657 IL-17 signaling pathway - Homo sapiens (human); hsa04659 Th17 cell differentiation - Homo sapiens (human); hsa04621 NOD-like receptor signaling pathway - Homo sapiens (human); hsa04151 PI3K-Akt signaling pathway - Homo sapiens (human); hsa05418 Fluid shear stress and atherosclerosis - Homo sapiens (human); hsa04612 Antigen processing an…	IPR020575; IPR020568; IPR003594;	Heat shock protein Hsp90, N-terminal; Ribosomal protein S5 domain 2-type fold; Histidine kinase-like ATPase, C-terminal domain;
P07900	283	0.706547	Down	Q1	K	Heat shock protein HSP 90-alpha	HSP90AA1	1	1.99e-08	125.53	EK(1)YIDQEELNK	2	1.3833	2	1.035	0.779	0.996	1.061	1.03916	0.734213	cytoplasm	single organism signaling; cellular component biogenesis; regulation of biological quality; ribonucleoprotein complex biogenesis; leukocyte activation; regulation of nitric oxide biosynthetic process; ribonucleoprotein complex assembly; cell surface receptor signaling pathway; positive regulation of telomerase activity; positive regulation of biosynthetic process; peptidyl-tyrosine modification; …	membrane; secretory granule lumen; extracellular region part; cytoplasmic vesicle; cell periphery; ruffle membrane; vesicle; cytoplasm; cytoplasmic vesicle part; intracellular part; cell; ficolin-1-rich granule lumen; organelle part; pigment granule; vacuolar lumen; extracellular exosome; ficolin-1-rich granule; membrane-enclosed lumen; nucleoplasm; vesicle lumen; plasma membrane region; intracel…	nitric-oxide synthase regulator activity; nucleoside phosphate binding; phosphotransferase activity, alcohol group as acceptor; protein tyrosine kinase binding; DNA polymerase binding; protein dimerization activity; protein kinase binding; hydrolase activity, acting on acid anhydrides; protein tyrosine kinase activity; hydrolase activity; protein binding; protein kinase activity; molecular functi…	K04079	HSP90A; molecular chaperone HtpG	hsa05200 Pathways in cancer - Homo sapiens (human); hsa04657 IL-17 signaling pathway - Homo sapiens (human); hsa04659 Th17 cell differentiation - Homo sapiens (human); hsa04621 NOD-like receptor signaling pathway - Homo sapiens (human); hsa04151 PI3K-Akt signaling pathway - Homo sapiens (human); hsa05418 Fluid shear stress and atherosclerosis - Homo sapiens (human); hsa04612 Antigen processing an…	IPR020575; IPR020568; IPR003594;	Heat shock protein Hsp90, N-terminal; Ribosomal protein S5 domain 2-type fold; Histidine kinase-like ATPase, C-terminal domain;
P07900	649	0.645562	Down	Q1	K	Heat shock protein HSP 90-alpha	HSP90AA1	1	0.0295333	66.692	QK(1)AEADK	2	-0.086961	2	0.65	0.447	0.996	1.061	0.65261	0.421301	cytoplasm	single organism signaling; cellular component biogenesis; regulation of biological quality; ribonucleoprotein complex biogenesis; leukocyte activation; regulation of nitric oxide biosynthetic process; ribonucleoprotein complex assembly; cell surface receptor signaling pathway; positive regulation of telomerase activity; positive regulation of biosynthetic process; peptidyl-tyrosine modification; …	membrane; secretory granule lumen; extracellular region part; cytoplasmic vesicle; cell periphery; ruffle membrane; vesicle; cytoplasm; cytoplasmic vesicle part; intracellular part; cell; ficolin-1-rich granule lumen; organelle part; pigment granule; vacuolar lumen; extracellular exosome; ficolin-1-rich granule; membrane-enclosed lumen; nucleoplasm; vesicle lumen; plasma membrane region; intracel…	nitric-oxide synthase regulator activity; nucleoside phosphate binding; phosphotransferase activity, alcohol group as acceptor; protein tyrosine kinase binding; DNA polymerase binding; protein dimerization activity; protein kinase binding; hydrolase activity, acting on acid anhydrides; protein tyrosine kinase activity; hydrolase activity; protein binding; protein kinase activity; molecular functi…	K04079	HSP90A; molecular chaperone HtpG	hsa05200 Pathways in cancer - Homo sapiens (human); hsa04657 IL-17 signaling pathway - Homo sapiens (human); hsa04659 Th17 cell differentiation - Homo sapiens (human); hsa04621 NOD-like receptor signaling pathway - Homo sapiens (human); hsa04151 PI3K-Akt signaling pathway - Homo sapiens (human); hsa05418 Fluid shear stress and atherosclerosis - Homo sapiens (human); hsa04612 Antigen processing an…	IPR020575; IPR020568; IPR003594;	Heat shock protein Hsp90, N-terminal; Ribosomal protein S5 domain 2-type fold; Histidine kinase-like ATPase, C-terminal domain;
P07900	407	0.564576	Down	Q1	K	Heat shock protein HSP 90-alpha	HSP90AA1	1	3.08e-07	117.79	EMLQQSK(1)ILK	2	0.20099	2	1.267	0.762	0.996	1.061	1.27209	0.71819	cytoplasm	single organism signaling; cellular component biogenesis; regulation of biological quality; ribonucleoprotein complex biogenesis; leukocyte activation; regulation of nitric oxide biosynthetic process; ribonucleoprotein complex assembly; cell surface receptor signaling pathway; positive regulation of telomerase activity; positive regulation of biosynthetic process; peptidyl-tyrosine modification; …	membrane; secretory granule lumen; extracellular region part; cytoplasmic vesicle; cell periphery; ruffle membrane; vesicle; cytoplasm; cytoplasmic vesicle part; intracellular part; cell; ficolin-1-rich granule lumen; organelle part; pigment granule; vacuolar lumen; extracellular exosome; ficolin-1-rich granule; membrane-enclosed lumen; nucleoplasm; vesicle lumen; plasma membrane region; intracel…	nitric-oxide synthase regulator activity; nucleoside phosphate binding; phosphotransferase activity, alcohol group as acceptor; protein tyrosine kinase binding; DNA polymerase binding; protein dimerization activity; protein kinase binding; hydrolase activity, acting on acid anhydrides; protein tyrosine kinase activity; hydrolase activity; protein binding; protein kinase activity; molecular functi…	K04079	HSP90A; molecular chaperone HtpG	hsa05200 Pathways in cancer - Homo sapiens (human); hsa04657 IL-17 signaling pathway - Homo sapiens (human); hsa04659 Th17 cell differentiation - Homo sapiens (human); hsa04621 NOD-like receptor signaling pathway - Homo sapiens (human); hsa04151 PI3K-Akt signaling pathway - Homo sapiens (human); hsa05418 Fluid shear stress and atherosclerosis - Homo sapiens (human); hsa04612 Antigen processing an…	IPR020575; IPR020568; IPR003594;	Heat shock protein Hsp90, N-terminal; Ribosomal protein S5 domain 2-type fold; Histidine kinase-like ATPase, C-terminal domain;
P07900	292	0.657471	Down	Q1	K	Heat shock protein HSP 90-alpha	HSP90AA1	1	1.38e-07	104.78	YIDQEELNK(1)TK	3	1.5291	3	1.058	0.741	0.996	1.061	1.06225	0.698398	cytoplasm	single organism signaling; cellular component biogenesis; regulation of biological quality; ribonucleoprotein complex biogenesis; leukocyte activation; regulation of nitric oxide biosynthetic process; ribonucleoprotein complex assembly; cell surface receptor signaling pathway; positive regulation of telomerase activity; positive regulation of biosynthetic process; peptidyl-tyrosine modification; …	membrane; secretory granule lumen; extracellular region part; cytoplasmic vesicle; cell periphery; ruffle membrane; vesicle; cytoplasm; cytoplasmic vesicle part; intracellular part; cell; ficolin-1-rich granule lumen; organelle part; pigment granule; vacuolar lumen; extracellular exosome; ficolin-1-rich granule; membrane-enclosed lumen; nucleoplasm; vesicle lumen; plasma membrane region; intracel…	nitric-oxide synthase regulator activity; nucleoside phosphate binding; phosphotransferase activity, alcohol group as acceptor; protein tyrosine kinase binding; DNA polymerase binding; protein dimerization activity; protein kinase binding; hydrolase activity, acting on acid anhydrides; protein tyrosine kinase activity; hydrolase activity; protein binding; protein kinase activity; molecular functi…	K04079	HSP90A; molecular chaperone HtpG	hsa05200 Pathways in cancer - Homo sapiens (human); hsa04657 IL-17 signaling pathway - Homo sapiens (human); hsa04659 Th17 cell differentiation - Homo sapiens (human); hsa04621 NOD-like receptor signaling pathway - Homo sapiens (human); hsa04151 PI3K-Akt signaling pathway - Homo sapiens (human); hsa05418 Fluid shear stress and atherosclerosis - Homo sapiens (human); hsa04612 Antigen processing an…	IPR020575; IPR020568; IPR003594;	Heat shock protein Hsp90, N-terminal; Ribosomal protein S5 domain 2-type fold; Histidine kinase-like ATPase, C-terminal domain;
P07900	654	1.23184	Up	Q3	K	Heat shock protein HSP 90-alpha	HSP90AA1	1	0.00329245	87.258	AEADK(1)NDK	2	-4.1713	1	0.474	0.622	0.996	1.061	0.475904	0.586239	cytoplasm	single organism signaling; cellular component biogenesis; regulation of biological quality; ribonucleoprotein complex biogenesis; leukocyte activation; regulation of nitric oxide biosynthetic process; ribonucleoprotein complex assembly; cell surface receptor signaling pathway; positive regulation of telomerase activity; positive regulation of biosynthetic process; peptidyl-tyrosine modification; …	membrane; secretory granule lumen; extracellular region part; cytoplasmic vesicle; cell periphery; ruffle membrane; vesicle; cytoplasm; cytoplasmic vesicle part; intracellular part; cell; ficolin-1-rich granule lumen; organelle part; pigment granule; vacuolar lumen; extracellular exosome; ficolin-1-rich granule; membrane-enclosed lumen; nucleoplasm; vesicle lumen; plasma membrane region; intracel…	nitric-oxide synthase regulator activity; nucleoside phosphate binding; phosphotransferase activity, alcohol group as acceptor; protein tyrosine kinase binding; DNA polymerase binding; protein dimerization activity; protein kinase binding; hydrolase activity, acting on acid anhydrides; protein tyrosine kinase activity; hydrolase activity; protein binding; protein kinase activity; molecular functi…	K04079	HSP90A; molecular chaperone HtpG	hsa05200 Pathways in cancer - Homo sapiens (human); hsa04657 IL-17 signaling pathway - Homo sapiens (human); hsa04659 Th17 cell differentiation - Homo sapiens (human); hsa04621 NOD-like receptor signaling pathway - Homo sapiens (human); hsa04151 PI3K-Akt signaling pathway - Homo sapiens (human); hsa05418 Fluid shear stress and atherosclerosis - Homo sapiens (human); hsa04612 Antigen processing an…	IPR020575; IPR020568; IPR003594;	Heat shock protein Hsp90, N-terminal; Ribosomal protein S5 domain 2-type fold; Histidine kinase-like ATPase, C-terminal domain;
P07900	576	0.60268	Down	Q1	K	Heat shock protein HSP 90-alpha	HSP90AA1	1	0.00939782	74.841	IMK(1)DILEK	2	0.5793	1	1.014	0.651	0.996	1.061	1.01807	0.613572	cytoplasm	single organism signaling; cellular component biogenesis; regulation of biological quality; ribonucleoprotein complex biogenesis; leukocyte activation; regulation of nitric oxide biosynthetic process; ribonucleoprotein complex assembly; cell surface receptor signaling pathway; positive regulation of telomerase activity; positive regulation of biosynthetic process; peptidyl-tyrosine modification; …	membrane; secretory granule lumen; extracellular region part; cytoplasmic vesicle; cell periphery; ruffle membrane; vesicle; cytoplasm; cytoplasmic vesicle part; intracellular part; cell; ficolin-1-rich granule lumen; organelle part; pigment granule; vacuolar lumen; extracellular exosome; ficolin-1-rich granule; membrane-enclosed lumen; nucleoplasm; vesicle lumen; plasma membrane region; intracel…	nitric-oxide synthase regulator activity; nucleoside phosphate binding; phosphotransferase activity, alcohol group as acceptor; protein tyrosine kinase binding; DNA polymerase binding; protein dimerization activity; protein kinase binding; hydrolase activity, acting on acid anhydrides; protein tyrosine kinase activity; hydrolase activity; protein binding; protein kinase activity; molecular functi…	K04079	HSP90A; molecular chaperone HtpG	hsa05200 Pathways in cancer - Homo sapiens (human); hsa04657 IL-17 signaling pathway - Homo sapiens (human); hsa04659 Th17 cell differentiation - Homo sapiens (human); hsa04621 NOD-like receptor signaling pathway - Homo sapiens (human); hsa04151 PI3K-Akt signaling pathway - Homo sapiens (human); hsa05418 Fluid shear stress and atherosclerosis - Homo sapiens (human); hsa04612 Antigen processing an…	IPR020575; IPR020568; IPR003594;	Heat shock protein Hsp90, N-terminal; Ribosomal protein S5 domain 2-type fold; Histidine kinase-like ATPase, C-terminal domain;
P07954	221	0.389342	Down	Q1	K	"Fumarate hydratase, mitochondrial"	FH	1	0.000236874	70.808	LHDALDAK(1)SK	3	-0.64812	1	1.3	0.56	1.015	1.123	1.28079	0.498664	mitochondria	dicarboxylic acid metabolic process; single-multicellular organism process; regulation of biological quality; single-organism process; cellular metabolic process; multicellular organismal homeostasis; anatomical structure homeostasis; organic substance metabolic process; homeostatic process; metabolic process; generation of precursor metabolites and energy; cellular process; fumarate metabolic pr…	mitochondrial matrix; intracellular organelle; extracellular region part; mitochondrial part; cytoplasm; intracellular organelle part; vesicle; macromolecular complex; intracellular part; cell; extracellular region; organelle part; mitochondrion; intracellular membrane-bounded organelle; membrane-enclosed lumen; organelle; extracellular exosome; intracellular organelle lumen; intracellular; cell …	catalytic activity; binding; fumarate hydratase activity; lyase activity; hydro-lyase activity; protein binding; carbon-oxygen lyase activity;	K01679	E4.2.1.2B; fumarate hydratase, class II [EC:4.2.1.2]	hsa05200 Pathways in cancer - Homo sapiens (human); hsa00620 Pyruvate metabolism - Homo sapiens (human); hsa01100 Metabolic pathways - Homo sapiens (human); hsa00020 Citrate cycle (TCA cycle) - Homo sapiens (human); hsa01200 Carbon metabolism - Homo sapiens (human); hsa05211 Renal cell carcinoma - Homo sapiens (human);	IPR024083; IPR008948; IPR022761; IPR018951;	Fumarase/histidase, N-terminal; L-Aspartase-like; Fumarate lyase, N-terminal; Fumarase C, C-terminal;
P07996	1117	0.533919	Down	Q1	K	Thrombospondin-1	THBS1	1	0.00122598	63.091	LSHRPK(1)TGFIR	4	1.5359	1	1.222	0.365	1.405	0.786	0.869751	0.464377	extracellular	regulation of leukocyte activation; regulation of cell death; regulation of tumor necrosis factor production; posttranscriptional regulation of gene expression; negative regulation of protein maturation; positive regulation of biosynthetic process; regulation of endothelial cell chemotaxis; negative regulation of plasma membrane long-chain fatty acid transport; cellular metabolic process; regulat…	secretory granule lumen; membrane; endoplasmic reticulum; extracellular space; extracellular region part; external side of plasma membrane; cytoplasmic vesicle; cell periphery; vesicle; cytoplasm; cytoplasmic vesicle part; macromolecular complex; intracellular part; sarcoplasm; cell; organelle part; membrane-enclosed lumen; extracellular exosome; vesicle lumen; intracellular organelle lumen; cell…	growth factor binding; receptor binding; protein binding; integrin binding; heparin binding; phosphatidylserine binding; extracellular matrix binding; fibrinogen binding; collagen V binding; identical protein binding; binding; lipid binding; cation binding; anion binding; collagen binding; fibroblast growth factor binding; glycosaminoglycan binding; fibronectin binding; macromolecular complex bin…	K16857	THBS1; thrombospondin 1	hsa05144 Malaria - Homo sapiens (human); hsa04015 Rap1 signaling pathway - Homo sapiens (human); hsa05219 Bladder cancer - Homo sapiens (human); hsa04115 p53 signaling pathway - Homo sapiens (human); hsa04151 PI3K-Akt signaling pathway - Homo sapiens (human); hsa04350 TGF-beta signaling pathway - Homo sapiens (human); hsa05205 Proteoglycans in cancer - Homo sapiens (human); hsa04510 Focal adhesio…	IPR001007; IPR001881; IPR008859; IPR000742; IPR001791; IPR013320;	VWFC domain; EGF-like calcium-binding domain; Thrombospondin, C-terminal; EGF-like domain; Laminin G domain; Concanavalin A-like lectin/glucanase domain;
P07996	262	0.715013	Down	Q1	K	Thrombospondin-1	THBS1	1	0.0056204	54.784	TNYIGHK(1)TK	3	0.68797	1	1.475	0.59	1.405	0.786	1.04982	0.750636	extracellular	regulation of leukocyte activation; regulation of cell death; regulation of tumor necrosis factor production; posttranscriptional regulation of gene expression; negative regulation of protein maturation; positive regulation of biosynthetic process; regulation of endothelial cell chemotaxis; negative regulation of plasma membrane long-chain fatty acid transport; cellular metabolic process; regulat…	secretory granule lumen; membrane; endoplasmic reticulum; extracellular space; extracellular region part; external side of plasma membrane; cytoplasmic vesicle; cell periphery; vesicle; cytoplasm; cytoplasmic vesicle part; macromolecular complex; intracellular part; sarcoplasm; cell; organelle part; membrane-enclosed lumen; extracellular exosome; vesicle lumen; intracellular organelle lumen; cell…	growth factor binding; receptor binding; protein binding; integrin binding; heparin binding; phosphatidylserine binding; extracellular matrix binding; fibrinogen binding; collagen V binding; identical protein binding; binding; lipid binding; cation binding; anion binding; collagen binding; fibroblast growth factor binding; glycosaminoglycan binding; fibronectin binding; macromolecular complex bin…	K16857	THBS1; thrombospondin 1	hsa05144 Malaria - Homo sapiens (human); hsa04015 Rap1 signaling pathway - Homo sapiens (human); hsa05219 Bladder cancer - Homo sapiens (human); hsa04115 p53 signaling pathway - Homo sapiens (human); hsa04151 PI3K-Akt signaling pathway - Homo sapiens (human); hsa04350 TGF-beta signaling pathway - Homo sapiens (human); hsa05205 Proteoglycans in cancer - Homo sapiens (human); hsa04510 Focal adhesio…	IPR001007; IPR001881; IPR008859; IPR000742; IPR001791; IPR013320;	VWFC domain; EGF-like calcium-binding domain; Thrombospondin, C-terminal; EGF-like domain; Laminin G domain; Concanavalin A-like lectin/glucanase domain;
[truncated: 624 more rows]
