# Supplementary material for: Comprehensive analysis of lysine crotonylation in proteome of maintenance hemodialysis patients
Source: Medicine (Baltimore). 2018 Sep 14;97(37):e12035. doi: 10.1097/MD.0000000000012035 (PMC6156053; doi:10.1097/MD.0000000000012035)
Supplement: Supplemental Digital Content [file medi-97-e12035-s003.xlsx]

## Sheet: Motif annot
Table S3. The seven motifs retrieved from lysine crotonylated peptides.
ID	Protein accession	Position	Motif Logo
P61981-77	P61981	77	..........KK.........
Q04917-77	Q04917	77	..........KK.........
Q9UBW5-163	Q9UBW5	163	..........KK.........
P06737-724	P06737	724	..........KK.........
P63104-138	P63104	138	..........KK.........
P01877-293	P01877	293	..........KK.........
Q8WUM4-312	Q8WUM4	312	..........KK.........
P32456-501	P32456	501	..........KK.........
P30153-467	P30153	467	..........KK.........
P63104-74	P63104	74	..........KK.........
Q01518-376	Q01518	376	..........KK.........
Q9UNF0-156	Q9UNF0	156	..........KK.........
Q93084-204	Q93084	204	..........KK.........
P27348-74	P27348	74	..........KK.........
P13639-308	P13639	308	..........KK.........
P51572-148	P51572	148	..........KK.........
O60610-486	O60610	486	..........KK.........
P10809-417	P10809	417	..........KK.........
P48444-322	P48444	322	..........KK.........
Q27J81-845	Q27J81	845	..........KK.........
Q14103-237	Q14103	237	..........KK.........
P48426-252	P48426	252	..........KK.........
P53004-275	P53004	275	..........KK.........
P07237-467	P07237	467	..........KK.........
P10606-56	P10606	56	..........KK.........
Q16891-313	Q16891	313	..........KK.........
Q16851-33	Q16851	33	..........KK.........
P31948-50	P31948	50	..........KK.........
P07237-385	P07237	385	..........KK.........
Q8TF42-208	Q8TF42	208	..........KK.........
O60610-559	O60610	559	..........KK.........
P01009-159	P01009	159	..........KK.........
P00738-71	P00738	71	..........KK.........
P02792-105	P02792	105	..........KK.........
P08514-708	P08514	708	..........KK.........
P25786-61	P25786	61	..........KK.........
O75955-340	O75955	340	..........KK.........
P40121-137	P40121	137	..........KK.........
P35579-1173	P35579	1173	..........KK.........
P16152-180	P16152	180	..........KK.........
P35579-29	P35579	29	..........KK.........
Q04917-142	Q04917	142	..........KK.........
P10809-191	P10809	191	..........KK.........
O15143-307	O15143	307	..........KK.........
P27824-233	P27824	233	..........KK.........
Q9Y490-910	Q9Y490	910	..........KK.........
P37840-96	P37840	96	..........KK.........
P11021-553	P11021	553	..........KK.........
P12081-418	P12081	418	..........KK.........
Q15005-65	Q15005	65	..........KK.........
P30041-141	P30041	141	..........KK.........
P02788-118	P02788	118	..........KK.........
P21333-42	P21333	42	..........KK.........
O75116-525	O75116	525	..........KK.........
P35914-190	P35914	190	..........KK.........
O95379-27	O95379	27	..........KK.........
P08758-309	P08758	309	..........KK.........
P08567-13	P08567	13	..........KK.........
Q9Y490-57	Q9Y490	57	..........KK.........
Q99880-12	Q99880	12	..........KK.........
P30101-288	P30101	288	..........KK.........
P21281-214	P21281	214	..........KK.........
P26038-327	P26038	327	..........KK.........
P02545-260	P02545	260	..........KK.........
Q9NZN3-468	Q9NZN3	468	..........KK.........
P61106-170	P61106	170	..........KK.........
P35579-1370	P35579	1370	..........KK.........
P26038-253	P26038	253	..........KK.........
P21333-299	P21333	299	..........KK.........
P05106-234	P05106	234	..........KK.........
P02675-83	P02675	83	..........KK.........
P19367-488	P19367	488	..........KK.........
P13667-506	P13667	506	..........KK.........
P52209-316	P52209	316	..........KK.........
P11021-352	P11021	352	..........KK.........
P13796-455	P13796	455	..........KK.........
P35579-1441	P35579	1441	..........KK.........
P62258-28	P62258	28	..........KK.........
P19105-149	P19105	149	..........KK.........
P49913-100	P49913	100	..........KK.........
P01023-1176	P01023	1176	..........KK.........
P35579-938	P35579	938	..........KK.........
Q16891-269	Q16891	269	..........KK.........
P08133-314	P08133	314	..........KK.........
P16403-63	P16403	63	..........KK.........
P14618-135	P14618	135	..........KK.........
P11142-187	P11142	187	..........KK.........
P51572-158	P51572	158	..........KK.........
P02788-694	P02788	694	..........KK.........
P48444-335	P48444	335	..........KK.........
Q9Y490-1947	Q9Y490	1947	..........KK.........
P11021-446	P11021	446	..........KK.........
P11586-739	P11586	739	..........KK.........
P12931-106	P12931	106	..........KK.........
P13010-543	P13010	543	..........KK.........
P26373-88	P26373	88	..........KK.........
Q6P2H3-459	Q6P2H3	459	..........KK.........
P23528-44	P23528	44	..........KK.........
Q9Y490-137	Q9Y490	137	..........KK.........
Q15365-31	Q15365	31	..........KK.........
P11021-163	P11021	163	..........KK.........
P35579-1583	P35579	1583	..........KK.........
Q96A05-68	Q96A05	68	..........KK.........
P25325-236	P25325	236	..........KK.........
P30101-146	P30101	146	..........KK.........
P37837-203	P37837	203	..........KK.........
P22307-453	P22307	453	..........KK.........
P38646-467	P38646	467	..........KK.........
P63104-157	P63104	157	..........KK.........
O00429-255	O00429	255	..........KK.........
P08514-725	P08514	725	..........KK.........
P00488-504	P00488	504	..........KK.........
P14625-404	P14625	404	..........KK.........
P02787-60	P02787	60	..........KK.........
P41218-54	P41218	54	..........KK.........
O15144-286	O15144	286	..........KK.........
P04114-4485	P04114	4485	..........KK.........
Q15149-791	Q15149	791	..........KK.........
P13639-283	P13639	283	..........KK.........
P30520-163	P30520	163	..........KK.........
O60610-1063	O60610	1063	..........KK.........
P31948-222	P31948	222	..........KK.........
P21333-2024	P21333	2024	..........KK.........
P61163-319	P61163	319	..........KK.........
Q14141-171	Q14141	171	..........KK.........
P13637-763	P13637	763	..........KK.........
Q9Y490-1170	Q9Y490	1170	..........KK.........
P61158-264	P61158	264	..........KK.........
Q14141-379	Q14141	379	..........KK.........
P30041-199	P30041	199	..........KK.........
P18206-731	P18206	731	..........KK.........
P05106-644	P05106	644	..........KK.........
P04040-476	P04040	476	..........KK.........
P00558-191	P00558	191	..........KK.........
P04114-2147	P04114	2147	..........KK.........
Q92888-645	Q92888	645	..........KK.........
P40939-569	P40939	569	..........KK.........
P23528-30	P23528	30	..........KK.........
P02549-1647	P02549	1647	..........KK.........
P06733-80	P06733	80	..........KK.........
P29401-352	P29401	352	..........KK.........
P15311-327	P15311	327	..........KK.........
O60610-503	O60610	503	..........KK.........
P05106-637	P05106	637	..........KK.........
O15144-157	O15144	157	..........KK.........
P33176-548	P33176	548	..........KK.........
Q9Y490-1645	Q9Y490	1645	..........KK.........
P02679-231	P02679	231	..........KK.........
P78417-160	P78417	160	..........KK.........
P61586-118	P61586	118	..........KK.........
O00299-192	O00299	192	..........KK.........
Q9P289-139	Q9P289	139	..........KK.........
P48059-312	P48059	312	..........KK.........
P01009-257	P01009	257	..........KK.........
Q8NH74-271	Q8NH74	271	..........KK.........
P11766-338	P11766	338	..........KK.........
Q96KP4-301	Q96KP4	301	..........KK.........
P78417-65	P78417	65	..........KK.........
Q15084-66	Q15084	66	..........KK.........
O15117-720	O15117	720	..........KK.........
Q9Y490-156	Q9Y490	156	..........KK.........
Q06323-35	Q06323	35	..........KK.........
P00488-584	P00488	584	..........KK.........
Q15404-258	Q15404	258	..........KK.........
P07737-126	P07737	126	..........KK.........
P02647-130	P02647	130	..........KK.........
P46940-1455	P46940	1455	..........KK.........
P26641-227	P26641	227	..........KK.........
P30101-129	P30101	129	..........KK.........
P68366-163	P68366	163	..........KK.........
P00738-321	P00738	321	..........KK.........
P02675-51	P02675	51	..........KK.........
P27824-458	P27824	458	..........KK.........
Q9Y277-109	Q9Y277	109	..........KK.........
Q01831-921	Q01831	921	..........KK.........
P04040-105	P04040	105	..........KK.........
Q04760-151	Q04760	151	..........KK.........
P54577-484	P54577	484	..........KK.........
P06703-31	P06703	31	..........KK.........
Q9NQC3-1174	Q9NQC3	1174	..........KD.........
O75116-782	O75116	782	..........KD.........
P13667-111	P13667	111	..........KD.........
P00558-97	P00558	97	..........KD.........
P27797-159	P27797	159	..........KD.........
Q16181-373	Q16181	373	..........KD.........
P52566-40	P52566	40	..........KD.........
P62158-22	P62158	22	..........KD.........
P51572-192	P51572	192	..........KD.........
P07900-576	P07900	576	..........KD.........
P35579-69	P35579	69	..........KD.........
P23229-706	P23229	706	..........KD.........
P41250-115	P41250	115	..........KD.........
P60891-212	P60891	212	..........KD.........
P21926-126	P21926	126	..........KD.........
P21333-987	P21333	987	..........KD.........
Q01518-173	Q01518	173	..........KD.........
Q9BSJ8-662	Q9BSJ8	662	..........KD.........
Q00839-352	Q00839	352	..........KD.........
Q15149-4173	Q15149	4173	..........KD.........
Q86UP2-806	Q86UP2	806	..........KD.........
P22894-299	P22894	299	..........KD.........
P05106-672	P05106	672	..........KD.........
P07737-54	P07737	54	..........KD.........
P68366-326	P68366	326	..........KD.........
P61160-368	P61160	368	..........KD.........
P00558-267	P00558	267	..........KD.........
Q99832-250	Q99832	250	..........KD.........
P06744-234	P06744	234	..........KD.........
P31949-55	P31949	55	..........KD.........
Q00610-1392	Q00610	1392	..........KD.........
Q9BQE3-326	Q9BQE3	326	..........KD.........
P63000-123	P63000	123	..........KD.........
Q02224-1444	Q02224	1444	..........KD.........
P02788-262	P02788	262	..........KD.........
P04040-306	P04040	306	..........KD.........
P48643-232	P48643	232	..........KD.........
Q15084-73	Q15084	73	..........KD.........
P52565-43	P52565	43	..........KD.........
P48637-387	P48637	387	..........KD.........
P35579-1845	P35579	1845	..........KD.........
P60174-193	P60174	193	..........KD.........
P12429-222	P12429	222	..........KD.........
P78344-712	P78344	712	..........KD.........
P35579-1513	P35579	1513	..........KD.........
P18206-1020	P18206	1020	..........KD.........
P09960-58	P09960	58	..........KD.........
P21926-135	P21926	135	..........KD.........
P19338-424	P19338	424	..........KD.........
P23528-78	P23528	78	..........KD.........
O15511-72	O15511	72	..........KD.........
P52209-294	P52209	294	..........KD.........
P12814-420	P12814	420	..........KD.........
P37837-115	P37837	115	..........KD.........
P48426-234	P48426	234	..........KD.........
P31146-214	P31146	214	..........KD.........
P11169-243	P11169	243	..........KD.........
P25815-51	P25815	51	..........KD.........
P06753-137	P06753	137	..........KD.........
Q9Y277-15	Q9Y277	15	..........KD.........
P12429-69	P12429	69	..........KD.........
P35579-1648	P35579	1648	..........KD.........
P07195-310	P07195	310	..........KD.........
P63261-291	P63261	291	..........KD.........
P35579-1862	P35579	1862	..........KD.........
P30041-182	P30041	182	..........KD.........
O75083-106	O75083	106	..........KD.........
Q9UBW5-39	Q9UBW5	39	..........KD.........
Q71DI3-123	Q71DI3	123	..........KD.........
P02788-315	P02788	315	..........KD.........
P63098-142	P63098	142	..........KD.........
P37837-136	P37837	136	..........KD.........
Q13228-125	Q13228	125	..........KD.........
P61224-104	P61224	104	..........KD.........
P27797-358	P27797	358	..........KD.........
P06702-43	P06702	43	..........KD.........
Q9Y5W8-182	Q9Y5W8	182	..........KD.........
P07355-157	P07355	157	..........KD.........
Q86VP6-20	Q86VP6	20	..........KD.........
P06737-421	P06737	421	..........KD.........
P02675-163	P02675	163	..........KD.........
P10809-75	P10809	75	..........KD.........
Q99497-41	Q99497	41	..........KD.........
P09493-136	P09493	136	..........KD.........
P26038-165	P26038	165	..........KD.........
P80188-66	P80188	66	..........KD.........
P60903-47	P60903	47	..........KD.........
P50990-235	P50990	235	..........KD.........
Q9H9S3-107	Q9H9S3	107	..........KD.........
P00558-91	P00558	91	..........KD.........
P01857-131	P01857	131	..........KD.........
P02679-177	P02679	177	..........KD.........
P60660-81	P60660	81	..........KD.........
P04792-114	P04792	114	..........KD.........
P25788-230	P25788	230	..........KD.........
P02775-99	P02775	99	..........KD.........
O75083-480	O75083	480	..........KD.........
P32320-80	P32320	80	..........KD.........
P07900-499	P07900	499	..........KD.........
O75116-964	O75116	964	..........KD.........
Q9H939-151	Q9H939	151	..........KD.........
P62158-78	P62158	78	..........KD.........
Q86UX7-567	Q86UX7	567	..........KD.........
P11142-451	P11142	451	..........KD.........
P27105-20	P27105	20	..........KD.........
P11142-159	P11142	159	..........KD.........
P35579-1392	P35579	1392	..........KD.........
P27824-90	P27824	90	..........KD.........
Q99497-148	Q99497	148	..........KD.........
P00441-76	P00441	76	..........KD.........
P02671-210	P02671	210	..........KD.........
P27797-209	P27797	209	..........KD.........
P01877-245	P01877	245	..........KD.........
P04083-166	P04083	166	..........KD.........
Q9NYL9-217	Q9NYL9	217	..........KD.........
P02679-166	P02679	166	..........KD.........
P23528-121	P23528	121	..........KD.........
P63261-50	P63261	50	..........KD.........
P36959-13	P36959	13	..........KD.........
P63096-271	P63096	271	..........KD.........
P02787-646	P02787	646	..........KD.........
P27797-62	P27797	62	..........KD.........
P18206-581	P18206	581	..........KD.........
P12814-198	P12814	198	..........KD.........
O60610-1083	O60610	1083	..........KD.........
O00151-22	O00151	22	..........KD.........
P78371-176	P78371	176	..........KD.........
Q9UJU6-70	Q9UJU6	70	..........KD.........
P02647-112	P02647	112	..........KD.........
P02788-320	P02788	320	..........KD.........
P35579-613	P35579	613	..........KD.........
P27105-195	P27105	195	..........KD.........
P08567-147	P08567	147	..........KD.........
P21333-1824	P21333	1824	..........KD.........
Q15833-324	Q15833	324	..........KD.........
P13796-542	P13796	542	..........KD.........
P02671-195	P02671	195	..........KD.........
P35579-202	P35579	202	..........KD.........
P23528-144	P23528	144	..........KD.........
Q99497-130	Q99497	130	..........KD.........
P13796-294	P13796	294	..........KD.........
P67936-116	P67936	116	.........AK..........
P06753-153	P06753	153	.........AK..........
P09493-152	P09493	152	.........AK..........
P63104-11	P63104	11	.........AK..........
O14818-52	O14818	52	.........AK..........
P35579-1459	P35579	1459	.........AK..........
P35579-850	P35579	850	.........AK..........
Q9UBW5-172	Q9UBW5	172	.........AK..........
P31946-13	P31946	13	.........AK..........
Q9Y490-1190	Q9Y490	1190	.........AK..........
P37840-12	P37840	12	.........AK..........
P30041-56	P30041	56	.........AK..........
Q9Y490-1862	Q9Y490	1862	.........AK..........
P27348-11	P27348	11	.........AK..........
Q9Y490-2024	Q9Y490	2024	.........AK..........
P05106-755	P05106	755	.........AK..........
Q03252-186	Q03252	186	.........AK..........
P35579-1669	P35579	1669	.........AK..........
P04114-2139	P04114	2139	.........AK..........
Q13451-399	Q13451	399	.........AK..........
P26038-400	P26038	400	.........AK..........
Q9Y490-875	Q9Y490	875	.........AK..........
P58546-24	P58546	24	.........AK..........
P18206-173	P18206	173	.........AK..........
P04406-254	P04406	254	.........AK..........
Q7L1Q6-388	Q7L1Q6	388	.........AK..........
Q7Z406-445	Q7Z406	445	.........AK..........
O60610-480	O60610	480	.........AK..........
Q92922-882	Q92922	882	.........AK..........
P27824-127	P27824	127	.........AK..........
Q16181-349	Q16181	349	.........AK..........
P22694-24	P22694	24	.........AK..........
Q16891-299	Q16891	299	.........AK..........
Q9Y490-861	Q9Y490	861	.........AK..........
P61158-42	P61158	42	.........AK..........
P35579-1352	P35579	1352	.........AK..........
P14625-593	P14625	593	.........AK..........
P35579-1181	P35579	1181	.........AK..........
P12814-741	P12814	741	.........AK..........
P46939-1172	P46939	1172	.........AK..........
P04083-185	P04083	185	.........AK..........
P48426-375	P48426	375	.........AK..........
Q13642-160	Q13642	160	.........AK..........
P11169-223	P11169	223	.........AK..........
Q9NS28-136	Q9NS28	136	.........AK..........
P0DMV9-71	P0DMV9	71	.........AK..........
P18206-768	P18206	768	.........AK..........
P61158-225	P61158	225	.........AK..........
P11142-71	P11142	71	.........AK..........
P11021-96	P11021	96	.........AK..........
P07954-221	P07954	221	.........AK..........
P06744-73	P06744	73	.........AK..........
Q14203-290	Q14203	290	.........AK..........
P18206-830	P18206	830	.........AK..........
P19367-315	P19367	315	.........AK..........
P62826-134	P62826	134	.........AK..........
P18206-1034	P18206	1034	.........AK..........
Q9Y490-869	Q9Y490	869	.........AK..........
P27105-220	P27105	220	.........AK..........
P62805-78	P62805	78	.........AK..........
P40227-127	P40227	127	.........AK..........
P15121-240	P15121	240	.........AK..........
P05106-764	P05106	764	.........AK..........
Q9NQC3-1179	Q9NQC3	1179	.........AK..........
P00558-146	P00558	146	.........AK..........
P67936-212	P67936	212	.........AK..........
P18206-1024	P18206	1024	.........AK..........
Q9Y490-745	Q9Y490	745	.........AK..........
P27797-224	P27797	224	.........AK..........
Q9Y490-2089	Q9Y490	2089	.........AK..........
P35579-1219	P35579	1219	.........AK..........
P08133-370	P08133	370	.........AK..........
P18206-366	P18206	366	.........AK..........
P04040-98	P04040	98	.........AK..........
P07237-81	P07237	81	.........AK..........
P26583-55	P26583	55	.........AK..........
Q9Y490-1522	Q9Y490	1522	.........AK..........
P01834-37	P01834	37	.........AK..........
P18206-992	P18206	992	.........AK..........
P13796-88	P13796	88	.........AK..........
P18669-106	P18669	106	.........AK..........
Q9Y490-295	Q9Y490	295	.........AK..........
P01024-486	P01024	486	.........AK..........
P21333-2361	P21333	2361	.........AK..........
Q9ULV4-440	Q9ULV4	440	.........AK..........
P00918-24	P00918	24	.........AK..........
P10809-125	P10809	125	.........AK..........
P05164-556	P05164	556	.........AK..........
P52209-119	P52209	119	.........AK..........
P46940-1165	P46940	1165	.........AK..........
P26641-132	P26641	132	.........AK..........
Q13813-1334	Q13813	1334	.........AK..........
O15144-269	O15144	269	.........AK..........
P04075-42	P04075	42	.........AK..........
P35579-972	P35579	972	.........AK..........
P61224-149	P61224	149	.........AK..........
P00738-170	P00738	170	.........AK..........
P06733-406	P06733	406	.........AK..........
P21333-2515	P21333	2515	.........AK..........
P18206-464	P18206	464	.........AK..........
P02647-120	P02647	120	.........AK..........
P31146-20	P31146	20	.........AK..........
Q9Y490-2119	Q9Y490	2119	.........AK..........
P00488-622	P00488	622	.........AK..........
P62993-69	P62993	69	.........AK..........
P06733-330	P06733	330	.........AK..........
P04406-117	P04406	117	.........AK..........
P18206-281	P18206	281	.........AK..........
P18206-544	P18206	544	.........AK..........
P21333-781	P21333	781	.........AK..........
P18206-488	P18206	488	.........AK..........
P21333-2563	P21333	2563	.........AK..........
O43526-453	O43526	453	.........AK..........
P27348-85	P27348	85	.........EK..........
P54725-31	P54725	31	.........EK..........
P26038-344	P26038	344	.........EK..........
Q13586-279	Q13586	279	.........EK..........
P35579-545	P35579	545	.........EK..........
P61160-336	P61160	336	.........EK..........
Q15149-3420	Q15149	3420	.........EK..........
P14625-633	P14625	633	.........EK..........
P35579-966	P35579	966	.........EK..........
P01857-217	P01857	217	.........EK..........
O14818-236	O14818	236	.........EK..........
P09960-225	P09960	225	.........EK..........
O75347-23	O75347	23	.........EK..........
Q15149-2073	Q15149	2073	.........EK..........
Q14141-362	Q14141	362	.........EK..........
P33176-679	P33176	679	.........EK..........
P25789-210	P25789	210	.........EK..........
P52907-13	P52907	13	.........EK..........
P35579-1404	P35579	1404	.........EK..........
P11142-319	P11142	319	.........EK..........
P01859-213	P01859	213	.........EK..........
P63104-85	P63104	85	.........EK..........
P07900-585	P07900	585	.........EK..........
P11171-366	P11171	366	.........EK..........
P78371-272	P78371	272	.........EK..........
Q15149-1996	Q15149	1996	.........EK..........
P08758-108	P08758	108	.........EK..........
P11142-589	P11142	589	.........EK..........
P11277-1248	P11277	1248	.........EK..........
P53004-269	P53004	269	.........EK..........
Q86UX7-155	Q86UX7	155	.........EK..........
P01834-80	P01834	80	.........EK..........
P07900-283	P07900	283	.........EK..........
Q9ULV4-212	Q9ULV4	212	.........EK..........
Q03252-81	Q03252	81	.........EK..........
P25815-39	P25815	39	.........EK..........
P16671-398	P16671	398	.........EK..........
P11142-531	P11142	531	.........EK..........
P54727-34	P54727	34	.........EK..........
P60953-144	P60953	144	.........EK..........
P60174-179	P60174	179	.........EK..........
P08670-188	P08670	188	.........EK..........
P15311-344	P15311	344	.........EK..........
P26038-458	P26038	458	.........EK..........
P02652-51	P02652	51	.........EK..........
O94905-205	O94905	205	.........EK..........
Q14644-331	Q14644	331	.........EK..........
Q15555-263	Q15555	263	.........EK..........
P48426-258	P48426	258	.........EK..........
P06733-335	P06733	335	.........EK..........
P35579-860	P35579	860	.........EK..........
P35579-1014	P35579	1014	.........EK..........
P02679-153	P02679	153	.........EK..........
O95197-1018	O95197	1018	.........EK..........
P54578-336	P54578	336	.........EK..........
Q01082-1354	Q01082	1354	.........EK..........
Q5VTE0-41	Q5VTE0	41	.........EK..........
P35579-1454	P35579	1454	.........EK..........
P35579-1338	P35579	1338	.........EK..........
P26038-388	P26038	388	.........EK..........
P26038-335	P26038	335	.........EK..........
Q13813-274	Q13813	274	.........EK..........
Q01082-1249	Q01082	1249	.........EK..........
Q5VTE0-44	Q5VTE0	44	.........EK..........
Q9NR31-146	Q9NR31	146	.........EK..........
P35579-1217	P35579	1217	.........EK..........
Q15019-74	Q15019	74	.........EK..........
O60610-202	O60610	202	.........EK..........
Q13418-154	Q13418	154	.........EK..........
P67936-223	P67936	223	.........EK..........
P06733-126	P06733	126	.........EK..........
P63000-128	P63000	128	.........EK..........
Q15404-15	Q15404	15	.........EK..........
Q9BSJ8-98	Q9BSJ8	98	.........EK..........
P27797-355	P27797	355	.........EK..........
O75390-327	O75390	327	.........EK..........
P67936-44	P67936	44	.........EK..........
O43707-625	O43707	625	.........EK..........
P35579-1724	P35579	1724	.........EK..........
P14618-261	P14618	261	.........EK..........
P40925-312	P40925	312	.........EK..........
P49795-138	P49795	138	.........EK..........
Q9NVJ2-103	Q9NVJ2	103	.........EK..........
P08567-138	P08567	138	.........EK..........
P21333-982	P21333	982	.........EK..........
P02671-448	P02671	448	.........EK..........
Q15555-138	Q15555	138	.........EK..........
Q96C19-123	Q96C19	123	.........EK..........
P19338-449	P19338	449	.........EK..........
Q9P258-179	Q9P258	179	.........EK..........
P37837-286	P37837	286	.........EK..........
P00441-123	P00441	123	.........EK..........
P06702-57	P06702	57	.........EK..........
P25774-124	P25774	124	.........EK..........
Q14141-353	Q14141	353	.........EK..........
P02788-296	P02788	296	.........EK..........
Q8NBX0-140	Q8NBX0	140	.........EK..........
P05106-436	P05106	436	.........EK..........
P06702-93	P06702	93	.........EK..........
P17213-451	P17213	451	.........EK..........
Q6UX06-115	Q6UX06	115	.........EK..........
P14625-603	P14625	603	.........EK..........
Q00610-619	Q00610	619	.........EK..........
P60174-225	P60174	225	.........EK..........
P13796-579	P13796	579	.........EK..........
P49588-338	P49588	338	.........EK..........
P12814-398	P12814	398	.........EK..........
P67936-215	P67936	215	.........EK..........
P02671-432	P02671	432	.........EK..........
P06733-89	P06733	89	.........EK..........
P62937-82	P62937	82	.........EK..........
P08133-620	P08133	620	.........EK..........
Q9Y490-2043	Q9Y490	2043	.........EK..........
P16401-78	P16401	78	.........EK..........
O00299-131	O00299	131	.........EK..........
O75955-277	O75955	277	.........EK..........
P05106-438	P05106	438	.........EK..........
P08514-155	P08514	155	.........EK..........
Q9Y490-1086	Q9Y490	1086	.........EK..........
P12814-31	P12814	31	.........EK..........
Q8NG06-188	Q8NG06	188	.........EK..........
P61160-381	P61160	381	.........EK..........
P37840-58	P37840	58	.........EK..........
P62937-44	P62937	44	.........EK..........
P12814-676	P12814	676	.........EK..........
O14980-339	O14980	339	.........EK..........
P01877-262	P01877	262	.........EK..........
P26038-514	P26038	514	.........EK..........
Q96C19-99	Q96C19	99	.........EK..........
Q00325-295	Q00325	295	.........EK..........
P37837-292	P37837	292	.........EK..........
P30101-335	P30101	335	.........EK..........
P62258-125	P62258	125	..........K.D........
P23284-186	P23284	186	..........K.D........
P63104-122	P63104	122	..........K.D........
P52907-97	P52907	97	..........K.D........
P47755-97	P47755	97	..........K.D........
P00558-291	P00558	291	..........K.D........
P08238-646	P08238	646	..........K.D........
P48643-265	P48643	265	..........K.D........
P40925-73	P40925	73	..........K.D........
Q96C86-259	Q96C86	259	..........K.D........
P04040-237	P04040	237	..........K.D........
P07737-105	P07737	105	..........K.D........
P06733-256	P06733	256	..........K.D........
P43304-634	P43304	634	..........K.D........
P07900-654	P07900	654	..........K.D........
P22626-120	P22626	120	..........K.D........
O60234-35	O60234	35	..........K.D........
Q9Y490-535	Q9Y490	535	..........K.D........
Q08722-93	Q08722	93	..........K.D........
Q9HBI1-81	Q9HBI1	81	..........K.D........
P01834-41	P01834	41	..........K.D........
P60660-56	P60660	56	..........K.D........
P68366-96	P68366	96	..........K.D........
P21333-906	P21333	906	..........K.D........
Q9BSJ8-417	Q9BSJ8	417	..........K.D........
P18206-387	P18206	387	..........K.D........
P02671-437	P02671	437	..........K.D........
O14617-29	O14617	29	..........K.D........
P35579-1240	P35579	1240	..........K.D........
P06753-218	P06753	218	..........K.D........
P21333-916	P21333	916	..........K.D........
Q15149-2025	Q15149	2025	..........K.D........
P27797-360	P27797	360	..........K.D........
P07355-152	P07355	152	..........K.D........
P08567-39	P08567	39	..........K.D........
P35579-580	P35579	580	..........K.D........
P68366-394	P68366	394	..........K.D........
P12429-169	P12429	169	..........K.D........
Q71DI3-80	Q71DI3	80	..........K.D........
P35579-682	P35579	682	..........K.D........
Q13637-121	Q13637	121	..........K.D........
P32119-119	P32119	119	..........K.D........
P07900-191	P07900	191	..........K.D........
P22314-528	P22314	528	..........K.D........
Q9NZN3-220	Q9NZN3	220	..........K.D........
P21333-626	P21333	626	..........K.D........
Q86UX7-262	Q86UX7	262	..........K.D........
Q08722-99	Q08722	99	..........K.D........
Q9Y490-2445	Q9Y490	2445	..........K.D........
P07900-84	P07900	84	..........K.D........
P04075-108	P04075	108	..........K.D........
P52566-135	P52566	135	..........K.D........
O43707-632	O43707	632	..........K.D........
P11142-512	P11142	512	..........K.D........
P48735-384	P48735	384	..........K.D........
Q93084-252	Q93084	252	..........K.D........
P18206-71	P18206	71	..........K.D........
P52907-268	P52907	268	..........K.D........
Q00610-1612	Q00610	1612	..........K.D........
P61224-117	P61224	117	..........K.D........
O14979-212	O14979	212	..........K.D........
P21333-2473	P21333	2473	..........K.D........
P61160-331	P61160	331	..........K.D........
P37840-45	P37840	45	..........KE.........
Q2KJY2-603	Q2KJY2	603	..........KE.........
P05976-141	P05976	141	..........KE.........
P06733-221	P06733	221	..........KE.........
P11021-154	P11021	154	..........KE.........
P37840-34	P37840	34	..........KE.........
P07437-324	P07437	324	..........KE.........
P18206-316	P18206	316	..........KE.........
P62937-133	P62937	133	..........KE.........
P05106-669	P05106	669	..........KE.........
Q9Y6K9-285	Q9Y6K9	285	..........KE.........
P11142-128	P11142	128	..........KE.........
P35579-651	P35579	651	..........KE.........
P41218-257	P41218	257	..........KE.........
P19367-346	P19367	346	..........KE.........
Q13011-318	Q13011	318	..........KE.........
Q9Y490-345	Q9Y490	345	..........KE.........
P02549-1897	P02549	1897	..........KE.........
Q9Y490-334	Q9Y490	334	..........KE.........
O15144-136	O15144	136	..........KE.........
P06737-290	P06737	290	..........KE.........
Q9NY33-120	Q9NY33	120	..........KE.........
P00390-470	P00390	470	..........KE.........
P02775-49	P02775	49	..........KE.........
P12814-563	P12814	563	..........KE.........
P26447-35	P26447	35	..........KE.........
P27797-368	P27797	368	..........KE.........
P11166-245	P11166	245	..........KE.........
P02787-612	P02787	612	..........KE.........
P07900-74	P07900	74	..........KE.........
P13489-173	P13489	173	..........KE.........
P02042-121	P02042	121	..........KE.........
P30740-177	P30740	177	..........KE.........
P68366-112	P68366	112	..........KE.........
Q14019-118	Q14019	118	..........KE.........
P26038-72	P26038	72	..........KE.........
P12236-63	P12236	63	..........KE.........
P10599-94	P10599	94	..........KE.........
Q7Z406-433	Q7Z406	433	..........KE.........
P06753-150	P06753	150	..........KE.........
Q00610-764	Q00610	764	..........KE.........
Q14103-158	Q14103	158	..........KE.........
P08238-69	P08238	69	..........KE.........
P52565-52	P52565	52	..........KE.........
P08238-538	P08238	538	..........KE.........
P04075-14	P04075	14	..........KE.........
P14314-180	P14314	180	..........KE.........
O15144-65	O15144	65	..........KE.........
P24557-375	P24557	375	..........KE.........
Q15404-183	Q15404	183	..........KE.........
P30041-209	P30041	209	..........KE.........
P0DMV9-512	P0DMV9	512	..........KE.........
P26447-22	P26447	22	..........KE.........
P52566-102	P52566	102	..........KE.........
P06703-40	P06703	40	..........KE.........
P06702-38	P06702	38	..........KE.........
Q9Y490-2220	Q9Y490	2220	..........KE.........
O15144-186	O15144	186	..........KE.........
P02679-151	P02679	151	..........KE.........
P17213-318	P17213	318	..........KE.........
P32119-26	P32119	26	..........KE.........
P61224-128	P61224	128	..........KE.........
Q99497-93	Q99497	93	..........KE.........
Q9Y490-2491	Q9Y490	2491	..........KE.........
P80188-162	P80188	162	..........KE.........
P14625-97	P14625	97	..........KE.........
P02671-476	P02671	476	..........KE.........
P11021-579	P11021	579	..........KE.........
P30101-417	P30101	417	..........KE.........
Q9Y490-1948	Q9Y490	1948	..........KE.........
P52209-59	P52209	59	..........KE.........
Q9Y490-138	Q9Y490	138	..........KE.........
P63261-315	P63261	315	..........KE.........
P62987-33	P62987	33	..........KE.........
P18206-426	P18206	426	..........KE.........
P02675-239	P02675	239	..........KE.........
P52566-96	P52566	96	..........KE.........
P63104-158	P63104	158	..........KE.........
P02549-2147	P02549	2147	..........KE.........
Q15149-2099	Q15149	2099	..........KE.........
P04040-16	P04040	16	..........KE.........
P80188-169	P80188	169	..........KE.........
P05771-232	P05771	232	..........KE.........
P35579-1828	P35579	1828	..........KE.........
Q6IS14-121	Q6IS14	121	..........KE.........
O43707-592	O43707	592	..........KE.........
P21333-498	P21333	498	..........KE.........
P14618-62	P14618	62	..........KE.........
P60842-238	P60842	238	..........KE.........
P16403-52	P16403	52	..........KE.........
P07738-18	P07738	18	..........KE.........
Q15149-805	Q15149	805	..........KE.........
Q9Y490-268	Q9Y490	268	..........KE.........
P00390-296	P00390	296	..........KE.........
P02549-2294	P02549	2294	..........KE.........
Q00325-209	Q00325	209	..........KE.........
P08567-141	P08567	141	..........KE.........
P31146-331	P31146	331	..........K.......K..
Q9ULV4-329	Q9ULV4	329	..........K.......K..
P21333-508	P21333	508	..........K.......K..
Q9NUV9-269	Q9NUV9	269	..........K.......K..
P06396-348	P06396	348	..........K.......K..
Q14103-153	Q14103	153	..........K.......K..
P12814-95	P12814	95	..........K.......K..
P67936-169	P67936	169	..........K.......K..
P00441-129	P00441	129	..........K.......K..
P18206-784	P18206	784	..........K.......K..
O15145-29	O15145	29	..........K.......K..
P21333-2623	P21333	2623	..........K.......K..
P08567-14	P08567	14	..........K.......K..
P62937-125	P62937	125	..........K.......K..
P80511-22	P80511	22	..........K.......K..
P33176-690	P33176	690	..........K.......K..
P04075-322	P04075	322	..........K.......K..
Q9Y490-2133	Q9Y490	2133	..........K.......K..
P27797-151	P27797	151	..........K.......K..
Q9H0U4-129	Q9H0U4	129	..........K.......K..
P01009-359	P01009	359	..........K.......K..
P01857-209	P01857	209	..........K.......K..
P06396-360	P06396	360	..........K.......K..
P21333-773	P21333	773	..........K.......K..
Q9Y490-1306	Q9Y490	1306	..........K.......K..
P04406-263	P04406	263	..........K.......K..
Q9Y490-2180	Q9Y490	2180	..........K.......K..
P18206-373	P18206	373	..........K.......K..
P35579-1716	P35579	1716	..........K.......K..
Q6P4A8-443	Q6P4A8	443	..........K.......K..
O60610-214	O60610	214	..........K.......K..
P35579-1492	P35579	1492	..........K.......K..
P78417-152	P78417	152	..........K.......K..
P21333-2133	P21333	2133	..........K.......K..
P08238-557	P08238	557	..........K.......K..
Q9Y490-2464	Q9Y490	2464	..........K.......K..
P26038-64	P26038	64	..........K.......K..
P63261-328	P63261	328	..........K.......K..
Q9Y490-98	Q9Y490	98	..........K.......K..
P18206-228	P18206	228	..........K.......K..
P01009-217	P01009	217	..........K.......K..
P23528-45	P23528	45	..........K.......K..
P62805-13	P62805	13	..........K.......K..
P04839-306	P04839	306	..........K.......K..
P62993-109	P62993	109	..........K.......K..
P26038-352	P26038	352	..........K.......K..
Q71DI3-57	Q71DI3	57	..........K.......K..
P35579-1209	P35579	1209	..........K.......K..
P00558-131	P00558	131	..........K.......K..
P11413-89	P11413	89	..........K.......K..
Q6P2H3-453	Q6P2H3	453	..........K.......K..
P07900-649	P07900	649	..........K.......K..
P35579-1330	P35579	1330	..........K.......K..
P02671-89	P02671	89	..........K.......K..
P27797-207	P27797	207	..........K.......K..
P05771-205	P05771	205	..........K.......K..
P35579-1324	P35579	1324	..........K.......K..
P07737-108	P07737	108	..........K.......K..
P06733-81	P06733	81	..........K.......K..
P14625-455	P14625	455	..........K.......K..
P52209-253	P52209	253	..........K.......K..
P60174-43	P60174	43	..........K.......K..
P30740-79	P30740	79	..........K.......K..
