# Supplementary material for: Comprehensive analysis of lysine crotonylation in proteome of maintenance hemodialysis patients
Source: Medicine (Baltimore). 2018 Sep 14;97(37):e12035. doi: 10.1097/MD.0000000000012035 (PMC6156053; doi:10.1097/MD.0000000000012035)
Supplement: Supplemental Digital Content [file medi-97-e12035-s004.xlsx]

## Sheet: Up Classification
GO Terms Level 1	GO Terms Level 2	No. of Protein	Protein IDs
Biological Process	cellular process	90	P52565 P02675 P09525 P35579 O15145 P08133 Q15404 P31146 P07237 P16671 P14618 Q9H4M9 P06753 Q99878 P01009 P80188 P02679 P10606 Q14103 P00488 Q9H0U4 Q86UP2 Q9ULV4 P14314 P21926 P48426 P68871 P08514 P58546 O75116 P67936 P33176 Q9NX76 Q15149 Q5VTE0 Q9NZN3 P41250 P02775 Q13813 P80511 P11142 O75347 P62826 P63104 P05771 P22626 P37802 P02652 P19367 P27105 P09493 Q08722 P00738 P27824 P06733 O75083 P48735 …
	single-organism process	87	P52565 P02675 P09525 P35579 O15145 P08133 Q15404 P31146 P07237 P16671 P14618 Q9H4M9 P06753 Q99878 P01009 P80188 P02679 P10606 Q14103 P00488 Q9H0U4 Q86UP2 Q9ULV4 P14314 P21926 P48426 P68871 P08514 P58546 O75116 P67936 P33176 Q9NX76 Q15149 Q9NZN3 P41250 P02775 Q13813 P80511 P11142 P62826 P63104 P05771 P22626 P37802 P02652 P19367 P27105 P09493 Q08722 P00738 P27824 P06733 O75083 P48735 Q13642 P02671 …
	biological regulation	74	P52565 P02675 P09525 P35579 O15145 P08133 Q15404 P31146 P07237 P16671 Q9H4M9 Q99878 P01009 P80188 P02679 Q14103 P00488 Q9H0U4 Q9ULV4 P14314 P21926 P48426 P68871 P08514 P58546 O75116 P33176 Q9NZN3 Q13813 P02775 P80511 P11142 P62826 P63104 P05771 P22626 P02652 P27105 P19367 P09493 Q08722 P00738 O75083 P06733 P48735 Q13642 P02671 P61158 P30740 P48059 P00441 Q9UJU6 P51572 O00151 O43707 O60610 P16284 …
	response to stimulus	72	P52565 P02675 P09525 P35579 O15145 P08133 Q15404 P31146 P07237 P16671 P14618 Q9H4M9 P01009 P80188 P02679 Q14103 P00488 Q9H0U4 Q9ULV4 P14314 P21926 P68871 P08514 P58546 O75116 P31948 P33176 Q9NX76 Q9NZN3 Q13813 P02775 P80511 P11142 P62826 P63104 P22626 P05771 P02652 P27105 P09493 Q08722 P00738 P06733 P02671 P11169 P61158 P30740 P48059 P00441 Q9UJU6 P51572 O43707 O00151 O60610 P16284 P46940 P49795 …
	localization	66	P02675 P35579 O15145 P08133 P31146 P16671 P14618 Q9H4M9 P01009 P80188 P02679 P10606 P00488 Q9H0U4 Q9ULV4 P21926 P68871 P08514 O75116 P33176 Q9NX76 Q9NZN3 Q13813 P02775 P80511 P11142 P62826 P63104 P22626 P05771 P37802 P02652 P27105 P19367 P00738 Q08722 P27824 O75083 P02671 P61158 P11169 P30740 P48059 P68366 P00441 Q9UJU6 O43707 P51572 O60610 P46940 P41218 P16284 P16401 P50995 Q9Y490 P07900 Q86UX7 …
	cellular component organization or biogenesis	58	P33176 P67936 Q15149 Q9NZN3 Q13813 P02675 P11142 O75347 P63104 P62826 P05771 P22626 P02652 P35579 P27105 O15145 P09493 P08133 Q08722 O75083 P31146 P16671 P02671 Q9H4M9 P61158 P06753 Q99878 P68366 P48059 P00441 P01009 Q9UJU6 P80188 O43707 O60610 P02679 P16284 P46940 P16401 Q14103 Q9H0U4 Q9Y490 P07900 Q86UX7 P21333 P02787 Q9ULV4 P27348 P62805 P07355 P10809 P21926 P68871 P05106 P08514 P58546 O75116 …
	multicellular organismal process	51	P33176 P67936 Q9NZN3 Q13813 P80511 P52565 P02675 P63104 P62826 P05771 P02652 P35579 P09493 P48735 O75083 Q13642 P31146 P16671 P02671 Q9H4M9 P43304 P06753 P00441 P01009 Q9UJU6 P51572 O60610 P02679 P16284 P10606 P46940 Q14103 P00488 Q9Y490 Q86UX7 P21333 P02787 Q9ULV4 P27348 P07355 P10809 P05109 P21926 P48426 P68871 P05106 P08514 P58546 O75116 P26038 Q13201
	metabolic process	43	Q5VTE0 Q9NZN3 P41250 Q13813 P80511 P02675 P11142 P62826 P05771 P22626 P02652 P35579 P19367 P00738 P48735 P06733 P07237 P16671 P02671 P14618 P43304 P11169 P40925 P00441 Q9UJU6 P02679 P41218 P49795 P10606 Q14103 Q9H0U4 P00488 P07900 P21333 P14314 P62805 P05109 P10809 P21926 P48426 P68871 P58546 O75116
	signaling	42	P02775 Q13813 P52565 P02675 P11142 P63104 P62826 P05771 P09525 P35579 O15145 P08133 Q08722 Q15404 P31146 P16671 P02671 P61158 P00441 Q9UJU6 P51572 O43707 P80188 P02679 P16284 P41218 P49795 P46940 Q9H0U4 P07900 Q9Y490 Q86UX7 P21333 P14314 P27348 Q9ULV4 P05109 P10809 P21926 P08514 P05106 O75116
	immune system process	39	Q9NX76 P02775 Q13813 P80511 P02675 P11142 P05771 P35579 P27105 O15145 Q08722 P00738 P27824 O75083 P31146 P02671 P16671 P14618 P11169 P61158 P30740 P00441 P01009 Q9UJU6 P51572 P80188 P02679 O60610 P16284 P46940 P41218 P07900 P07355 P05109 P10809 P48426 P05106 P68871 P26038
	developmental process	35	P33176 P67936 Q13813 P52565 P62826 P09525 P37802 P02652 P35579 P09493 P27824 P48735 O75083 Q13642 Q9H4M9 P43304 P48059 P00441 Q9UJU6 P02679 P46940 P16284 Q14103 Q86UX7 P21333 P27348 Q9ULV4 P07355 P05109 P10809 P48426 P21926 P05106 P58546 P26038
	multi-organism process	22	P00441 P51572 P80188 P02775 P80511 P11142 P02675 Q9H0U4 Q9Y490 P62826 P02652 P27105 P05109 P10809 P21926 Q08722 P00738 P05106 P06733 O75116 P02671 P16671
	biological adhesion	20	O00151 P02679 P16284 P02675 Q9Y490 Q86UX7 P21333 P35579 P07355 P05109 P21926 Q08722 P08514 P05106 P68871 P31146 Q13201 P26038 P02671 P16671
	locomotion	15	P33176 P21333 Q9NX76 Q9ULV4 P35579 P05109 Q08722 P16284 P02775 Q13813 P05106 P80511 O75083 P31146 P26038
	other	14	P43304 P61158 P35579 P00441 P51572 P21926 P46940 P80511 P05106 Q14103 P58546 P31146 O75116 P62826
Cellular Component	cell	92	P52565 P02675 P09525 P35579 O15145 P08133 Q15404 P31146 P07237 P16671 P14618 Q9H4M9 P06753 Q99878 P01009 P80188 P02679 P10606 Q14103 P00488 Q9H0U4 Q86UP2 Q9ULV4 P14314 P21926 P48426 P68871 P08514 P58546 O75116 P31948 P67936 P33176 Q9NX76 Q15149 Q5VTE0 Q9NZN3 P41250 P02775 Q13813 P80511 P11142 O75347 P62826 P63104 P05771 P22626 P37802 P02652 P19367 P27105 P09493 Q08722 P00738 P27824 P06733 O75083 …
	organelle	91	P52565 P02675 P09525 P35579 O15145 P08133 Q15404 P31146 P07237 P16671 P14618 Q9H4M9 P06753 Q99878 P01009 P80188 P02679 P10606 Q14103 P00488 Q9H0U4 Q86UP2 Q9ULV4 P14314 P21926 P48426 P68871 P08514 P58546 O75116 P31948 P67936 P33176 Q9NX76 Q15149 Q5VTE0 Q9NZN3 P41250 P02775 Q13813 P80511 P11142 O75347 P62826 P63104 P05771 P22626 P37802 P02652 P19367 P27105 P09493 Q08722 P00738 P27824 P06733 O75083 …
	extracellular region	75	P52565 P02675 P09525 P35579 O15145 P08133 Q15404 P31146 P07237 P16671 P14618 Q9H4M9 P06753 Q99878 P01009 P80188 P02679 P10606 Q14103 P00488 Q9H0U4 P21926 P68871 P08514 P58546 P67936 Q9NX76 Q15149 Q5VTE0 Q13813 P02775 P41250 P80511 P11142 O75347 P62826 P63104 P05771 P22626 P37802 P02652 P27105 Q08722 P00738 P27824 P06733 O75083 P48735 P02671 P11169 P61158 P40925 P30740 P68366 P00441 Q9UJU6 O43707 …
	membrane	65	P02675 P09525 P35579 O15145 P08133 Q96C19 P31146 P07237 P16671 Q9H4M9 P01009 P02679 P10606 Q9H0U4 Q86UP2 Q9ULV4 P21926 P48426 P08514 O75116 P67936 P33176 Q15149 Q9NX76 Q9NZN3 Q13813 P80511 P11142 P62826 P63104 P22626 P05771 P27105 P19367 P09493 Q08722 P27824 P06733 P48735 Q13642 P02671 P11169 P43304 P61158 P30740 P48059 P51572 Q9UJU6 O60610 P46940 P49795 P16284 P50995 P07900 Q9Y490 Q86UX7 P02787 …
	macromolecular complex	43	P33176 P67936 P31948 P02675 P11142 P62826 P22626 P02652 P35579 O15145 P09493 P00738 P27824 P06733 O75083 P31146 P07237 P02671 P43304 P61158 Q99878 P00441 Q9UJU6 O00151 O43707 P02679 P10606 P46940 P16401 Q14103 Q86UX7 P21333 P02787 Q9ULV4 P27348 P62805 P07355 P10809 P08514 P05106 P68871 P58546 O75116
	membrane-enclosed lumen	43	P41250 P02775 Q13813 P80511 P02675 P11142 O75347 P63104 P62826 P05771 P22626 P02652 P00738 P27824 P48735 P07237 P02671 P14618 P30740 Q99878 P00441 P01009 Q9UJU6 O43707 P80188 P02679 P41218 P16401 Q14103 P00488 P07900 P50995 Q86UX7 P21333 P02787 P14314 P62805 P07355 P05109 P10809 P48426 P68871 Q13201
	cell junction	30	P61158 P67936 Q15149 P48059 Q9NZN3 Q9UJU6 O00151 O43707 P16284 P46940 P11142 Q9Y490 Q86UX7 P63104 P21333 Q9ULV4 P27348 P35579 O15145 P07355 P08133 P21926 P05106 P08514 Q15404 O75083 Q13642 P31146 P07237 P26038
	supramolecular complex	14	P33176 P67936 P21333 Q15149 P06753 P68366 O15145 P09493 O43707 P46940 P06733 O75083 P31146 O75347
	other	4	P35579 Q9UJU6 P27824 P11142
Molecular Function	binding	92	P52565 P02675 P09525 P35579 O15145 P08133 Q96C19 Q15404 P31146 P07237 P16671 P14618 Q9H4M9 P06753 Q99878 P01009 P80188 P02679 P10606 Q14103 P00488 Q9H0U4 Q86UP2 Q9ULV4 P14314 P21926 P48426 P68871 P08514 P58546 O75116 P31948 P67936 P33176 Q9NX76 Q15149 Q5VTE0 Q9NZN3 P41250 P02775 Q13813 P80511 P11142 O75347 P62826 P63104 P05771 P22626 P37802 P02652 P19367 P27105 P09493 Q08722 P00738 P27824 P06733 …
	catalytic activity	24	P43304 P33176 P40925 Q5VTE0 P68366 P00441 P41250 P10606 P11142 P00488 P07900 P62826 P05771 P35579 P19367 P10809 P48426 P00738 P05106 P06733 P48735 O75116 P07237 P14618
	structural molecule activity	14	P61158 P67936 Q15149 P06753 P68366 O15145 P09493 P02679 Q13813 P02675 O75116 Q9Y490 P26038 P02671
	molecular function regulator	13	P09525 P21333 P30740 P02652 P07355 P01009 Q9UJU6 P49795 P46940 Q13813 P52565 P07900 P05771
	transporter activity	8	P02787 P11169 P02652 P08133 P80188 P10606 P02775 P68871
	signal transducer activity	4	Q08722 P21333 P05106 P16671
	molecular transducer activity	4	Q08722 P05106 P16671 P08133
	transcription factor activity, protein binding	4	P62826 P05771 O00151 O43707
	antioxidant activity	2	P00738 P00441
	other	1	P10606

## Sheet: Down Classification
GO Terms Level 1	GO Terms Level 2	No. of Protein	Protein IDs
Biological Process	cellular process	245	O15511 Q9BSJ8 P08758 P25325 P01857 P08670 P09651 P60842 P00918 Q9Y3C8 P61224 P02675 P30101 P32320 Q6UX06 O75955 P61981 P13639 P13489 O15145 Q86VP6 P48637 P01859 Q92888 Q15404 P54577 Q9BQE3 P02549 P14618 P07437 P10599 O15117 P54725 P50990 Q00610 P26641 Q01082 P07996 Q14141 P00488 P48509 Q14019 Q9ULV4 P12429 P30044 P50991 P30520 P12081 P62993 P12236 P48426 P02647 P08238 P08514 P26583 P68871 O75116 …
	single-organism process	234	O15511 Q9BSJ8 P08758 P25325 P01857 P08670 P09651 P00918 P61224 P02675 P30101 P32320 Q6UX06 O75955 P61981 P13639 O15145 Q86VP6 P48637 P01859 Q92888 Q15404 P54577 Q9BQE3 P02549 P14618 P07437 P10599 O15117 P50990 Q00610 Q01082 P07996 Q14141 P00488 P48509 Q14019 Q9ULV4 P12429 P30044 P50991 P30520 P12081 P62993 P12236 P48426 P02647 P08238 P08514 P26583 P68871 O75116 O75874 Q9P258 P40121 P59998 Q96KP4 …
	biological regulation	206	O15511 P08758 P01857 P08670 P09651 P60842 P00918 P61224 P02675 P30101 P32320 Q6UX06 O75955 P61981 P13639 P13489 O15145 Q86VP6 P01859 Q92888 Q15404 P54577 P02549 P10599 O15117 P54725 P50990 Q00610 Q01082 P07996 Q93084 P00488 P48509 Q9ULV4 P12429 P30044 P50991 P62993 P12236 P48426 P02647 P08238 P08514 P26583 P68871 O75116 O75874 Q9P258 P40121 P59998 P33176 P04075 P49913 P11586 Q9NZN3 P04632 P19105 …
	response to stimulus	186	O15511 P08758 P25325 P01857 P08670 P09651 P00918 Q9Y3C8 P61224 P02675 P30101 P32320 Q6UX06 O75955 P61981 P13639 O15145 Q86VP6 P48637 P01859 Q92888 Q15404 P54577 P02549 P14618 P07437 P10599 O15117 P54725 P50990 Q00610 P26641 Q01082 P07996 P00488 P48509 Q14019 Q9ULV4 P12429 P30044 P30520 P62993 P12236 P02647 P08238 P08514 P26583 P68871 O75116 O75874 Q9P258 P59998 P33176 P04075 P49913 Q9NZN3 P19105 …
	localization	173	O15511 Q9BSJ8 P08758 P01857 P09651 P00918 P61224 P02675 P30101 P32320 Q6UX06 O75955 P61981 P13639 O15145 Q86VP6 P01859 Q9BQE3 P02549 P14618 P07437 O15117 P50990 Q00610 Q01082 P07996 Q93084 P00488 P48509 Q14019 Q9ULV4 P12429 P50991 P62993 P12236 P02647 P08238 P08514 P26583 P68871 O75116 O75874 Q9P258 P59998 P33176 P04075 P49913 Q9NZN3 O00429 P02545 P02775 P06737 P11142 P30041 Q13228 O15143 P63104 …
	metabolic process	148	Q9BSJ8 P25325 P01857 P09651 P60842 P00918 Q9Y3C8 P02675 P30101 P32320 P13639 P13489 Q86VP6 P48637 P01859 P54577 P02549 P14618 P10599 O15117 P54725 Q00610 P26641 Q01082 P07996 P00488 P30044 P30520 P12081 P62993 P48426 P02647 P08238 P26583 P68871 O75116 O75874 Q96KP4 P04075 Q5VTE0 P60174 P11586 Q9NZN3 P04632 P32119 P11142 P30041 P53004 P06737 Q8TF42 Q9NZD4 P30043 P15311 Q15365 P00738 P78417 P01023 …
	cellular component organization or biogenesis	131	O15511 P01857 P08670 P02675 P32320 Q6UX06 O75955 P61981 O15145 Q86VP6 P01859 Q9BQE3 P02549 P07437 O15117 P50990 Q00610 Q01082 P07996 P48509 Q9ULV4 P62993 P12236 P02647 P08238 P08514 P26583 P68871 O75116 Q9P258 P40121 P59998 P33176 P04075 Q15149 Q9NZN3 P04632 O00429 P02545 P11142 O15143 P63104 Q16181 P78371 P15311 P23528 P47755 P01023 O75083 Q14203 P02671 P61158 P60953 P04040 P00441 O43707 P63261 …
	multicellular organismal process	122	O15511 P08758 P25325 P08670 P00918 P18206 P61160 P22894 P02675 O75955 P61981 P13639 P35579 P48637 P26447 P04083 Q92888 P02549 Q04760 P13796 P22694 P62158 O00299 P12931 Q00610 Q9NQC3 Q01082 P07996 P02679 Q14141 P02788 P00488 P52566 P07737 P12814 Q9ULV4 P12429 P30044 P46939 P62993 P48426 P21926 P02647 P08238 P08514 P26583 Q99497 P68871 O75116 Q05315 P27797 O75874 P11413 P33176 P01877 P67936 P02042 …
	immune system process	115	O15511 P01857 P18206 P61160 P22894 P61224 P02675 P30101 P32320 Q6UX06 P62937 P13639 P35579 O15145 Q86VP6 Q15833 P01859 P04083 P02549 P14618 Q04760 P07437 P13796 P22694 P12931 O15117 Q01518 P50990 Q00610 P80188 P07996 P31949 P02679 O15144 P02788 P48509 P12814 Q14019 P12429 P30520 P19878 P62993 P48426 P08238 P26583 P68871 P49721 P27797 O75874 P59998 P11413 P01877 P04075 P49913 P63000 P11586 P04406 …
	signaling	109	O15511 P08758 P01857 P08670 P09651 P00918 P61160 P61224 P21281 P02675 P30101 P32320 O75955 P35579 O15145 P08133 P01859 P04083 Q92888 Q15404 P54577 P02549 P13796 P22694 P62158 O00299 P12931 P10599 O15117 Q01518 P30153 Q00610 P80188 Q01082 P31949 P02679 O15144 Q9H0U4 P48509 P07737 Q9ULV4 P19878 P62993 P21926 P02647 P08238 P08514 Q99497 P49721 O75116 P27797 Q9P258 P59998 P01877 P63000 P19105 P62942 …
	developmental process	103	O15511 P25325 P08670 P00918 P18206 P61160 P22894 P61224 P00558 O75955 P61981 P13639 P35579 Q86VP6 P48637 P26447 P04083 Q92888 P02549 Q04760 P13796 P22694 P62158 P12931 Q01518 Q00610 Q9NQC3 Q9UNF0 Q01082 P07996 P02679 Q14141 P02788 P52566 P07737 P12814 Q9ULV4 P12429 P46939 P62993 P21926 P48426 P02647 P08238 P26583 Q05315 P27797 O75874 P16152 P11413 P33176 P67936 P63000 P60174 P11586 P04632 P62942 …
	multi-organism process	65	P01857 P08670 P09651 P60842 P48643 P02675 P62937 P01859 P12931 P54725 P50990 P26641 P80188 Q14141 P02788 Q9H0U4 Q14019 P12429 P50991 P62993 P21926 P12236 P08238 P26583 Q99497 P49721 P27797 O75116 P01877 P49913 P02775 P80511 P11142 P01834 Q16181 P78371 P23528 P37840 Q15365 P27105 P00738 P06733 P02671 P05164 P60953 P54727 P00441 P51572 P62258 P25789 Q9Y490 P26373 P04114 P06702 P0DMV9 P25788 P17213 …
	locomotion	38	O15511 P33176 P01877 P63000 P02775 P80511 P01834 P62937 P15311 P35579 P04083 O75083 P02549 P13796 Q13418 P60953 P12931 Q01518 Q9NQC3 P07996 Q01082 P62258 P48509 P11277 P04114 Q9H939 P21333 P06702 Q9ULV4 Q9UBW5 P25815 P05109 P62993 P05106 P26583 P02647 P26038 P61586
	biological adhesion	34	P63000 P18206 P19105 P02675 Q6UX06 P15311 P35579 P04083 P02671 O00299 Q13418 P60953 P12931 P31949 P02679 P07996 Q9HBI1 P63261 P48509 Q9Y490 Q86UX7 P21333 P12814 P08567 P06702 P05109 P21926 P05106 P68871 P08514 P08238 P26038 Q9P258 P22392
	reproduction	24	P61158 P12931 P00441 P54727 P48643 P50990 P61160 P30153 P51572 Q14141 P04114 Q16181 P78371 P35579 P50991 Q99832 P21926 P62993 P04083 Q99497 P26583 P08238 P27797 O75874
	other	16	P07437 P49913 P60953 P00441 P18206 P61160 P07996 P80511 P06744 P37840 Q15833 Q99497 P04083 P05106 P48444 O75116
Cellular Component	cell	251	O15511 Q9BSJ8 P08758 P25325 P01857 P08670 P09651 P60842 P00918 Q9Y3C8 P61224 P02675 P30101 P32320 Q6UX06 O75955 P61981 P13639 P13489 O15145 Q86VP6 P48637 P01859 Q92888 Q15404 P54577 Q9BQE3 P02549 P14618 P07437 P10599 O15117 P54725 P50990 Q00610 P26641 Q01082 P07996 Q14141 Q93084 P00488 P48509 Q14019 Q9ULV4 P12429 P30044 P50991 P30520 P12081 P62993 P12236 P48426 P02647 P08238 P08514 P26583 P68871 …
	organelle	242	O15511 Q9BSJ8 P08758 P25325 P01857 P08670 P09651 P60842 P00918 Q9Y3C8 P61224 P02675 P30101 P32320 Q6UX06 O75955 P61981 P13639 P13489 O15145 Q86VP6 P48637 P01859 Q15404 P54577 Q9BQE3 P02549 P14618 P07437 P10599 O15117 P54725 P50990 Q00610 P26641 Q01082 P07996 Q14141 Q93084 P00488 Q14019 Q9ULV4 P12429 P30044 P50991 P30520 P12081 P62993 P12236 P48426 P02647 P08238 P08514 P26583 P68871 O75116 O75874 …
	extracellular region	203	O15511 P08758 P25325 P01857 P08670 P09651 P60842 P00918 Q9Y3C8 P61224 P02675 P30101 P32320 Q6UX06 O75955 P61981 P13639 P13489 O15145 Q86VP6 P48637 P01859 Q15404 P54577 P14618 P07437 P10599 P50990 Q00610 P26641 Q01082 P07996 P00488 P48509 Q14019 P12429 P30044 P50991 P30520 P62993 P12236 P02647 P08238 P08514 P26583 P68871 O75874 P40121 P59998 Q96KP4 Q15149 P04075 P49913 Q5VTE0 P60174 P11586 P04632 …
	membrane	169	Q9BSJ8 P08758 P01857 P08670 P09651 P60842 P00918 P61224 P02675 P30101 Q6UX06 O75955 P61981 P13639 O15145 Q86VP6 P01859 Q92888 Q96C19 P02549 O15117 Q00610 P26641 Q01082 P07996 Q93084 P48509 Q9ULV4 P12429 P30520 P62993 P12236 P48426 P02647 P08238 P08514 O75116 Q9P258 P33176 Q15149 P04075 P11586 Q9NZN3 P04632 O00429 P02545 P11142 P30041 Q13228 P63104 P30043 P15311 P23528 Q15365 P19338 P47755 Q9NVJ2 …
	membrane-enclosed lumen	122	O15511 P09651 O75390 P48643 P18206 P61160 P22894 P02675 P30101 P32320 Q6UX06 P62937 P13639 P13489 Q86VP6 P04083 P54577 P07237 P14618 P07437 P22694 P62158 Q01518 P54725 P50990 P80188 Q9UNF0 Q01082 P07996 P02679 P31949 P02788 P00488 P12814 Q14019 P30044 P50991 P22307 P00390 P19878 P46939 P62993 P48426 P02647 P08238 P26583 Q99497 P68871 P49721 P27797 O75874 Q9P258 P40121 P30405 Q96KP4 P04075 Q03252 …
	macromolecular complex	117	O15511 P01857 P09651 P60842 P48643 P18206 P61160 P21281 P02675 O75955 P13639 P13489 P35579 O15145 Q86VP6 P01859 P04083 P54577 P07237 P07437 P13796 P22694 O00299 P12931 P54725 P50990 P30153 Q00610 Q01082 P07996 P02679 Q14141 O15144 P02788 Q9ULV4 P50991 P22307 P19878 P46939 P62993 P12236 Q16891 P02647 P08238 P08514 P26583 P68871 P49721 O75116 P27797 P40121 P59998 P33176 P01877 P67936 P02042 P63000 …
	cell junction	73	O15511 P08758 P25325 P08670 P18206 P61160 P61224 P30101 P62937 O75955 P61981 P35579 O15145 P08133 P04083 Q15404 P07237 P13796 O15117 Q01518 Q00610 Q9UNF0 P31949 Q9HBI1 O15144 P48509 P07737 P12814 Q9ULV4 P46939 P62993 P21926 P08514 Q99497 P27797 P67936 Q15149 P63000 Q9NZN3 O00429 P11142 O15143 P63104 P23528 P37840 P15311 O75083 Q13642 P11021 P38646 P61158 Q13418 P60953 P04040 O43707 P63261 P62258 …
	supramolecular complex	40	P33176 P67936 Q15149 Q03252 P04075 P08670 P48643 P18206 P62942 O00429 P02545 P78371 P15311 P37840 O15145 P06733 O75083 Q14203 Q9BQE3 P07437 P13796 Q13418 P62158 P12931 P68366 P50990 Q00610 O43707 Q01082 P40227 Q9HBI1 P63261 P12814 P21333 P50991 Q13561 Q99832 Q13586 Q9P258 P22392
	synapse	24	P62158 Q13418 P25325 P12931 P60953 P63000 P61160 Q9NQC3 O00429 Q01082 Q14141 P11142 O15144 P07737 P30043 P25788 P35579 P23528 P37840 P46939 P27824 Q99497 O14818 P61586
	other	1	P38646
Molecular Function	binding	243	O15511 Q9BSJ8 P08758 P25325 P01857 P08670 P09651 P60842 P00918 Q9Y3C8 P61224 P02675 P30101 P32320 Q6UX06 O75955 P61981 P13639 P13489 O15145 Q86VP6 P48637 P01859 Q92888 Q96C19 Q15404 P54577 Q9BQE3 P02549 P14618 P07437 P10599 O15117 P54725 P50990 Q00610 P26641 Q01082 P07996 Q14141 Q93084 P00488 P48509 Q14019 Q9ULV4 P12429 P30044 P50991 P30520 P12081 P62993 P12236 P48426 P02647 P08238 P08514 P26583 …
	catalytic activity	122	P25325 P01857 P60842 O75390 P00918 Q9Y3C8 P22894 Q6P4A8 P52209 P61224 P21281 P30101 P32320 P00558 Q6UX06 P62937 P13639 P35579 P48637 P01859 P04083 P54577 Q9BQE3 P07237 P14618 Q04760 P07437 P22694 P62158 P12931 P10599 P50990 P30153 P02788 Q93084 P00488 P52566 P07195 P30044 P22307 P30520 P12081 P00390 P19878 P62993 P48426 Q99497 P49721 O75116 Q05315 O75874 P16152 P30405 P11413 Q96KP4 P33176 P04075 …
	molecular function regulator	31	P62158 P08758 P30740 P30153 O00429 Q01082 O60234 P02788 P62258 P07900 P52566 P11277 P07737 P21333 P61981 P12429 P30044 P37840 P13489 Q04917 P50395 P01024 P62993 Q13586 P02647 P04083 Q99497 P08238 P01023 Q92888 P02549
Table S4. GO annotation analysis of the crotonylated proteins.
	structural molecule activity	31	O15511 P07437 P61158 P67936 Q15149 Q03252 P08670 P68366 P18206 P61160 Q00610 P02545 Q01082 P02679 P02675 O15144 P63261 O15143 Q9Y490 P26373 P60660 P11277 Q16181 O15145 P04083 O75116 Q9BQE3 P26038 P02549 P02671 P59998
	transporter activity	19	P02042 P62158 O00299 Q9Y277 P80188 Q9UNF0 P02775 P21281 P69905 Q93084 P04114 P04839 P06703 P22307 P11166 P08133 P12236 P68871 P02647
	antioxidant activity	12	P06702 P30044 P04040 P00441 P10599 P00390 P32119 P00738 P78417 Q99497 P30041 P05164
	signal transducer activity	7	P21333 P06702 Q13418 P05106 Q7Z7H5 P54577 P62942
	transcription factor activity, protein binding	5	P12814 Q99497 Q969T9 P31946 O43707
	other	11	P62158 P0DMV9 Q15365 P00390 P08133 P19878 P02647 Q99497 P26583 P05106 P22392
