# Supplementary material for: Comprehensive analysis of lysine crotonylation in proteome of maintenance hemodialysis patients
Source: Medicine (Baltimore). 2018 Sep 14;97(37):e12035. doi: 10.1097/MD.0000000000012035 (PMC6156053; doi:10.1097/MD.0000000000012035)
Supplement: Supplemental Digital Content [file medi-97-e12035-s005.xlsx]

## Sheet: Up
Table S5. GO-based enrichment analysis of crotonylated proteins in terms of cellular component, molecular function, and biological process.
GO Terms Level 1	GO Terms Description	GO Terms Level	GO Terms ID	Mapping	Background	All Mapping	All Background	Fold Enrichment	Fisher' exact test P value	-log10(p value)	Related Protein
Cellular Component	platelet alpha granule	11	GO:0031091	14	19	93	377	2.99	5.2467e-06	5.28	P01009 O43707 P21926 P02679 P02775 P16284 P08514 P05106 P02675 P00488 P02671 P16671 Q13201 Q86UX7
	secretory granule	10	GO:0030141	38	97	93	377	1.59	0.000153997	3.81	Q9NX76 P02775 P41250 Q13813 P80511 P11142 P02675 P27105 P00738 Q08722 P02671 P16671 P14618 P11169 P30740 P00441 P01009 O43707 Q9UJU6 P80188 P02679 O60610 P16284 P46940 P41218 P00488 P07900 P50995 Q86UX7 P02787 P07355 P05109 P10809 P21926 P08514 P68871 P05106 Q13201
	secretory vesicle	9	GO:0099503	38	100	93	377	1.54	0.000352884	3.45	Q9NX76 P02775 P41250 Q13813 P80511 P11142 P02675 P27105 P00738 Q08722 P02671 P16671 P14618 P11169 P30740 P00441 P01009 O43707 Q9UJU6 P80188 P02679 O60610 P16284 P46940 P41218 P00488 P07900 P50995 Q86UX7 P02787 P07355 P05109 P10809 P21926 P08514 P68871 P05106 Q13201
	secretory granule membrane	11	GO:0030667	11	18	93	377	2.48	0.000818607	3.09	P11169 Q9NX76 P27105 P21926 O60610 Q08722 P46940 P16284 P08514 P05106 P16671
	platelet alpha granule membrane	12	GO:0031092	5	5	93	377	4.05	0.000841015	3.08	P21926 P16284 P08514 P05106 P16671
	platelet alpha granule lumen	12	GO:0031093	9	14	93	377	2.61	0.00158514	2.8	P01009 O43707 P02679 P02775 P02675 P00488 Q13201 P02671 Q86UX7
	specific granule membrane	12	GO:0035579	5	6	93	377	3.38	0.00405134	2.39	Q08722 P11169 Q9NX76 P27105 P16671
	actin filament	11	GO:0005884	8	13	93	377	2.49	0.00445044	2.35	P67936 P21333 P06753 O15145 P09493 P46940 O75083 P31146
Molecular Function	cell adhesion molecule binding	4	GO:0050839	26	66	93	376	1.59	0.00263782	2.58	P33176 Q15149 Q9UJU6 O00151 O43707 P02679 P46940 Q13813 P11142 Q9Y490 P63104 P62826 Q86UX7 P21333 Q86UP2 P37802 P35579 P07355 P21926 P05106 Q96C19 P06733 P26038 P07237 P14618 Q9H4M9
	actin filament binding	6	GO:0051015	11	23	93	376	1.93	0.0112151	1.95	P67936 P21333 Q9ULV4 P06753 P35579 P09493 Q9UJU6 O43707 O75083 P31146 Q9Y490
	GTPase binding	5	GO:0051020	10	21	93	376	1.93	0.0163111	1.79	P21333 Q9ULV4 P00441 P07355 O60610 P46940 P06733 O75116 P07900 Q9H4M9
	calcium ion binding	6	GO:0005509	17	43	93	376	1.6	0.0165039	1.78	P67936 P43304 Q9NZN3 O43707 P46940 Q13813 P80511 P50995 P09525 P14314 P07355 P08133 P05109 P27824 Q96C19 Q13201 Q9H4M9
	Ras GTPase binding	7	GO:0017016	8	16	93	376	2.02	0.0228797	1.64	P21333 Q9ULV4 P00441 P07355 O60610 P46940 O75116 Q9H4M9
	Rho GTPase binding	8	GO:0017048	6	11	93	376	2.21	0.0305641	1.51	P21333 O60610 Q9ULV4 P46940 P00441 O75116
	small GTPase binding	6	GO:0031267	8	17	93	376	1.9	0.034451	1.46	P21333 Q9ULV4 P00441 P07355 O60610 P46940 O75116 Q9H4M9
	structural constituent of muscle	3	GO:0008307	4	6	93	376	2.7	0.0350035	1.46	P67936 Q15149 P06753 P09493
Biological Process	platelet degranulation	10	GO:0002576	21	32	92	375	2.67	2.76278e-07	6.56	P68366 P00441 P01009 O43707 P02679 P02775 P16284 P02675 P00488 Q9Y490 Q86UX7 P02787 P21333 P37802 P21926 P08514 P05106 O75083 P02671 Q13201 P16671
	regulated exocytosis	9	GO:0045055	41	99	92	375	1.69	9.30301e-06	5.03	Q9NX76 P02775 Q13813 P80511 P11142 P02675 P37802 P27105 P00738 Q08722 O75083 P31146 P02671 P16671 P14618 P11169 P30740 P68366 P00441 P01009 O43707 Q9UJU6 P80188 P02679 O60610 P16284 P46940 P41218 P00488 P07900 Q9Y490 Q86UX7 P02787 P21333 P07355 P05109 P21926 P08514 P68871 P05106 Q13201
	exocytosis	8	GO:0006887	41	100	92	375	1.67	1.29735e-05	4.89	Q9NX76 P02775 Q13813 P80511 P11142 P02675 P37802 P27105 P00738 Q08722 O75083 P31146 P02671 P16671 P14618 P11169 P30740 P68366 P00441 P01009 O43707 Q9UJU6 P80188 P02679 O60610 P16284 P46940 P41218 P00488 P07900 Q9Y490 Q86UX7 P02787 P21333 P07355 P05109 P21926 P08514 P68871 P05106 Q13201
	secretion by cell	7	GO:0032940	42	104	92	375	1.65	1.53183e-05	4.81	Q9NX76 P02775 Q13813 P80511 P11142 P02675 P37802 P27105 P00738 Q08722 P27824 O75083 P31146 P02671 P16671 P14618 P11169 P30740 P68366 P00441 P01009 O43707 Q9UJU6 P80188 P02679 O60610 P16284 P46940 P41218 P00488 P07900 Q9Y490 Q86UX7 P02787 P21333 P07355 P05109 P21926 P08514 P68871 P05106 Q13201
	secretion	6	GO:0046903	42	105	92	375	1.63	2.10146e-05	4.68	Q9NX76 P02775 Q13813 P80511 P11142 P02675 P37802 P27105 P00738 Q08722 P27824 O75083 P31146 P02671 P16671 P14618 P11169 P30740 P68366 P00441 P01009 O43707 Q9UJU6 P80188 P02679 O60610 P16284 P46940 P41218 P00488 P07900 Q9Y490 Q86UX7 P02787 P21333 P07355 P05109 P21926 P08514 P68871 P05106 Q13201
	wound healing	5	GO:0042060	22	44	92	375	2.04	8.34884e-05	4.08	Q9NZN3 P01009 P02679 P02675 P00488 Q9Y490 P63104 Q86UX7 P05771 P21333 P35579 P09493 P05109 P21926 P08514 P68871 P05106 P58546 P02671 Q13201 P16671 Q9H4M9
	response to wounding	4	GO:0009611	23	47	92	375	1.99	8.56505e-05	4.07	P00441 Q9NZN3 P01009 P02679 P02675 P00488 Q9Y490 P63104 Q86UX7 P05771 P21333 P35579 P09493 P05109 P21926 P08514 P68871 P05106 P58546 P02671 Q13201 P16671 Q9H4M9
	blood coagulation	6	GO:0007596	19	39	92	375	1.99	0.000453292	3.34	Q9NZN3 P01009 P02679 P02675 P00488 Q9Y490 P63104 Q86UX7 P05771 P21333 P35579 P21926 P68871 P05106 P08514 Q13201 P16671 P02671 Q9H4M9
	coagulation	4	GO:0050817	19	39	92	375	1.99	0.000453292	3.34	Q9NZN3 P01009 P02679 P02675 P00488 Q9Y490 P63104 Q86UX7 P05771 P21333 P35579 P21926 P68871 P05106 P08514 Q13201 P16671 P02671 Q9H4M9
	hemostasis	5	GO:0007599	19	40	92	375	1.94	0.000688851	3.16	Q9NZN3 P01009 P02679 P02675 P00488 Q9Y490 P63104 Q86UX7 P05771 P21333 P35579 P21926 P68871 P05106 P08514 Q13201 P16671 P02671 Q9H4M9
	cell activation	4	GO:0001775	37	100	92	375	1.51	0.000755751	3.12	Q9NX76 P02775 Q13813 P80511 P11142 P02675 P63104 P05771 P35579 P27105 P00738 Q08722 P31146 P02671 P16671 P14618 P11169 P30740 P01009 Q9UJU6 P80188 P02679 O60610 P16284 P46940 P41218 P07900 Q9Y490 Q86UX7 P21333 P07355 P05109 P10809 P21926 P08514 P68871 P05106
	regulation of blood vessel size	6	GO:0050880	5	5	92	375	4.08	0.000817365	3.09	P02679 P68871 P02675 P00441 P02671
	regulation of tube size	5	GO:0035150	5	5	92	375	4.08	0.000817365	3.09	P02679 P68871 P02675 P00441 P02671
	cell adhesion	3	GO:0007155	20	44	92	375	1.85	0.00100235	3	O00151 P02679 P16284 P02675 Q9Y490 Q86UX7 P21333 P35579 P07355 P05109 P21926 Q08722 P08514 P68871 P05106 P31146 P16671 P26038 Q13201 P02671

## Sheet: Down
GO Terms Level 1	GO Terms Description	GO Terms Level	GO Terms ID	Mapping	Background	All Mapping	All Background	Fold Enrichment	Fisher' exact test P value	-log10(p value)	Related Protein
