# Supplementary material for: Comprehensive analysis of lysine crotonylation in proteome of maintenance hemodialysis patients
Source: Medicine (Baltimore). 2018 Sep 14;97(37):e12035. doi: 10.1097/MD.0000000000012035 (PMC6156053; doi:10.1097/MD.0000000000012035)
Supplement: Supplemental Digital Content [file medi-97-e12035-s006.xlsx]

## Sheet: Up
Table S6. KEGG pathway-based enrichment analysis of crotonylated proteins.
KEGG pathway	Mapping	Background	All Mapping	All Background	Fold enrichment	Fisher's exact test p value	-log10(p value)	Related proteins
hsa04610 Complement and coagulation cascades	5	7	66	258	2.79	0.0130928	1.88	P02679 P02675 P00488 P02671 P01009
hsa04260 Cardiac muscle contraction	4	6	66	258	2.61	0.0388839	1.41	P67936 P10606 P06753 P09493
hsa04640 Hematopoietic cell lineage	4	6	66	258	2.61	0.0388839	1.41	P21926 P08514 P05106 P16671

## Sheet: Down
KEGG pathway	Mapping	Background	All Mapping	All Background	Fold enrichment	Fisher's exact test p value	-log10(p value)	Related proteins

## Sheet: all
KEGG pathway	Mapping	Background	All Mapping	All Background	Fold enrichment	Fisher's exact test p value	-log10(p value)	Related proteins
