# Supplementary material for: Comprehensive analysis of lysine crotonylation in proteome of maintenance hemodialysis patients
Source: Medicine (Baltimore). 2018 Sep 14;97(37):e12035. doi: 10.1097/MD.0000000000012035 (PMC6156053; doi:10.1097/MD.0000000000012035)
Supplement: Supplemental Digital Content [file medi-97-e12035-s007.xlsx]

## Sheet: Up
Table S7. Protein domain enrichment analysis of crotonylated proteins.
Domain Description	Mapping	Background	All Mapping	All Backgroud	Fold enrichment	Fisher's exact test p value	-log10(P value)	Related Protein
Fibrinogen, alpha/beta/gamma chain, C-terminal globular, subdomain 2	3	3	78	328	4.21	0.0130545	1.88	P02679 P02675 P02671
Zinc finger, LIM-type	3	3	78	328	4.21	0.0130545	1.88	P48059 Q13642 O00151
Fibrinogen, alpha/beta/gamma chain, C-terminal globular domain	3	3	78	328	4.21	0.0130545	1.88	P02679 P02675 P02671
Fibrinogen, alpha/beta/gamma chain, C-terminal globular, subdomain 1	3	3	78	328	4.21	0.0130545	1.88	P02679 P02675 P02671
Fibrinogen, alpha/beta/gamma chain, coiled coil domain	3	3	78	328	4.21	0.0130545	1.88	P02679 P02675 P02671
WD40-repeat-containing domain	3	4	78	328	3.15	0.0431802	1.36	Q9ULV4 O75083 P31146

## Sheet: Down
Domain Description	Mapping	Background	All Mapping	All Backgroud	Fold enrichment	Fisher's exact test p value	-log10(P value)	Related Protein
